# Supplementary material for: Dietary acrylamide exposure in F344 rats and colon tumor-bearing nude nu/nu mice: Dataset of gene expression of cancer pathway targets and methylation status of tumor suppressor genes in colon mucosae and tumors
Source: Data Brief. 2019 Nov 7;27:104763. doi: 10.1016/j.dib.2019.104763 (PMC6889650; doi:10.1016/j.dib.2019.104763)
Supplement: Multimedia component 1 [file mmc1.xlsx]

## Sheet: Table 2-2
# Analysis Group Name : Default Analysis Group
# Description : Including all applicable data files.
# Created By :jennifer.roberts@hc-sc.gc.ca
# Last Modified Date : 2018-12-03 11:17:08 AM
# Number of Experiments in Analysis Group : 9
# List of instrument types in the study that are imported : 7500 Fast Real-Time PCR System
# Normalization method : Global Normalization
# Reference Sample : C65
# Reference Group : AOM CT
# Max CT : 40.0
# Confidence Level : 95.0
# Array: Cell Cycle
Bio Group Name	Target Name	Mean Equivalent Cq	Mean Adjusted Equivalent Cq	Mean DCq	DCq SE	Mean L-Quant	Mean Adjusted L-Quant	Mean N-Quant	Sigma N-Quant	F Factor	DDCq	DDCq - Fsigma	DDCq + Fsigma	Rq	Rq Min	Rq Max	Corrected P-Value
AOM 2mg/kg	Abl1	24.454	24.454	-1.019	0.121	4.35035e-08	4.35035e-08	2.026	0.92	3.182	-0.02	-0.404	0.364	1.014	0.777	1.323	1
AOM 2mg/kg	Actb	17.046	17.046	-8.427	0.07	7.38979e-06	7.38979e-06	344.217	0.953	3.182	-0.084	-0.306	0.139	1.06	0.908	1.236	1
AOM 2mg/kg	Atm	26.583	26.583	1.11	0.042	9.94836e-09	9.94836e-09	0.463	0.972	3.182	0.045	-0.087	0.177	0.969	0.884	1.062	1
AOM 2mg/kg	Aurka	26.815	26.815	1.342	0.088	8.46854e-09	8.46854e-09	0.394	0.941	3.182	0.011	-0.27	0.293	0.992	0.816	1.206	1
AOM 2mg/kg	Aurkb	25.461	25.461	-0.012	0.158	2.16532e-08	2.16532e-08	1.009	0.896	3.182	0.011	-0.493	0.514	0.993	0.7	1.407	1
AOM 2mg/kg	B2m	16.725	16.725	-8.748	0.129	9.2312e-06	9.2312e-06	429.989	0.914	3.182	-0.127	-0.538	0.284	1.092	0.821	1.452	1
AOM 2mg/kg	Bcl2	27.296	27.296	1.823	0.07	6.06682e-09	6.06682e-09	0.283	0.953	3.182	0.054	-0.167	0.276	0.963	0.826	1.123	1
AOM 2mg/kg	Birc5	25.168	25.168	-0.305	0.088	2.65271e-08	2.65271e-08	1.236	0.941	3.182	-0.125	-0.403	0.154	1.09	0.899	1.323	1
AOM 2mg/kg	Brca1	26.927	26.927	1.454	0.098	7.83604e-09	7.83604e-09	0.365	0.934	3.182	-0.028	-0.341	0.285	1.019	0.821	1.266	1
AOM 2mg/kg	Brca2	27.996	27.996	2.523	0.014	3.73551e-09	3.73551e-09	0.174	0.991	3.182	-0.072	-0.115	-0.029	1.051	1.02	1.083	1
AOM 2mg/kg	Casp3	23.842	23.842	-1.631	0.082	6.65122e-08	6.65122e-08	3.098	0.945	3.182	-0.172	-0.432	0.088	1.126	0.941	1.349	1
AOM 2mg/kg	Ccna1	31.816	31.816	6.342	0.088	2.64565e-10	2.64565e-10	0.012	0.941	3.182	0.028	-0.251	0.306	0.981	0.809	1.19	1
AOM 2mg/kg	Ccna2	24.379	24.379	-1.094	0.13	4.58319e-08	4.58319e-08	2.135	0.914	3.182	-0.065	-0.481	0.35	1.046	0.785	1.395	1
AOM 2mg/kg	Ccnb1	24.614	24.614	-0.859	0.137	3.89467e-08	3.89467e-08	1.814	0.909	3.182	-0.083	-0.519	0.353	1.059	0.783	1.433	1
AOM 2mg/kg	Ccnb2	24.408	24.408	-1.066	0.138	4.49317e-08	4.49317e-08	2.093	0.909	3.182	-0.072	-0.51	0.366	1.051	0.776	1.424	1
AOM 2mg/kg	Ccnc	24.939	24.939	-0.535	0.014	3.10984e-08	3.10984e-08	1.449	0.99	3.182	-0.065	-0.11	-0.02	1.046	1.014	1.079	1
AOM 2mg/kg	Ccnd1	24.344	24.344	-1.129	0.038	4.69544e-08	4.69544e-08	2.187	0.974	3.182	0.011	-0.109	0.13	0.993	0.914	1.079	1
AOM 2mg/kg	Ccnd2	23.315	23.315	-2.158	0.187	9.57943e-08	9.57943e-08	4.462	0.878	3.182	-0.103	-0.698	0.493	1.074	0.711	1.622	1
AOM 2mg/kg	Ccnd3	25.721	25.721	0.247	0.035	1.80849e-08	1.80849e-08	0.842	0.976	3.182	-0.021	-0.132	0.09	1.015	0.94	1.096	1
AOM 2mg/kg	Ccne1	28.928	28.928	3.455	0.081	1.95785e-09	1.95785e-09	0.091	0.946	3.182	-0.132	-0.389	0.125	1.096	0.917	1.31	1
AOM 2mg/kg	Ccnf	27.87	27.87	2.397	0.082	4.07683e-09	4.07683e-09	0.19	0.944	3.182	0.018	-0.244	0.281	0.987	0.823	1.184	1
AOM 2mg/kg	Cdc6	27.798	27.798	2.324	0.082	4.28626e-09	4.28626e-09	0.2	0.945	3.182	-0.246	-0.507	0.015	1.186	0.99	1.421	1
AOM 2mg/kg	Cdc7	29.125	29.125	3.652	0.091	1.70769e-09	1.70769e-09	0.08	0.939	3.182	0.043	-0.247	0.332	0.971	0.794	1.187	1
AOM 2mg/kg	Cdc20	27.354	27.354	1.881	0.092	5.82939e-09	5.82939e-09	0.272	0.938	3.182	-0.072	-0.365	0.222	1.051	0.857	1.288	1
AOM 2mg/kg	Cdc25a	25.497	25.497	0.023	0.034	2.11226e-08	2.11226e-08	0.984	0.977	3.182	-0.074	-0.181	0.033	1.053	0.977	1.134	1
AOM 2mg/kg	Cdc25b	25.919	25.919	0.446	0.046	1.5759e-08	1.5759e-08	0.734	0.969	3.182	-0.064	-0.21	0.083	1.045	0.944	1.157	1
AOM 2mg/kg	Cdc25c	28.052	28.052	2.579	0.075	3.59391e-09	3.59391e-09	0.167	0.949	3.182	-0.059	-0.297	0.179	1.042	0.883	1.228	1
AOM 2mg/kg	Cdk1	24.132	24.132	-1.341	0.075	5.43786e-08	5.43786e-08	2.533	0.949	3.182	0.043	-0.195	0.282	0.97	0.822	1.145	1
AOM 2mg/kg	Cdk2	25.098	25.098	-0.375	0.019	2.78475e-08	2.78475e-08	1.297	0.987	3.182	0.067	0.006	0.128	0.954	0.915	0.996	1
AOM 2mg/kg	Cdk4	24.009	24.009	-1.464	0.022	5.92195e-08	5.92195e-08	2.758	0.985	3.182	0.042	-0.028	0.111	0.971	0.926	1.019	1
AOM 2mg/kg	Cdk6	25.754	25.754	0.28	0.037	1.76767e-08	1.76767e-08	0.823	0.975	3.182	-0.014	-0.132	0.104	1.01	0.931	1.096	1
AOM 2mg/kg	Cdk5rap1	25.837	25.837	0.363	0.056	1.66879e-08	1.66879e-08	0.777	0.962	3.182	0.046	-0.132	0.224	0.969	0.856	1.096	1
AOM 2mg/kg	Cdkn3	28.988	28.988	3.515	0.061	1.87801e-09	1.87801e-09	0.087	0.959	3.182	0.028	-0.167	0.222	0.981	0.857	1.123	1
AOM 2mg/kg	Cdkn1a	22.067	22.067	-3.406	0.072	2.27541e-07	2.27541e-07	10.599	0.951	3.182	-0.175	-0.405	0.056	1.129	0.962	1.324	1
AOM 2mg/kg	Cdkn1b	24.001	24.001	-1.473	0.084	5.95792e-08	5.95792e-08	2.775	0.944	3.182	0.078	-0.187	0.344	0.947	0.788	1.139	1
AOM 2mg/kg	Cdkn2a	31.602	31.602	6.129	0.256	3.06799e-10	3.06799e-10	0.014	0.838	3.182	-0.268	-1.082	0.546	1.204	0.685	2.117	1
AOM 2mg/kg	Cdkn2b	26.198	26.198	0.725	0.171	1.29917e-08	1.29917e-08	0.605	0.888	3.182	0.057	-0.489	0.602	0.962	0.659	1.403	1
AOM 2mg/kg	Chek1	27.771	27.771	2.298	0.117	4.36582e-09	4.36582e-09	0.203	0.922	3.182	-0.082	-0.456	0.291	1.059	0.817	1.372	1
AOM 2mg/kg	Chek2	27.977	27.977	2.504	0.039	3.78416e-09	3.78416e-09	0.176	0.973	3.182	-0.067	-0.192	0.058	1.047	0.961	1.142	1
AOM 2mg/kg	Ddit3	25.356	25.356	-0.118	0.109	2.32933e-08	2.32933e-08	1.085	0.927	3.182	0.122	-0.227	0.47	0.919	0.722	1.17	1
AOM 2mg/kg	Dst	24.472	24.472	-1.001	0.092	4.29616e-08	4.29616e-08	2.001	0.938	3.182	0.179	-0.113	0.47	0.884	0.722	1.082	1
AOM 2mg/kg	E2f1	27.141	27.141	1.668	0.134	6.75502e-09	6.75502e-09	0.315	0.911	3.182	0.048	-0.377	0.474	0.967	0.72	1.299	1
AOM 2mg/kg	E2f3	26.181	26.181	0.707	0.033	1.31486e-08	1.31486e-08	0.612	0.977	3.182	0.024	-0.082	0.129	0.984	0.914	1.059	1
AOM 2mg/kg	E2f4	25.684	25.684	0.211	0.038	1.85538e-08	1.85538e-08	0.864	0.974	3.182	-0.066	-0.188	0.056	1.047	0.962	1.139	1
AOM 2mg/kg	Gadd45a	22.802	22.802	-2.671	0.023	1.36731e-07	1.36731e-07	6.369	0.984	3.182	-0.151	-0.225	-0.076	1.11	1.054	1.169	1
AOM 2mg/kg	Gpr132	31.377	31.377	5.903	0.039	3.58667e-10	3.58667e-10	0.017	0.974	3.182	0.078	-0.045	0.201	0.948	0.87	1.032	1
AOM 2mg/kg	Hprt1	23.127	23.127	-2.347	0.025	1.09191e-07	1.09191e-07	5.086	0.983	3.182	-0.041	-0.121	0.039	1.029	0.974	1.088	1
AOM 2mg/kg	Hus1	26.277	26.277	0.803	0.02	1.23018e-08	1.23018e-08	0.573	0.986	3.182	-0.047	-0.111	0.017	1.033	0.988	1.08	1
AOM 2mg/kg	Inha	29.92	29.92	4.447	0.251	9.84419e-10	9.84419e-10	0.046	0.84	3.182	0.071	-0.728	0.87	0.952	0.547	1.657	1
AOM 2mg/kg	Itgb1	21.6	21.6	-3.874	0.028	3.14662e-07	3.14662e-07	14.657	0.981	3.182	0.111	0.022	0.201	0.926	0.87	0.985	1
AOM 2mg/kg	LOC367976	28.052	28.052	2.579	0.121	3.59376e-09	3.59376e-09	0.167	0.92	3.182	-0.094	-0.478	0.291	1.067	0.818	1.392	1
AOM 2mg/kg	Ldha	21.075	21.075	-4.398	0.084	4.52644e-07	4.52644e-07	21.084	0.944	3.182	-0.109	-0.376	0.158	1.078	0.896	1.297	1
AOM 2mg/kg	Mad2l1	26.122	26.122	0.649	0.187	1.36923e-08	1.36923e-08	0.638	0.879	3.182	0.021	-0.573	0.615	0.986	0.653	1.487	1
AOM 2mg/kg	Mcm2	25.095	25.095	-0.379	0.104	2.79096e-08	2.79096e-08	1.3	0.93	3.182	-0.084	-0.416	0.248	1.06	0.842	1.334	1
AOM 2mg/kg	Mcm4	24.148	24.148	-1.325	0.1	5.37863e-08	5.37863e-08	2.505	0.933	3.182	-0.092	-0.411	0.227	1.066	0.854	1.33	1
AOM 2mg/kg	Mdm2	24.113	24.113	-1.361	0.037	5.51315e-08	5.51315e-08	2.568	0.974	3.182	0.017	-0.102	0.136	0.988	0.91	1.073	1
AOM 2mg/kg	Mki67	22.803	22.803	-2.67	0.05	1.36614e-07	1.36614e-07	6.363	0.966	3.182	-0.147	-0.305	0.012	1.107	0.992	1.236	1
AOM 2mg/kg	Mre11a	28.42	28.42	2.947	0.123	2.78425e-09	2.78425e-09	0.13	0.918	3.182	-0.027	-0.42	0.366	1.019	0.776	1.338	1
AOM 2mg/kg	Msh2	24.967	24.967	-0.506	0.052	3.04968e-08	3.04968e-08	1.421	0.965	3.182	-0.12	-0.285	0.045	1.086	0.969	1.218	1
AOM 2mg/kg	Nbn	26.6	26.6	1.127	0.046	9.82834e-09	9.82834e-09	0.458	0.969	3.182	-0.036	-0.182	0.11	1.025	0.927	1.135	1
AOM 2mg/kg	Nek2	25.456	25.456	-0.017	0.138	2.17216e-08	2.17216e-08	1.012	0.909	3.182	0.014	-0.425	0.453	0.99	0.731	1.343	1
AOM 2mg/kg	Notch2	27.143	27.143	1.669	0.067	6.74894e-09	6.74894e-09	0.314	0.955	3.182	0.009	-0.204	0.222	0.994	0.858	1.152	1
AOM 2mg/kg	PPC	20.167	20.167	-5.306	0.049	8.49231e-07	8.49231e-07	39.557	0.967	3.182	-0.072	-0.227	0.083	1.051	0.944	1.171	1
AOM 2mg/kg	Pkd1	26.971	26.971	1.498	0.173	7.6031e-09	7.6031e-09	0.354	0.887	3.182	0.203	-0.347	0.753	0.869	0.593	1.272	1
AOM 2mg/kg	Pmp22	22.012	22.012	-3.461	0.16	2.36369e-07	2.36369e-07	11.01	0.895	3.182	-0.014	-0.523	0.494	1.01	0.71	1.437	1
AOM 2mg/kg	Ppm1d	25.03	25.03	-0.444	0.009	2.91987e-08	2.91987e-08	1.36	0.994	3.182	-0.01	-0.038	0.017	1.007	0.988	1.026	1
AOM 2mg/kg	RGD1560225	25.819	25.819	0.346	0.02	1.68929e-08	1.68929e-08	0.787	0.986	3.182	0.056	-0.006	0.119	0.962	0.921	1.004	1
AOM 2mg/kg	RGD1566319	32.148	32.148	6.674	0.198	2.10192e-10	2.10192e-10	0.01	0.872	3.182	0.067	-0.564	0.698	0.955	0.616	1.479	1
AOM 2mg/kg	RGDC	36.091	36.091	10.617	1.075	1.36655e-11	1.36655e-11	0.001	0.475	3.182	0.631	-2.791	4.054	0.646	0.06	6.923	1
AOM 2mg/kg	RTC	23.037	23.037	-2.436	0.032	1.16167e-07	1.16167e-07	5.411	0.978	3.182	-0.054	-0.155	0.047	1.038	0.968	1.114	1
AOM 2mg/kg	Rad9	29.134	29.134	3.66	0.038	1.69799e-09	1.69799e-09	0.079	0.974	3.182	-0.008	-0.128	0.112	1.006	0.925	1.093	1
AOM 2mg/kg	Rad17	25.747	25.747	0.274	0.099	1.7756e-08	1.7756e-08	0.827	0.934	3.182	0.064	-0.251	0.378	0.957	0.769	1.19	1
AOM 2mg/kg	Rad21	22.787	22.787	-2.686	0.045	1.38193e-07	1.38193e-07	6.437	0.969	3.182	0.06	-0.084	0.204	0.959	0.868	1.06	1
AOM 2mg/kg	Rad51	26.434	26.434	0.961	0.105	1.10283e-08	1.10283e-08	0.514	0.93	3.182	-0.044	-0.377	0.289	1.031	0.818	1.299	1
AOM 2mg/kg	Ran	21.927	21.927	-3.547	0.042	2.50861e-07	2.50861e-07	11.685	0.971	3.182	-0.133	-0.268	0.002	1.096	0.999	1.204	1
AOM 2mg/kg	Rb1	25.344	25.344	-0.129	0.074	2.34774e-08	2.34774e-08	1.094	0.95	3.182	0.059	-0.176	0.294	0.96	0.816	1.129	1
AOM 2mg/kg	Rbl1	25.702	25.702	0.229	0.037	1.83227e-08	1.83227e-08	0.853	0.974	3.182	-0.046	-0.166	0.073	1.033	0.951	1.122	1
AOM 2mg/kg	Rbl2	24.044	24.044	-1.429	0.046	5.78207e-08	5.78207e-08	2.693	0.968	3.182	0.075	-0.073	0.223	0.949	0.857	1.052	1
AOM 2mg/kg	Rplp1	18.381	18.381	-7.092	0.046	2.9295e-06	2.9295e-06	136.456	0.968	3.182	-0.083	-0.231	0.065	1.059	0.956	1.173	1
AOM 2mg/kg	Sfn	33.294	33.294	7.82	0.036	9.4983e-11	9.4983e-11	0.004	0.975	3.182	0.2	0.086	0.315	0.87	0.804	0.942	1
AOM 2mg/kg	Shc1	23.909	23.909	-1.564	0.015	6.34635e-08	6.34635e-08	2.956	0.99	3.182	-0.116	-0.164	-0.069	1.084	1.049	1.121	1
AOM 2mg/kg	Skp2	28.09	28.09	2.617	0.056	3.49995e-09	3.49995e-09	0.163	0.962	3.182	0.024	-0.155	0.203	0.984	0.869	1.113	1
AOM 2mg/kg	Slfn1	24.933	24.933	-0.54	0.24	3.12209e-08	3.12209e-08	1.454	0.847	3.182	-0.448	-1.212	0.316	1.364	0.803	2.317	1
AOM 2mg/kg	Smc1a	23.043	23.043	-2.43	0.014	1.15706e-07	1.15706e-07	5.39	0.99	3.182	0.015	-0.03	0.06	0.99	0.959	1.021	1
AOM 2mg/kg	Stag1	24.657	24.657	-0.816	0.047	3.7808e-08	3.7808e-08	1.761	0.968	3.182	0.013	-0.137	0.162	0.991	0.894	1.099	1
AOM 2mg/kg	Stmn1	22.065	22.065	-3.409	0.076	2.27973e-07	2.27973e-07	10.619	0.949	3.182	-0.015	-0.256	0.225	1.011	0.855	1.194	1
AOM 2mg/kg	Terf1	24.455	24.455	-1.019	0.061	4.34915e-08	4.34915e-08	2.026	0.958	3.182	-0.048	-0.243	0.146	1.034	0.903	1.184	1
AOM 2mg/kg	Tfdp2	25.139	25.139	-0.334	0.043	2.70701e-08	2.70701e-08	1.261	0.97	3.182	0.106	-0.032	0.244	0.929	0.845	1.022	1
AOM 2mg/kg	Tp53	26.042	26.042	0.568	0.031	1.44782e-08	1.44782e-08	0.674	0.979	3.182	-0.073	-0.172	0.026	1.052	0.982	1.126	1
AOM 2mg/kg	Tp63	31.426	31.426	5.953	0.471	3.46624e-10	3.46624e-10	0.016	0.721	3.182	-0.891	-2.39	0.608	1.855	0.656	5.242	1
AOM 2mg/kg	Tsg101	22.704	22.704	-2.769	0.014	1.4632e-07	1.4632e-07	6.816	0.99	3.182	-0.038	-0.082	0.007	1.026	0.995	1.059	1
AOM 2mg/kg	Wee1	24.836	24.836	-0.637	0.059	3.33787e-08	3.33787e-08	1.555	0.96	3.182	-0.012	-0.199	0.175	1.008	0.886	1.148	1
AOM CT	Abl1	24.424	24.424	-0.999	0.075	4.44305e-08	4.44305e-08	1.999	0.949	2.776	0	-0.208	0.208	1	0.866	1.155	1
AOM CT	Actb	17.079	17.079	-8.344	0.056	7.22172e-06	7.22172e-06	324.847	0.962	2.776	0	-0.156	0.156	1	0.898	1.114	1
AOM CT	Atm	26.487	26.487	1.065	0.035	1.06285e-08	1.06285e-08	0.478	0.976	2.776	0	-0.098	0.098	1	0.934	1.07	1
AOM CT	Aurka	26.754	26.754	1.331	0.058	8.83788e-09	8.83788e-09	0.398	0.961	2.776	0	-0.161	0.161	1	0.894	1.118	1
AOM CT	Aurkb	25.4	25.4	-0.023	0.053	2.2587e-08	2.2587e-08	1.016	0.964	2.776	0	-0.146	0.146	1	0.904	1.106	1
AOM CT	B2m	16.802	16.802	-8.621	0.1	8.75374e-06	8.75374e-06	393.761	0.933	2.776	0	-0.277	0.277	1	0.825	1.212	1
AOM CT	Bcl2	27.192	27.192	1.769	0.072	6.52398e-09	6.52398e-09	0.293	0.952	2.776	0	-0.199	0.199	1	0.871	1.148	1
AOM CT	Birc5	25.242	25.242	-0.18	0.071	2.5193e-08	2.5193e-08	1.133	0.952	2.776	0	-0.196	0.196	1	0.873	1.146	1
AOM CT	Brca1	26.905	26.905	1.482	0.056	7.95991e-09	7.95991e-09	0.358	0.962	2.776	0	-0.156	0.156	1	0.898	1.114	1
AOM CT	Brca2	28.018	28.018	2.595	0.034	3.68022e-09	3.68022e-09	0.166	0.977	2.776	0	-0.094	0.094	1	0.937	1.067	1
AOM CT	Casp3	23.963	23.963	-1.46	0.069	6.11414e-08	6.11414e-08	2.75	0.953	2.776	0	-0.193	0.193	1	0.875	1.143	1
AOM CT	Ccna1	31.738	31.738	6.315	0.091	2.79274e-10	2.79274e-10	0.013	0.939	2.776	0	-0.252	0.252	1	0.84	1.191	1
AOM CT	Ccna2	24.394	24.394	-1.029	0.044	4.53567e-08	4.53567e-08	2.04	0.97	2.776	0	-0.123	0.123	1	0.918	1.089	1
AOM CT	Ccnb1	24.646	24.646	-0.776	0.045	3.80812e-08	3.80812e-08	1.713	0.969	2.776	0	-0.124	0.124	1	0.917	1.09	1
AOM CT	Ccnb2	24.429	24.429	-0.993	0.045	4.42587e-08	4.42587e-08	1.991	0.969	2.776	0	-0.125	0.125	1	0.917	1.09	1
AOM CT	Ccnc	24.953	24.953	-0.47	0.042	3.07899e-08	3.07899e-08	1.385	0.972	2.776	0	-0.115	0.115	1	0.923	1.083	1
AOM CT	Ccnd1	24.283	24.283	-1.14	0.071	4.89779e-08	4.89779e-08	2.203	0.952	2.776	0	-0.198	0.198	1	0.872	1.147	1
AOM CT	Ccnd2	23.368	23.368	-2.055	0.119	9.23921e-08	9.23921e-08	4.156	0.921	2.776	0	-0.331	0.331	1	0.795	1.258	1
AOM CT	Ccnd3	25.691	25.691	0.268	0.043	1.84568e-08	1.84568e-08	0.83	0.971	2.776	0	-0.12	0.12	1	0.92	1.086	1
AOM CT	Ccne1	29.01	29.01	3.587	0.083	1.84953e-09	1.84953e-09	0.083	0.944	2.776	0	-0.231	0.231	1	0.852	1.174	1
AOM CT	Ccnf	27.801	27.801	2.378	0.101	4.27528e-09	4.27528e-09	0.192	0.932	2.776	0	-0.281	0.281	1	0.823	1.215	1
AOM CT	Cdc6	27.993	27.993	2.57	0.081	3.74324e-09	3.74324e-09	0.168	0.945	2.776	0	-0.226	0.226	1	0.855	1.169	1
AOM CT	Cdc7	29.032	29.032	3.609	0.03	1.82141e-09	1.82141e-09	0.082	0.979	2.776	0	-0.084	0.084	1	0.943	1.06	1
AOM CT	Cdc20	27.375	27.375	1.952	0.056	5.74412e-09	5.74412e-09	0.258	0.962	2.776	0	-0.155	0.155	1	0.898	1.114	1
AOM CT	Cdc25a	25.52	25.52	0.097	0.049	2.07809e-08	2.07809e-08	0.935	0.967	2.776	0	-0.136	0.136	1	0.91	1.098	1
AOM CT	Cdc25b	25.932	25.932	0.51	0.044	1.56162e-08	1.56162e-08	0.702	0.97	2.776	0	-0.123	0.123	1	0.919	1.089	1
AOM CT	Cdc25c	28.06	28.06	2.637	0.055	3.57305e-09	3.57305e-09	0.161	0.962	2.776	0	-0.154	0.154	1	0.899	1.112	1
AOM CT	Cdk1	24.039	24.039	-1.384	0.038	5.80264e-08	5.80264e-08	2.61	0.974	2.776	0	-0.105	0.105	1	0.93	1.076	1
AOM CT	Cdk2	24.98	24.98	-0.443	0.033	3.02118e-08	3.02118e-08	1.359	0.977	2.776	0	-0.093	0.093	1	0.938	1.067	1
AOM CT	Cdk4	23.917	23.917	-1.506	0.039	6.31307e-08	6.31307e-08	2.84	0.973	2.776	0	-0.109	0.109	1	0.927	1.078	1
AOM CT	Cdk6	25.717	25.717	0.295	0.098	1.81245e-08	1.81245e-08	0.815	0.934	2.776	0	-0.272	0.272	1	0.828	1.208	1
AOM CT	Cdk5rap1	25.74	25.74	0.317	0.026	1.78403e-08	1.78403e-08	0.802	0.982	2.776	0	-0.072	0.072	1	0.951	1.052	1
AOM CT	Cdkn3	28.91	28.91	3.487	0.048	1.98254e-09	1.98254e-09	0.089	0.967	2.776	0	-0.133	0.133	1	0.912	1.097	1
AOM CT	Cdkn1a	22.192	22.192	-3.231	0.044	2.08771e-07	2.08771e-07	9.391	0.97	2.776	0	-0.123	0.123	1	0.918	1.089	1
AOM CT	Cdkn1b	23.872	23.872	-1.551	0.077	6.51444e-08	6.51444e-08	2.93	0.948	2.776	0	-0.214	0.214	1	0.862	1.16	1
AOM CT	Cdkn2a	31.82	31.82	6.397	0.156	2.63807e-10	2.63807e-10	0.012	0.898	2.776	0	-0.432	0.432	1	0.741	1.349	1
AOM CT	Cdkn2b	26.091	26.091	0.668	0.063	1.39913e-08	1.39913e-08	0.629	0.957	2.776	0	-0.176	0.176	1	0.885	1.13	1
AOM CT	Chek1	27.803	27.803	2.38	0.049	4.2697e-09	4.2697e-09	0.192	0.966	2.776	0	-0.137	0.137	1	0.91	1.099	1
AOM CT	Chek2	27.994	27.994	2.571	0.025	3.74135e-09	3.74135e-09	0.168	0.983	2.776	0	-0.068	0.068	1	0.954	1.048	1
AOM CT	Ddit3	25.183	25.183	-0.24	0.116	2.62458e-08	2.62458e-08	1.181	0.922	2.776	0	-0.323	0.323	1	0.799	1.251	1
AOM CT	Dst	24.244	24.244	-1.179	0.063	5.03473e-08	5.03473e-08	2.265	0.957	2.776	0	-0.174	0.174	1	0.886	1.128	1
AOM CT	E2f1	27.043	27.043	1.62	0.035	7.23271e-09	7.23271e-09	0.325	0.976	2.776	0	-0.098	0.098	1	0.934	1.071	1
AOM CT	E2f3	26.107	26.107	0.684	0.083	1.38398e-08	1.38398e-08	0.623	0.944	2.776	0	-0.23	0.23	1	0.853	1.173	1
AOM CT	E2f4	25.699	25.699	0.276	0.05	1.83589e-08	1.83589e-08	0.826	0.966	2.776	0	-0.139	0.139	1	0.908	1.101	1
AOM CT	Gadd45a	22.903	22.903	-2.52	0.072	1.27541e-07	1.27541e-07	5.737	0.951	2.776	0	-0.2	0.2	1	0.871	1.149	1
AOM CT	Gpr132	31.249	31.249	5.826	0.128	3.91932e-10	3.91932e-10	0.018	0.915	2.776	0	-0.355	0.355	1	0.782	1.279	1
AOM CT	Hprt1	23.117	23.117	-2.305	0.034	1.09891e-07	1.09891e-07	4.943	0.977	2.776	0	-0.094	0.094	1	0.937	1.067	1
AOM CT	Hus1	26.273	26.273	0.85	0.037	1.23337e-08	1.23337e-08	0.555	0.975	2.776	0	-0.103	0.103	1	0.931	1.074	1
AOM CT	Inha	29.799	29.799	4.376	0.111	1.07074e-09	1.07074e-09	0.048	0.926	2.776	0	-0.309	0.309	1	0.807	1.239	1
AOM CT	Itgb1	21.438	21.438	-3.985	0.032	3.52e-07	3.52e-07	15.834	0.978	2.776	0	-0.09	0.09	1	0.939	1.065	1
AOM CT	LOC367976	28.095	28.095	2.672	0.236	3.48782e-09	3.48782e-09	0.157	0.849	2.776	0	-0.654	0.654	1	0.636	1.573	1
AOM CT	Ldha	21.134	21.134	-4.289	0.038	4.34675e-07	4.34675e-07	19.553	0.974	2.776	0	-0.105	0.105	1	0.93	1.075	1
AOM CT	Mad2l1	26.051	26.051	0.628	0.034	1.4387e-08	1.4387e-08	0.647	0.977	2.776	0	-0.095	0.095	1	0.936	1.068	1
AOM CT	Mcm2	25.129	25.129	-0.294	0.028	2.72617e-08	2.72617e-08	1.226	0.981	2.776	0	-0.078	0.078	1	0.948	1.055	1
AOM CT	Mcm4	24.19	24.19	-1.233	0.055	5.22545e-08	5.22545e-08	2.351	0.963	2.776	0	-0.152	0.152	1	0.9	1.111	1
AOM CT	Mdm2	24.045	24.045	-1.378	0.027	5.77663e-08	5.77663e-08	2.598	0.981	2.776	0	-0.075	0.075	1	0.949	1.054	1
AOM CT	Mki67	22.9	22.9	-2.523	0.052	1.27776e-07	1.27776e-07	5.748	0.965	2.776	0	-0.143	0.143	1	0.906	1.104	1
AOM CT	Mre11a	28.397	28.397	2.974	0.143	2.83008e-09	2.83008e-09	0.127	0.905	2.776	0	-0.398	0.398	1	0.759	1.318	1
AOM CT	Msh2	25.036	25.036	-0.387	0.055	2.90663e-08	2.90663e-08	1.307	0.962	2.776	0	-0.154	0.154	1	0.899	1.112	1
AOM CT	Nbn	26.586	26.586	1.163	0.118	9.92549e-09	9.92549e-09	0.446	0.922	2.776	0	-0.326	0.326	1	0.798	1.254	1
AOM CT	Nek2	25.392	25.392	-0.031	0.059	2.27101e-08	2.27101e-08	1.022	0.96	2.776	0	-0.163	0.163	1	0.893	1.119	1
AOM CT	Notch2	27.084	27.084	1.661	0.079	7.03126e-09	7.03126e-09	0.316	0.947	2.776	0	-0.218	0.218	1	0.86	1.163	1
AOM CT	PPC	20.189	20.189	-5.233	0.059	8.36366e-07	8.36366e-07	37.621	0.96	2.776	0	-0.163	0.163	1	0.893	1.12	1
AOM CT	Pkd1	26.717	26.717	1.295	0.086	9.06286e-09	9.06286e-09	0.408	0.942	2.776	0	-0.239	0.239	1	0.847	1.181	1
AOM CT	Pmp22	21.977	21.977	-3.446	0.082	2.42319e-07	2.42319e-07	10.9	0.944	2.776	0	-0.229	0.229	1	0.853	1.172	1
AOM CT	Ppm1d	24.99	24.99	-0.433	0.042	3.00189e-08	3.00189e-08	1.35	0.972	2.776	0	-0.115	0.115	1	0.923	1.083	1
AOM CT	RGD1560225	25.712	25.712	0.289	0.038	1.819e-08	1.819e-08	0.818	0.974	2.776	0	-0.107	0.107	1	0.929	1.077	1
AOM CT	RGD1566319	32.03	32.03	6.607	0.22	2.28004e-10	2.28004e-10	0.01	0.859	2.776	0	-0.61	0.61	1	0.655	1.526	1
AOM CT	RGDC	35.409	35.409	9.986	0.639	2.19184e-11	2.19184e-11	0.001	0.642	2.776	0	-1.774	1.774	1	0.292	3.42	1
AOM CT	RTC	23.041	23.041	-2.382	0.048	1.15842e-07	1.15842e-07	5.211	0.967	2.776	0	-0.133	0.133	1	0.912	1.096	1
AOM CT	Rad9	29.091	29.091	3.668	0.072	1.74854e-09	1.74854e-09	0.079	0.951	2.776	0	-0.2	0.2	1	0.87	1.149	1
AOM CT	Rad17	25.633	25.633	0.21	0.062	1.92152e-08	1.92152e-08	0.864	0.958	2.776	0	-0.172	0.172	1	0.887	1.127	1
AOM CT	Rad21	22.676	22.676	-2.747	0.05	1.49193e-07	1.49193e-07	6.711	0.966	2.776	0	-0.14	0.14	1	0.907	1.102	1
AOM CT	Rad51	26.428	26.428	1.005	0.034	1.10777e-08	1.10777e-08	0.498	0.976	2.776	0	-0.096	0.096	1	0.936	1.069	1
AOM CT	Ran	22.009	22.009	-3.414	0.046	2.36915e-07	2.36915e-07	10.657	0.968	2.776	0	-0.128	0.128	1	0.915	1.093	1
AOM CT	Rb1	25.235	25.235	-0.188	0.051	2.53274e-08	2.53274e-08	1.139	0.965	2.776	0	-0.141	0.141	1	0.907	1.102	1
AOM CT	Rbl1	25.698	25.698	0.275	0.007	1.83721e-08	1.83721e-08	0.826	0.995	2.776	0	-0.02	0.02	1	0.986	1.014	1
AOM CT	Rbl2	23.918	23.918	-1.504	0.029	6.30699e-08	6.30699e-08	2.837	0.98	2.776	0	-0.081	0.081	1	0.945	1.058	1
AOM CT	Rplp1	18.413	18.413	-7.009	0.044	2.86415e-06	2.86415e-06	128.835	0.97	2.776	0	-0.123	0.123	1	0.918	1.089	1
AOM CT	Sfn	33.043	33.043	7.62	0.236	1.1302e-10	1.1302e-10	0.005	0.849	2.776	0	-0.656	0.656	1	0.635	1.576	1
AOM CT	Shc1	23.976	23.976	-1.447	0.046	6.06203e-08	6.06203e-08	2.727	0.968	2.776	0	-0.129	0.129	1	0.915	1.093	1
AOM CT	Skp2	28.016	28.016	2.593	0.069	3.68458e-09	3.68458e-09	0.166	0.953	2.776	0	-0.192	0.192	1	0.875	1.142	1
AOM CT	Slfn1	25.331	25.331	-0.092	0.069	2.36996e-08	2.36996e-08	1.066	0.953	2.776	0	-0.191	0.191	1	0.876	1.142	1
AOM CT	Smc1a	22.978	22.978	-2.445	0.037	1.21059e-07	1.21059e-07	5.445	0.975	2.776	0	-0.103	0.103	1	0.931	1.074	1
AOM CT	Stag1	24.594	24.594	-0.829	0.013	3.95016e-08	3.95016e-08	1.777	0.991	2.776	0	-0.035	0.035	1	0.976	1.025	1
AOM CT	Stmn1	22.029	22.029	-3.393	0.035	2.33597e-07	2.33597e-07	10.508	0.976	2.776	0	-0.096	0.096	1	0.935	1.069	1
AOM CT	Terf1	24.453	24.453	-0.97	0.076	4.35538e-08	4.35538e-08	1.959	0.949	2.776	0	-0.21	0.21	1	0.864	1.157	1
AOM CT	Tfdp2	24.982	24.982	-0.44	0.02	3.01684e-08	3.01684e-08	1.357	0.986	2.776	0	-0.056	0.056	1	0.962	1.04	1
AOM CT	Tp53	26.064	26.064	0.641	0.094	1.42555e-08	1.42555e-08	0.641	0.937	2.776	0	-0.26	0.26	1	0.835	1.197	1
AOM CT	Tp63	32.267	32.267	6.844	0.205	1.93507e-10	1.93507e-10	0.009	0.868	2.776	0	-0.569	0.569	1	0.674	1.483	1
AOM CT	Tsg101	22.692	22.692	-2.731	0.039	1.47607e-07	1.47607e-07	6.64	0.973	2.776	0	-0.109	0.109	1	0.927	1.079	1
AOM CT	Wee1	24.798	24.798	-0.625	0.041	3.42831e-08	3.42831e-08	1.542	0.972	2.776	0	-0.114	0.114	1	0.924	1.082	1

## Sheet: Table 2-3
# Analysis Group Name : Default Analysis Group
# Description : Including all applicable data files.
# Created By :jennifer.roberts@hc-sc.gc.ca
# Last Modified Date : 2018-12-03 11:47:41 AM
# Number of Experiments in Analysis Group : 10
# List of instrument types in the study that are imported : 7500 Fast Real-Time PCR System
# Normalization method : Global Normalization
# Reference Sample : C65
# Reference Group : AOM CT
# Max CT : 40.0
# Confidence Level : 95.0
# Array: Growth Factors
Bio Group Name	Target Name	Mean Equivalent Cq	Mean Adjusted Equivalent Cq	Mean DCq	DCq SE	Mean L-Quant	Mean Adjusted L-Quant	Mean N-Quant	Sigma N-Quant	F Factor	DDCq	DDCq - Fsigma	DDCq + Fsigma	Rq	Rq Min	Rq Max	Corrected P-Value
AOM 2mg/kg	Actb	17.143	17.143	-11.587	0.08	6.90924e-06	6.90924e-06	3075.93	0.946	2.776	-0.141	-0.362	0.081	1.102	0.946	1.285	1
AOM 2mg/kg	Amh	31.722	31.722	2.992	0.21	2.82396e-10	2.82396e-10	0.126	0.864	2.776	0.544	-0.04	1.128	0.686	0.457	1.028	1
AOM 2mg/kg	Artn	29.078	29.078	0.349	0.094	1.76404e-09	1.76404e-09	0.785	0.937	2.776	0.1	-0.16	0.36	0.933	0.779	1.117	1
AOM 2mg/kg	B2m	16.741	16.741	-11.988	0.166	9.12689e-06	9.12689e-06	4063.21	0.891	2.776	-0.26	-0.721	0.201	1.198	0.87	1.649	1
AOM 2mg/kg	Bdnf	32.387	32.387	3.657	0.132	1.78085e-10	1.78085e-10	0.079	0.913	2.776	0.484	0.117	0.85	0.715	0.555	0.922	0.885
AOM 2mg/kg	Bmp1	26.517	26.517	-2.213	0.023	1.04136e-08	1.04136e-08	4.636	0.984	2.776	0.095	0.031	0.159	0.936	0.896	0.979	1
AOM 2mg/kg	Bmp2	22.892	22.892	-5.838	0.144	1.28459e-07	1.28459e-07	57.189	0.905	2.776	-0.229	-0.628	0.171	1.172	0.888	1.546	1
AOM 2mg/kg	Bmp3	25.725	25.725	-3.004	0.08	1.80243e-08	1.80243e-08	8.024	0.946	2.776	0.018	-0.205	0.24	0.988	0.847	1.152	1
AOM 2mg/kg	Bmp4	27.095	27.095	-1.635	0.186	6.97496e-09	6.97496e-09	3.105	0.879	2.776	-0.028	-0.545	0.489	1.02	0.712	1.459	1
AOM 2mg/kg	Bmp5	26.067	26.067	-2.663	0.172	1.42255e-08	1.42255e-08	6.333	0.888	2.776	-0.126	-0.603	0.351	1.091	0.784	1.519	1
AOM 2mg/kg	Bmp6	25.089	25.089	-3.641	0.113	2.80244e-08	2.80244e-08	12.476	0.925	2.776	-0.107	-0.421	0.207	1.077	0.866	1.339	1
AOM 2mg/kg	Bmp7	28.296	28.296	-0.434	0.101	3.03374e-09	3.03374e-09	1.351	0.932	2.776	0.009	-0.271	0.29	0.993	0.818	1.207	1
AOM 2mg/kg	Bmp10	31.156	31.156	2.426	0.121	4.17993e-10	4.17993e-10	0.186	0.919	2.776	-0.323	-0.66	0.014	1.251	0.991	1.58	1
AOM 2mg/kg	Bmp8a	30.175	30.175	1.445	0.285	8.25041e-10	8.25041e-10	0.367	0.821	2.776	-0.097	-0.889	0.694	1.07	0.618	1.852	1
AOM 2mg/kg	Clcf1	31.173	31.173	2.443	0.069	4.12989e-10	4.12989e-10	0.184	0.954	2.776	0.15	-0.04	0.341	0.901	0.79	1.028	1
AOM 2mg/kg	Csf1	27.335	27.335	-1.395	0.048	5.90667e-09	5.90667e-09	2.63	0.967	2.776	0.017	-0.116	0.15	0.988	0.901	1.084	1
AOM 2mg/kg	Csf2	31.764	31.764	3.034	0.363	2.74261e-10	2.74261e-10	0.122	0.778	2.776	-0.403	-1.411	0.604	1.323	0.658	2.659	1
AOM 2mg/kg	Csf3	33.946	33.946	5.216	0.295	6.04259e-11	6.04259e-11	0.027	0.815	2.776	1.468	0.65	2.286	0.362	0.205	0.637	0.372
AOM 2mg/kg	Cxcl1	29.404	29.404	0.674	0.552	1.40773e-09	1.40773e-09	0.627	0.682	2.776	-0.683	-2.215	0.849	1.606	0.555	4.643	1
AOM 2mg/kg	Cxcl12	23.968	23.968	-4.762	0.106	6.09276e-08	6.09276e-08	27.124	0.929	2.776	-0.121	-0.415	0.172	1.088	0.888	1.333	1
AOM 2mg/kg	Egf	27.811	27.811	-0.919	0.089	4.24642e-09	4.24642e-09	1.89	0.94	2.776	0.121	-0.125	0.367	0.919	0.775	1.091	1
AOM 2mg/kg	Ereg	26.529	26.529	-2.201	0.203	1.03257e-08	1.03257e-08	4.597	0.868	2.776	-0.153	-0.718	0.412	1.112	0.751	1.645	1
AOM 2mg/kg	Fgf1	27.985	27.985	-0.744	0.084	3.76296e-09	3.76296e-09	1.675	0.944	2.776	-0.211	-0.443	0.021	1.157	0.985	1.359	1
AOM 2mg/kg	Fgf2	28.707	28.707	-0.023	0.022	2.28284e-09	2.28284e-09	1.016	0.985	2.776	0.285	0.223	0.347	0.821	0.786	0.857	0.372
AOM 2mg/kg	Fgf3	34.644	34.644	5.914	0.878	3.72568e-11	3.72568e-11	0.017	0.544	2.776	0.465	-1.974	2.904	0.724	0.134	3.928	1
AOM 2mg/kg	Fgf4	33.424	33.424	4.694	0.435	8.67894e-11	8.67894e-11	0.039	0.74	2.776	0.01	-1.198	1.218	0.993	0.43	2.294	1
AOM 2mg/kg	Fgf5	32.936	32.936	4.206	0.367	1.21678e-10	1.21678e-10	0.054	0.775	2.776	0.029	-0.99	1.049	0.98	0.483	1.987	1
AOM 2mg/kg	Fgf6	39.402	39.402	10.679	-	1.37709e-12	1.37709e-12	0.001	-	-	2.748	-	-	0.149	0.149	0.149	NaN
AOM 2mg/kg	Fgf7	25.669	25.669	-3.061	0.151	1.87397e-08	1.87397e-08	8.343	0.901	2.776	-0.182	-0.601	0.236	1.135	0.849	1.517	1
AOM 2mg/kg	Fgf8	32.314	32.314	3.584	0.437	1.87302e-10	1.87302e-10	0.083	0.738	2.776	0.611	-0.603	1.826	0.655	0.282	1.519	1
AOM 2mg/kg	Fgf9	27.163	27.163	-1.567	0.14	6.65491e-09	6.65491e-09	2.963	0.908	2.776	-0.322	-0.711	0.067	1.25	0.955	1.637	1
AOM 2mg/kg	Fgf10	28.861	28.861	0.131	0.133	2.05153e-09	2.05153e-09	0.913	0.912	2.776	-0.046	-0.415	0.323	1.032	0.799	1.333	1
AOM 2mg/kg	Fgf11	28.694	28.694	-0.036	0.089	2.30308e-09	2.30308e-09	1.025	0.94	2.776	0.105	-0.143	0.354	0.93	0.783	1.104	1
AOM 2mg/kg	Fgf13	29.419	29.419	0.689	0.542	1.39296e-09	1.39296e-09	0.62	0.687	2.776	1.012	-0.494	2.517	0.496	0.175	1.408	1
AOM 2mg/kg	Fgf14	32.372	32.372	3.643	0.524	1.79856e-10	1.79856e-10	0.08	0.696	2.776	0.632	-0.822	2.086	0.645	0.236	1.768	1
AOM 2mg/kg	Fgf15	34.005	34.005	5.275	0.725	5.8001e-11	5.8001e-11	0.026	0.605	2.776	0.707	-1.307	2.721	0.613	0.152	2.475	1
AOM 2mg/kg	Fgf17	34.55	34.55	5.82	0.062	3.97519e-11	3.97519e-11	0.018	0.958	2.776	0.478	0.306	0.651	0.718	0.637	0.809	1
AOM 2mg/kg	Fgf18	30.688	30.688	1.958	0.141	5.78026e-10	5.78026e-10	0.257	0.907	2.776	0.247	-0.144	0.638	0.843	0.643	1.105	1
AOM 2mg/kg	Fgf22	28.695	28.695	-0.035	0.104	2.3006e-09	2.3006e-09	1.024	0.931	2.776	-0.001	-0.289	0.287	1.001	0.82	1.222	1
AOM 2mg/kg	Figf	30.037	30.037	1.307	0.207	9.08006e-10	9.08006e-10	0.404	0.866	2.776	-0.251	-0.826	0.324	1.19	0.799	1.773	1
AOM 2mg/kg	Gdf5	31.54	31.54	2.81	0.081	3.20283e-10	3.20283e-10	0.143	0.946	2.776	-0.06	-0.283	0.164	1.042	0.893	1.217	1
AOM 2mg/kg	Gdf10	32.719	32.719	3.989	0.285	1.41474e-10	1.41474e-10	0.063	0.821	2.776	0.456	-0.336	1.247	0.729	0.421	1.262	1
AOM 2mg/kg	Gdf11	28.895	28.895	0.165	0.106	2.00316e-09	2.00316e-09	0.892	0.929	2.776	0.239	-0.056	0.534	0.847	0.69	1.04	1
AOM 2mg/kg	Gdnf	30.345	30.345	1.615	0.348	7.3324e-10	7.3324e-10	0.326	0.786	2.776	0.552	-0.413	1.517	0.682	0.349	1.332	1
AOM 2mg/kg	Hgf	26.227	26.227	-2.503	0.102	1.27298e-08	1.27298e-08	5.667	0.932	2.776	-0.023	-0.307	0.261	1.016	0.835	1.237	1
AOM 2mg/kg	Hprt1	22.92	22.92	-5.81	0.074	1.26005e-07	1.26005e-07	56.096	0.95	2.776	-0.12	-0.327	0.086	1.087	0.942	1.255	1
AOM 2mg/kg	Igf1	25.813	25.813	-2.917	0.244	1.69654e-08	1.69654e-08	7.553	0.844	2.776	-0.427	-1.104	0.251	1.344	0.841	2.149	1
AOM 2mg/kg	Igf2	29.502	29.502	0.772	0.154	1.31565e-09	1.31565e-09	0.586	0.899	2.776	0.042	-0.385	0.469	0.971	0.722	1.306	1
AOM 2mg/kg	Il2	33.554	33.554	4.824	0.27	7.92867e-11	7.92867e-11	0.035	0.829	2.776	0.025	-0.726	0.775	0.983	0.584	1.654	1
AOM 2mg/kg	Il3	33.382	33.382	4.652	0.638	8.93389e-11	8.93389e-11	0.04	0.643	2.776	0.715	-1.056	2.487	0.609	0.178	2.08	1
AOM 2mg/kg	Il4	32.226	32.226	3.496	0.204	1.99123e-10	1.99123e-10	0.089	0.868	2.776	-0.327	-0.894	0.24	1.254	0.847	1.858	1
AOM 2mg/kg	Il6	31.789	31.789	3.059	0.101	2.69444e-10	2.69444e-10	0.12	0.932	2.776	-0.242	-0.522	0.038	1.183	0.974	1.436	1
AOM 2mg/kg	Il7	25.481	25.481	-3.249	0.106	2.13525e-08	2.13525e-08	9.506	0.929	2.776	-0.128	-0.423	0.167	1.093	0.89	1.341	1
AOM 2mg/kg	Il11	32.001	32.001	3.271	0.088	2.32731e-10	2.32731e-10	0.104	0.941	2.776	0.046	-0.197	0.29	0.968	0.818	1.147	1
AOM 2mg/kg	Il18	22.498	22.498	-6.232	0.107	1.68859e-07	1.68859e-07	75.174	0.929	2.776	-0.324	-0.62	-0.028	1.252	1.02	1.537	1
AOM 2mg/kg	Il12a	26.954	26.954	-1.776	0.112	7.69242e-09	7.69242e-09	3.425	0.925	2.776	0.278	-0.033	0.589	0.825	0.665	1.023	1
AOM 2mg/kg	Il1a	27.842	27.842	-0.888	0.639	4.15597e-09	4.15597e-09	1.85	0.642	2.776	-1.204	-2.977	0.569	2.304	0.674	7.876	1
AOM 2mg/kg	Il1b	26.252	26.252	-2.478	0.287	1.25104e-08	1.25104e-08	5.57	0.82	2.776	-0.441	-1.238	0.357	1.357	0.781	2.359	1
AOM 2mg/kg	Inha	30.006	30.006	1.276	0.108	9.27624e-10	9.27624e-10	0.413	0.928	2.776	0.285	-0.016	0.586	0.821	0.666	1.011	1
AOM 2mg/kg	Inhba	29.249	29.249	0.519	0.121	1.56776e-09	1.56776e-09	0.698	0.92	2.776	-0.042	-0.377	0.294	1.029	0.816	1.299	1
AOM 2mg/kg	Inhbb	31.185	31.185	2.455	0.087	4.0973e-10	4.0973e-10	0.182	0.941	2.776	-0.136	-0.378	0.106	1.099	0.929	1.3	1
AOM 2mg/kg	Kitlg	23.005	23.005	-5.725	0.095	1.18837e-07	1.18837e-07	52.905	0.936	2.776	-0.025	-0.288	0.238	1.017	0.848	1.221	1
AOM 2mg/kg	Ldha	20.987	20.987	-7.743	0.126	4.81278e-07	4.81278e-07	214.261	0.916	2.776	-0.237	-0.587	0.112	1.179	0.925	1.502	1
AOM 2mg/kg	Lefty1	31.054	31.054	2.325	0.14	4.48443e-10	4.48443e-10	0.2	0.908	2.776	-0.308	-0.695	0.08	1.238	0.946	1.619	1
AOM 2mg/kg	Lep	32.317	32.317	3.587	0.186	1.86923e-10	1.86923e-10	0.083	0.879	2.776	-0.246	-0.763	0.27	1.186	0.829	1.697	1
AOM 2mg/kg	Lif	30.294	30.294	1.564	0.13	7.5968e-10	7.5968e-10	0.338	0.914	2.776	-0.226	-0.587	0.135	1.17	0.911	1.502	1
AOM 2mg/kg	Mdk	27.246	27.246	-1.484	0.063	6.28143e-09	6.28143e-09	2.796	0.958	2.776	0.01	-0.164	0.184	0.993	0.881	1.12	1
AOM 2mg/kg	Mstn	33.26	33.26	4.53	0.449	9.72501e-11	9.72501e-11	0.043	0.733	2.776	0.568	-0.678	1.813	0.675	0.285	1.6	1
AOM 2mg/kg	Ngf	31.682	31.682	2.952	0.261	2.90216e-10	2.90216e-10	0.129	0.835	2.776	-0.003	-0.727	0.721	1.002	0.607	1.655	1
AOM 2mg/kg	Nodal	35.252	35.252	6.522	0.137	2.44396e-11	2.44396e-11	0.011	0.91	2.776	0.278	-0.102	0.657	0.825	0.634	1.073	1
AOM 2mg/kg	Nrg1	26.962	26.962	-1.768	0.174	7.65192e-09	7.65192e-09	3.407	0.886	2.776	-0.342	-0.827	0.142	1.268	0.906	1.773	1
AOM 2mg/kg	Ntf3	27.627	27.627	-1.103	0.186	4.82422e-09	4.82422e-09	2.148	0.879	2.776	-0.305	-0.822	0.212	1.235	0.863	1.768	1
AOM 2mg/kg	Ntf4	31.608	31.608	2.879	0.095	3.05423e-10	3.05423e-10	0.136	0.936	2.776	-0.421	-0.684	-0.158	1.339	1.116	1.607	0.725
AOM 2mg/kg	PPC	21.037	21.037	-7.693	0.048	4.64827e-07	4.64827e-07	206.937	0.967	2.776	-0.147	-0.281	-0.013	1.107	1.009	1.215	1
AOM 2mg/kg	Pdgfa	25.428	25.428	-3.301	0.097	2.21453e-08	2.21453e-08	9.859	0.935	2.776	-0.052	-0.322	0.218	1.036	0.859	1.25	1
AOM 2mg/kg	Pgf	30.377	30.377	1.647	0.225	7.17118e-10	7.17118e-10	0.319	0.856	2.776	-0.522	-1.147	0.103	1.436	0.931	2.214	1
AOM 2mg/kg	RGDC	37.028	37.028	8.298	1.191	7.1344e-12	7.1344e-12	0.003	0.438	2.776	1.891	-1.415	5.197	0.27	0.027	2.667	1
AOM 2mg/kg	RTC	23.335	23.335	-5.395	0.034	9.45024e-08	9.45024e-08	42.072	0.977	2.776	-0.097	-0.192	-0.002	1.069	1.001	1.142	1
AOM 2mg/kg	Rabep1	25.36	25.36	-3.37	0.065	2.32195e-08	2.32195e-08	10.337	0.956	2.776	0.002	-0.18	0.183	0.999	0.881	1.133	1
AOM 2mg/kg	Rplp1	18.612	18.612	-10.118	0.077	2.49555e-06	2.49555e-06	1110.99	0.948	2.776	-0.174	-0.388	0.04	1.128	0.973	1.309	1
AOM 2mg/kg	S100a6	16.07	16.07	-12.66	0.128	1.45407e-05	1.45407e-05	6473.38	0.915	2.776	-0.205	-0.559	0.15	1.152	0.901	1.473	1
AOM 2mg/kg	Spp1	30.905	30.905	2.175	1	4.97427e-10	4.97427e-10	0.221	0.5	2.776	-0.807	-3.582	1.968	1.749	0.256	11.975	1
AOM 2mg/kg	Tdgf1	33.35	33.35	4.62	0.198	9.13678e-11	9.13678e-11	0.041	0.872	2.776	-0.342	-0.892	0.207	1.268	0.867	1.855	1
AOM 2mg/kg	Tff1	27.697	27.697	-1.033	0.122	4.59707e-09	4.59707e-09	2.047	0.919	2.776	-0.187	-0.526	0.152	1.139	0.9	1.44	1
AOM 2mg/kg	Tgfa	28.226	28.226	-0.504	0.058	3.18468e-09	3.18468e-09	1.418	0.96	2.776	-0.03	-0.192	0.132	1.021	0.913	1.142	1
AOM 2mg/kg	Tgfb1	25.506	25.506	-3.224	0.124	2.09917e-08	2.09917e-08	9.345	0.918	2.776	-0.149	-0.492	0.195	1.109	0.874	1.407	1
AOM 2mg/kg	Tgfb2	27.868	27.868	-0.862	0.046	4.08335e-09	4.08335e-09	1.818	0.969	2.776	0.335	0.208	0.462	0.793	0.726	0.866	0.372
AOM 2mg/kg	Tgfb3	28.853	28.853	0.123	0.181	2.06218e-09	2.06218e-09	0.918	0.882	2.776	-0.007	-0.511	0.496	1.005	0.709	1.425	1
AOM 2mg/kg	Vegfa	24.921	24.921	-3.809	0.063	3.14904e-08	3.14904e-08	14.019	0.957	2.776	-0.176	-0.351	0	1.129	1	1.276	1
AOM 2mg/kg	Vegfb	29.278	29.278	0.548	0.05	1.53661e-09	1.53661e-09	0.684	0.966	2.776	0.027	-0.112	0.167	0.981	0.891	1.081	1
AOM 2mg/kg	Vegfc	25.915	25.915	-2.815	0.122	1.58075e-08	1.58075e-08	7.037	0.919	2.776	-0.072	-0.412	0.268	1.051	0.83	1.33	1
AOM 2mg/kg	Zfp91	24.506	24.506	-4.224	0.028	4.19691e-08	4.19691e-08	18.684	0.981	2.776	0.101	0.022	0.18	0.932	0.883	0.985	1
AOM CT	Actb	17.167	17.167	-11.446	0.072	6.79667e-06	6.79667e-06	2790.22	0.951	2.776	0	-0.2	0.2	1	0.871	1.148	1
AOM CT	Amh	31.06	31.06	2.447	0.27	4.46608e-10	4.46608e-10	0.183	0.829	2.776	0	-0.749	0.749	1	0.595	1.681	1
AOM CT	Artn	28.861	28.861	0.248	0.075	2.05054e-09	2.05054e-09	0.842	0.95	2.776	0	-0.207	0.207	1	0.866	1.154	1
AOM CT	B2m	16.885	16.885	-11.728	0.071	8.26448e-06	8.26448e-06	3392.79	0.952	2.776	0	-0.197	0.197	1	0.872	1.146	1
AOM CT	Bdnf	31.786	31.786	3.173	0.112	2.7001e-10	2.7001e-10	0.111	0.925	2.776	0	-0.312	0.312	1	0.805	1.242	1
AOM CT	Bmp1	26.305	26.305	-2.308	0.113	1.20597e-08	1.20597e-08	4.951	0.925	2.776	0	-0.314	0.314	1	0.804	1.243	1
AOM CT	Bmp2	23.004	23.004	-5.609	0.02	1.1889e-07	1.1889e-07	48.808	0.987	2.776	0	-0.054	0.054	1	0.963	1.038	1
AOM CT	Bmp3	25.591	25.591	-3.022	0.07	1.97887e-08	1.97887e-08	8.124	0.952	2.776	0	-0.195	0.195	1	0.873	1.145	1
AOM CT	Bmp4	27.006	27.006	-1.607	0.09	7.41869e-09	7.41869e-09	3.046	0.939	2.776	0	-0.251	0.251	1	0.84	1.19	1
AOM CT	Bmp5	26.076	26.076	-2.537	0.127	1.41354e-08	1.41354e-08	5.803	0.916	2.776	0	-0.353	0.353	1	0.783	1.278	1
AOM CT	Bmp6	25.079	25.079	-3.534	0.079	2.8214e-08	2.8214e-08	11.583	0.947	2.776	0	-0.218	0.218	1	0.86	1.163	1
AOM CT	Bmp7	28.17	28.17	-0.443	0.058	3.31151e-09	3.31151e-09	1.359	0.961	2.776	0	-0.161	0.161	1	0.894	1.118	1
AOM CT	Bmp10	31.362	31.362	2.749	0.225	3.62283e-10	3.62283e-10	0.149	0.856	2.776	0	-0.625	0.625	1	0.648	1.542	1
AOM CT	Bmp8a	30.155	30.155	1.542	0.092	8.36366e-10	8.36366e-10	0.343	0.939	2.776	0	-0.254	0.254	1	0.838	1.193	1
AOM CT	Clcf1	30.906	30.906	2.293	0.096	4.96971e-10	4.96971e-10	0.204	0.935	2.776	0	-0.268	0.268	1	0.831	1.204	1
AOM CT	Csf1	27.201	27.201	-1.412	0.097	6.48103e-09	6.48103e-09	2.661	0.935	2.776	0	-0.268	0.268	1	0.83	1.204	1
AOM CT	Csf2	32.05	32.05	3.437	0.144	2.24877e-10	2.24877e-10	0.092	0.905	2.776	0	-0.4	0.4	1	0.758	1.319	1
AOM CT	Csf3	32.361	32.361	3.748	0.172	1.8124e-10	1.8124e-10	0.074	0.887	2.776	0	-0.479	0.479	1	0.718	1.393	1
AOM CT	Cxcl1	29.97	29.97	1.357	0.161	9.50808e-10	9.50808e-10	0.39	0.895	2.776	0	-0.447	0.447	1	0.734	1.363	1
AOM CT	Cxcl12	23.973	23.973	-4.64	0.176	6.07363e-08	6.07363e-08	24.934	0.885	2.776	0	-0.489	0.489	1	0.712	1.404	1
AOM CT	Egf	27.573	27.573	-1.04	0.052	5.0084e-09	5.0084e-09	2.056	0.965	2.776	0	-0.144	0.144	1	0.905	1.105	1
AOM CT	Ereg	26.565	26.565	-2.048	0.168	1.00723e-08	1.00723e-08	4.135	0.89	2.776	0	-0.466	0.466	1	0.724	1.381	1
AOM CT	Fgf1	28.079	28.079	-0.534	0.055	3.52611e-09	3.52611e-09	1.448	0.963	2.776	0	-0.153	0.153	1	0.899	1.112	1
AOM CT	Fgf2	28.305	28.305	-0.308	0.059	3.01626e-09	3.01626e-09	1.238	0.96	2.776	0	-0.165	0.165	1	0.892	1.121	1
AOM CT	Fgf3	34.062	34.062	5.449	0.822	5.57695e-11	5.57695e-11	0.023	0.566	2.776	0	-2.282	2.282	1	0.206	4.864	1
AOM CT	Fgf4	33.296	33.296	4.684	0.474	9.47905e-11	9.47905e-11	0.039	0.72	2.776	0	-1.316	1.316	1	0.402	2.49	1
AOM CT	Fgf5	32.79	32.79	4.177	0.234	1.34657e-10	1.34657e-10	0.055	0.85	2.776	0	-0.65	0.65	1	0.637	1.569	1
AOM CT	Fgf6	36.571	36.571	7.931	1.195	9.79738e-12	9.79738e-12	0.004	0.437	4.303	0	-5.142	5.142	1	0.028	35.31	1
AOM CT	Fgf7	25.735	25.735	-2.878	0.106	1.79073e-08	1.79073e-08	7.351	0.929	2.776	0	-0.294	0.294	1	0.816	1.226	1
AOM CT	Fgf8	31.586	31.586	2.973	0.447	3.10293e-10	3.10293e-10	0.127	0.734	2.776	0	-1.241	1.241	1	0.423	2.364	1
AOM CT	Fgf9	27.368	27.368	-1.245	0.134	5.77309e-09	5.77309e-09	2.37	0.911	2.776	0	-0.373	0.373	1	0.772	1.295	1
AOM CT	Fgf10	28.79	28.79	0.177	0.143	2.15498e-09	2.15498e-09	0.885	0.906	2.776	0	-0.397	0.397	1	0.76	1.317	1
AOM CT	Fgf11	28.472	28.472	-0.141	0.063	2.68657e-09	2.68657e-09	1.103	0.957	2.776	0	-0.175	0.175	1	0.886	1.129	1
AOM CT	Fgf13	28.29	28.29	-0.323	0.073	3.0461e-09	3.0461e-09	1.251	0.951	2.776	0	-0.202	0.202	1	0.869	1.15	1
AOM CT	Fgf14	31.624	31.624	3.011	0.198	3.02214e-10	3.02214e-10	0.124	0.872	2.776	0	-0.549	0.549	1	0.684	1.463	1
AOM CT	Fgf15	33.181	33.181	4.568	0.501	1.02672e-10	1.02672e-10	0.042	0.706	2.776	0	-1.392	1.392	1	0.381	2.625	1
AOM CT	Fgf17	33.955	33.955	5.342	0.171	6.0057e-11	6.0057e-11	0.025	0.889	2.776	0	-0.473	0.473	1	0.72	1.388	1
AOM CT	Fgf18	30.325	30.325	1.712	0.121	7.43696e-10	7.43696e-10	0.305	0.92	2.776	0	-0.336	0.336	1	0.792	1.262	1
AOM CT	Fgf22	28.58	28.58	-0.033	0.078	2.49293e-09	2.49293e-09	1.023	0.947	2.776	0	-0.216	0.216	1	0.861	1.162	1
AOM CT	Figf	30.17	30.17	1.558	0.103	8.27521e-10	8.27521e-10	0.34	0.931	2.776	0	-0.287	0.287	1	0.82	1.22	1
AOM CT	Gdf5	31.483	31.483	2.87	0.122	3.33263e-10	3.33263e-10	0.137	0.919	2.776	0	-0.339	0.339	1	0.79	1.265	1
AOM CT	Gdf10	32.146	32.146	3.533	0.157	2.10384e-10	2.10384e-10	0.086	0.897	2.776	0	-0.436	0.436	1	0.739	1.353	1
AOM CT	Gdf11	28.539	28.539	-0.074	0.078	2.5641e-09	2.5641e-09	1.053	0.947	2.776	0	-0.217	0.217	1	0.861	1.162	1
AOM CT	Gdnf	29.676	29.676	1.063	0.028	1.16571e-09	1.16571e-09	0.479	0.981	2.776	0	-0.077	0.077	1	0.948	1.055	1
AOM CT	Hgf	26.133	26.133	-2.48	0.069	1.35858e-08	1.35858e-08	5.577	0.953	2.776	0	-0.192	0.192	1	0.875	1.142	1
AOM CT	Hprt1	22.924	22.924	-5.689	0.033	1.25701e-07	1.25701e-07	51.604	0.978	2.776	0	-0.091	0.091	1	0.939	1.065	1
AOM CT	Igf1	26.123	26.123	-2.49	0.112	1.36879e-08	1.36879e-08	5.619	0.925	2.776	0	-0.311	0.311	1	0.806	1.24	1
AOM CT	Igf2	29.343	29.343	0.73	0.084	1.46889e-09	1.46889e-09	0.603	0.944	2.776	0	-0.232	0.232	1	0.851	1.175	1
AOM CT	Il2	33.412	33.412	4.8	0.278	8.74658e-11	8.74658e-11	0.036	0.825	2.776	0	-0.77	0.77	1	0.586	1.706	1
AOM CT	Il3	32.549	32.549	3.937	0.727	1.59085e-10	1.59085e-10	0.065	0.604	2.776	0	-2.02	2.02	1	0.247	4.055	1
AOM CT	Il4	32.436	32.436	3.823	0.24	1.72146e-10	1.72146e-10	0.071	0.847	2.776	0	-0.667	0.667	1	0.63	1.588	1
AOM CT	Il6	31.914	31.914	3.301	0.119	2.47082e-10	2.47082e-10	0.101	0.921	2.776	0	-0.329	0.329	1	0.796	1.257	1
AOM CT	Il7	25.492	25.492	-3.121	0.049	2.11911e-08	2.11911e-08	8.7	0.967	2.776	0	-0.136	0.136	1	0.91	1.099	1
AOM CT	Il11	31.837	31.837	3.224	0.134	2.60641e-10	2.60641e-10	0.107	0.911	2.776	0	-0.372	0.372	1	0.773	1.294	1
AOM CT	Il18	22.705	22.705	-5.908	0.052	1.46252e-07	1.46252e-07	60.041	0.965	2.776	0	-0.144	0.144	1	0.905	1.105	1
AOM CT	Il12a	26.559	26.559	-2.054	0.044	1.01129e-08	1.01129e-08	4.152	0.97	2.776	0	-0.122	0.122	1	0.919	1.088	1
AOM CT	Il1a	28.929	28.929	0.316	0.185	1.95632e-09	1.95632e-09	0.803	0.88	2.776	0	-0.513	0.513	1	0.701	1.427	1
AOM CT	Il1b	26.576	26.576	-2.037	0.051	9.99488e-09	9.99488e-09	4.103	0.965	2.776	0	-0.141	0.141	1	0.907	1.103	1
AOM CT	Inha	29.604	29.604	0.991	0.133	1.22541e-09	1.22541e-09	0.503	0.912	2.776	0	-0.37	0.37	1	0.774	1.292	1
AOM CT	Inhba	29.174	29.174	0.561	0.074	1.65158e-09	1.65158e-09	0.678	0.95	2.776	0	-0.205	0.205	1	0.868	1.153	1
AOM CT	Inhbb	31.204	31.204	2.591	0.134	4.04377e-10	4.04377e-10	0.166	0.911	2.776	0	-0.372	0.372	1	0.773	1.294	1
AOM CT	Kitlg	22.912	22.912	-5.7	0.03	1.26665e-07	1.26665e-07	51.999	0.979	2.776	0	-0.084	0.084	1	0.943	1.06	1
AOM CT	Ldha	21.107	21.107	-7.506	0.035	4.42747e-07	4.42747e-07	181.76	0.976	2.776	0	-0.098	0.098	1	0.934	1.071	1
AOM CT	Lefty1	31.245	31.245	2.632	0.163	3.92933e-10	3.92933e-10	0.161	0.893	2.776	0	-0.453	0.453	1	0.731	1.369	1
AOM CT	Lep	32.446	32.446	3.833	0.272	1.70875e-10	1.70875e-10	0.07	0.828	2.776	0	-0.754	0.754	1	0.593	1.687	1
AOM CT	Lif	30.403	30.403	1.79	0.061	7.04363e-10	7.04363e-10	0.289	0.958	2.776	0	-0.17	0.17	1	0.889	1.125	1
AOM CT	Mdk	27.119	27.119	-1.493	0.135	6.85842e-09	6.85842e-09	2.816	0.91	2.776	0	-0.376	0.376	1	0.771	1.298	1
AOM CT	Mstn	32.575	32.575	3.962	0.28	1.56315e-10	1.56315e-10	0.064	0.824	2.776	0	-0.776	0.776	1	0.584	1.713	1
AOM CT	Ngf	31.568	31.568	2.955	0.089	3.14092e-10	3.14092e-10	0.129	0.94	2.776	0	-0.248	0.248	1	0.842	1.187	1
AOM CT	Nodal	34.857	34.857	6.245	0.225	3.21269e-11	3.21269e-11	0.013	0.855	2.776	0	-0.626	0.626	1	0.648	1.543	1
AOM CT	Nrg1	27.187	27.187	-1.426	0.056	6.54659e-09	6.54659e-09	2.688	0.962	2.776	0	-0.157	0.157	1	0.897	1.115	1
AOM CT	Ntf3	27.815	27.815	-0.798	0.259	4.23487e-09	4.23487e-09	1.739	0.836	2.776	0	-0.718	0.718	1	0.608	1.645	1
AOM CT	Ntf4	31.913	31.913	3.3	0.1	2.47352e-10	2.47352e-10	0.102	0.933	2.776	0	-0.279	0.279	1	0.824	1.213	1
AOM CT	PPC	21.067	21.067	-7.546	0.095	4.55269e-07	4.55269e-07	186.901	0.936	2.776	0	-0.264	0.264	1	0.833	1.201	1
AOM CT	Pdgfa	25.363	25.363	-3.25	0.055	2.31707e-08	2.31707e-08	9.512	0.963	2.776	0	-0.152	0.152	1	0.9	1.111	1
AOM CT	Pgf	30.782	30.782	2.169	0.25	5.41582e-10	5.41582e-10	0.222	0.841	2.776	0	-0.694	0.694	1	0.618	1.617	1
AOM CT	RGDC	35.021	35.021	6.408	0.813	2.86901e-11	2.86901e-11	0.012	0.569	2.776	0	-2.258	2.258	1	0.209	4.783	1
AOM CT	RTC	23.315	23.315	-5.298	0.085	9.58259e-08	9.58259e-08	39.339	0.943	2.776	0	-0.235	0.235	1	0.85	1.177	1
AOM CT	Rabep1	25.241	25.241	-3.372	0.039	2.52106e-08	2.52106e-08	10.35	0.973	2.776	0	-0.108	0.108	1	0.928	1.077	1
AOM CT	Rplp1	18.669	18.669	-9.944	0.051	2.39884e-06	2.39884e-06	984.789	0.965	2.776	0	-0.143	0.143	1	0.906	1.104	1
AOM CT	S100a6	16.157	16.157	-12.456	0.038	1.36828e-05	1.36828e-05	5617.15	0.974	2.776	0	-0.106	0.106	1	0.929	1.076	1
AOM CT	Spp1	31.595	31.595	2.982	0.12	3.08367e-10	3.08367e-10	0.127	0.921	2.776	0	-0.332	0.332	1	0.795	1.259	1
AOM CT	Tdgf1	33.575	33.575	4.962	0.809	7.8144e-11	7.8144e-11	0.032	0.571	2.776	0	-2.245	2.245	1	0.211	4.742	1
AOM CT	Tff1	27.767	27.767	-0.846	0.191	4.37875e-09	4.37875e-09	1.798	0.876	2.776	0	-0.529	0.529	1	0.693	1.443	1
AOM CT	Tgfa	28.139	28.139	-0.474	0.062	3.38227e-09	3.38227e-09	1.389	0.958	2.776	0	-0.172	0.172	1	0.888	1.127	1
AOM CT	Tgfb1	25.538	25.538	-3.075	0.081	2.0532e-08	2.0532e-08	8.429	0.945	2.776	0	-0.225	0.225	1	0.856	1.169	1
AOM CT	Tgfb2	27.415	27.415	-1.198	0.071	5.58687e-09	5.58687e-09	2.294	0.952	2.776	0	-0.197	0.197	1	0.873	1.146	1
AOM CT	Tgfb3	28.743	28.743	0.13	0.143	2.2253e-09	2.2253e-09	0.914	0.906	2.776	0	-0.397	0.397	1	0.759	1.317	1
AOM CT	Vegfa	24.979	24.979	-3.634	0.029	3.02371e-08	3.02371e-08	12.413	0.98	2.776	0	-0.081	0.081	1	0.946	1.058	1
AOM CT	Vegfb	29.134	29.134	0.521	0.068	1.69793e-09	1.69793e-09	0.697	0.954	2.776	0	-0.188	0.188	1	0.878	1.139	1
AOM CT	Vegfc	25.87	25.87	-2.743	0.064	1.63112e-08	1.63112e-08	6.696	0.957	2.776	0	-0.177	0.177	1	0.884	1.131	1
AOM CT	Zfp91	24.288	24.288	-4.325	0.052	4.8808e-08	4.8808e-08	20.037	0.965	2.776	0	-0.143	0.143	1	0.905	1.104	1

## Sheet: Table 2-4
# Analysis Group Name : Default Analysis Group
# Description : Including all applicable data files.
# Created By :jennifer.roberts@hc-sc.gc.ca
# Last Modified Date : 2018-12-03 12:20:09 PM
# Number of Experiments in Analysis Group : 9
# List of instrument types in the study that are imported : 7500 Fast Real-Time PCR System
# Normalization method : Global Normalization
# Reference Sample : C65
# Reference Group : AOM CT
# Max CT : 40.0
# Confidence Level : 95.0
# Array: Inflammatory Cytokines
Bio Group Name	Target Name	Mean Equivalent Cq	Mean Adjusted Equivalent Cq	Mean DCq	DDCq	DDCq - Fsigma	DDCq + Fsigma	Rq	Rq Min	Rq Max	Corrected P-Value
AOM 2mg/kg	Actb	17.33	17.33	-10.287	0.251	-0.072	0.574	0.84	0.672	1.051	0.903
AOM 2mg/kg	Aimp1	24.046	24.046	-3.571	0.209	-0.168	0.586	0.865	0.666	1.124	1
AOM 2mg/kg	B2m	16.817	16.817	-10.8	0.106	-0.249	0.461	0.929	0.726	1.188	1
AOM 2mg/kg	Bmp2	22.5	22.5	-5.117	0.11	-0.559	0.779	0.927	0.583	1.473	1
AOM 2mg/kg	Ccl2	25.249	25.249	-2.368	0.08	-0.186	0.346	0.946	0.786	1.138	1
AOM 2mg/kg	Ccl3	29.504	29.504	1.887	0.133	-0.349	0.615	0.912	0.653	1.274	1
AOM 2mg/kg	Ccl4	30.039	30.039	2.422	0.219	-0.244	0.682	0.859	0.623	1.184	1
AOM 2mg/kg	Ccl5	25.744	25.744	-1.873	-0.037	-0.224	0.151	1.026	0.901	1.168	1
AOM 2mg/kg	Ccl6	21.887	21.887	-5.73	0.073	-0.365	0.511	0.951	0.702	1.288	1
AOM 2mg/kg	Ccl7	25.657	25.657	-1.961	-0.255	-0.512	0.003	1.193	0.998	1.426	0.987
AOM 2mg/kg	Ccl9	28.514	28.514	0.897	0.032	-0.493	0.557	0.978	0.68	1.408	1
AOM 2mg/kg	Ccl11	23.719	23.719	-3.898	0.297	0.061	0.533	0.814	0.691	0.959	0.903
AOM 2mg/kg	Ccl12	27.692	27.692	0.075	-0.363	-0.84	0.113	1.286	0.925	1.79	0.903
AOM 2mg/kg	Ccl17	27.706	27.706	0.089	-0.138	-0.544	0.268	1.1	0.831	1.458	1
AOM 2mg/kg	Ccl19	25.653	25.653	-1.964	0.566	-0.206	1.339	0.675	0.395	1.154	0.966
AOM 2mg/kg	Ccl20	23.862	23.862	-3.755	-0.192	-0.415	0.03	1.143	0.98	1.333	1
AOM 2mg/kg	Ccl22	29.25	29.25	1.633	-0.133	-0.822	0.556	1.097	0.68	1.768	1
AOM 2mg/kg	Ccl24	27.356	27.356	-0.261	0.264	-0.019	0.548	0.833	0.684	1.014	1
AOM 2mg/kg	Ccr1	27.853	27.853	0.236	0.174	-0.125	0.472	0.887	0.721	1.09	0.987
AOM 2mg/kg	Ccr2	27.951	27.951	0.334	-0.066	-0.291	0.16	1.046	0.895	1.223	1
AOM 2mg/kg	Ccr3	30.454	30.454	2.837	0.029	-0.396	0.455	0.98	0.73	1.316	1
AOM 2mg/kg	Ccr4	30.899	30.899	3.282	-0.329	-0.639	-0.019	1.256	1.013	1.557	0.903
AOM 2mg/kg	Ccr5	26.845	26.845	-0.772	0.284	0.002	0.565	0.821	0.676	0.999	0.966
AOM 2mg/kg	Ccr6	26.109	26.109	-1.508	0.35	-0.037	0.738	0.784	0.6	1.026	1
AOM 2mg/kg	Ccr8	31.247	31.247	3.629	0.346	0.101	0.59	0.787	0.664	0.932	0.903
AOM 2mg/kg	Ccr10	29.27	29.27	1.653	-0.295	-0.975	0.384	1.227	0.766	1.965	1
AOM 2mg/kg	Cd40lg	29.22	29.22	1.603	0.697	0.158	1.237	0.617	0.424	0.896	0.903
AOM 2mg/kg	Csf1	27.156	27.156	-0.461	0.435	-0.074	0.945	0.739	0.52	1.052	0.903
AOM 2mg/kg	Csf2	32.246	32.246	4.629	-0.086	-0.825	0.654	1.061	0.636	1.772	1
AOM 2mg/kg	Csf3	33.343	33.343	5.726	1.002	0.449	1.556	0.499	0.34	0.733	0.903
AOM 2mg/kg	Cx3cl1	27.012	27.012	-0.605	0.154	-0.202	0.511	0.899	0.702	1.15	1
AOM 2mg/kg	Cx3cr1	27.552	27.552	-0.065	-0.29	-0.713	0.132	1.223	0.912	1.639	1
AOM 2mg/kg	Cxcl1	29.369	29.369	1.752	-0.366	-1.513	0.78	1.289	0.582	2.853	1
AOM 2mg/kg	Cxcl2	31.611	31.611	3.994	-1.428	-3.737	0.881	2.691	0.543	13.334	0.966
AOM 2mg/kg	Cxcl5	29.696	29.696	2.079	-0.627	-2.156	0.903	1.544	0.535	4.456	1
AOM 2mg/kg	Cxcl9	25.792	25.792	-1.826	-0.136	-0.49	0.217	1.099	0.86	1.404	1
AOM 2mg/kg	Cxcl10	27.283	27.283	-0.334	-0.025	-0.188	0.138	1.018	0.909	1.139	1
AOM 2mg/kg	Cxcl11	26.002	26.002	-1.615	-0.295	-0.735	0.144	1.227	0.905	1.664	0.987
AOM 2mg/kg	Cxcl12	23.614	23.614	-4.003	0.255	-0.144	0.655	0.838	0.635	1.105	1
AOM 2mg/kg	Cxcr2	31.237	31.237	3.62	-0.3	-0.858	0.258	1.231	0.836	1.813	1
AOM 2mg/kg	Cxcr3	31.17	31.17	3.553	0.521	0.286	0.756	0.697	0.592	0.82	0.903
AOM 2mg/kg	Cxcr5	27.519	27.519	-0.099	0.537	-0.004	1.077	0.689	0.474	1.003	0.903
AOM 2mg/kg	Faslg	29.017	29.017	1.4	0.412	0.029	0.796	0.751	0.576	0.98	0.903
AOM 2mg/kg	Hprt1	22.763	22.763	-4.854	0.28	-0.126	0.686	0.824	0.622	1.092	0.966
AOM 2mg/kg	Ifng	32.882	32.882	5.265	-0.271	-1.216	0.675	1.206	0.626	2.324	1
AOM 2mg/kg	Il3	34.086	34.086	6.469	1.047	0.667	1.427	0.484	0.372	0.63	0.903
AOM 2mg/kg	Il4	33.015	33.015	5.398	0.392	-0.507	1.29	0.762	0.409	1.421	1
AOM 2mg/kg	Il5	32.481	32.481	4.864	0.227	-0.132	0.586	0.854	0.666	1.096	1
AOM 2mg/kg	Il7	25.313	25.313	-2.304	0.213	-0.177	0.602	0.863	0.659	1.13	1
AOM 2mg/kg	Il11	32.125	32.125	4.508	0.203	-0.518	0.925	0.868	0.527	1.432	1
AOM 2mg/kg	Il13	33.472	33.472	5.855	1.106	0.333	1.88	0.465	0.272	0.794	0.903
AOM 2mg/kg	Il15	25.348	25.348	-2.269	0.253	-0.453	0.959	0.839	0.514	1.369	1
AOM 2mg/kg	Il16	26.316	26.316	-1.301	0.534	-0.036	1.104	0.691	0.465	1.025	0.903
AOM 2mg/kg	Il21	32.049	32.049	4.431	-0.433	-2.021	1.154	1.35	0.449	4.059	1
AOM 2mg/kg	Il27	32.276	32.276	4.659	0.472	-0.276	1.22	0.721	0.429	1.21	1
AOM 2mg/kg	Il33	23.395	23.395	-4.222	0.597	0.235	0.959	0.661	0.514	0.85	0.903
AOM 2mg/kg	Il10ra	30.707	30.707	3.09	0.377	-0.173	0.926	0.77	0.526	1.127	1
AOM 2mg/kg	Il17a	30.619	30.619	3.002	-0.506	-2.542	1.531	1.42	0.346	5.823	1
AOM 2mg/kg	Il17b	32.083	32.083	4.466	0.844	0.228	1.461	0.557	0.363	0.854	0.903
AOM 2mg/kg	Il17f	31.145	31.145	3.528	-0.15	-1.748	1.449	1.109	0.366	3.358	1
AOM 2mg/kg	Il1a	27.772	27.772	0.155	-0.93	-2.169	0.309	1.905	0.807	4.496	0.945
AOM 2mg/kg	Il1b	26.479	26.479	-1.138	-0.039	-0.443	0.365	1.027	0.777	1.359	1
AOM 2mg/kg	Il1r1	26.927	26.927	-0.69	0.352	-0.154	0.859	0.783	0.551	1.113	0.945
AOM 2mg/kg	Il1rn	25.562	25.562	-2.055	-0.175	-0.538	0.188	1.129	0.878	1.452	1
AOM 2mg/kg	Il2rb	27.888	27.888	0.271	0.063	-0.398	0.524	0.957	0.696	1.318	1
AOM 2mg/kg	Il2rg	25.917	25.917	-1.7	0.543	0.162	0.924	0.687	0.527	0.894	0.903
AOM 2mg/kg	Il5ra	31.671	31.671	4.053	0.767	-0.272	1.806	0.588	0.286	1.208	0.903
AOM 2mg/kg	Il6r	27.375	27.375	-0.242	0.392	-0.082	0.865	0.762	0.549	1.058	0.903
AOM 2mg/kg	Il6st	23.922	23.922	-3.695	0.376	-0.047	0.799	0.771	0.575	1.033	0.903
AOM 2mg/kg	Il8ra	32.311	32.311	4.694	0.4	-0.299	1.099	0.758	0.467	1.231	1
AOM 2mg/kg	Ldha	20.9	20.9	-6.717	0.127	-0.137	0.39	0.916	0.763	1.1	1
AOM 2mg/kg	Lta	30.165	30.165	2.548	0.37	-0.294	1.034	0.774	0.488	1.226	1
AOM 2mg/kg	Ltb	25.822	25.822	-1.795	0.54	-0.097	1.178	0.688	0.442	1.07	0.985
AOM 2mg/kg	Mif	22.205	22.205	-5.413	0.311	-0.168	0.79	0.806	0.578	1.123	1
AOM 2mg/kg	Nampt	24.076	24.076	-3.541	0.142	-0.138	0.422	0.906	0.746	1.1	1
AOM 2mg/kg	Osm	31.369	31.369	3.752	-0.18	-0.522	0.162	1.133	0.894	1.436	1
AOM 2mg/kg	PPC	20.153	20.153	-7.464	0.241	-0.338	0.82	0.846	0.566	1.264	1
AOM 2mg/kg	Pf4	24.943	24.943	-2.674	0.176	-0.474	0.826	0.885	0.564	1.389	1
AOM 2mg/kg	RGD1561905_predicted	35.194	35.194	7.577	1.649	-0.653	3.95	0.319	0.065	1.572	1
AOM 2mg/kg	RGDC	35.294	35.294	7.677	0.482	-3.052	4.017	0.716	0.062	8.294	1
AOM 2mg/kg	RTC	22.958	22.958	-4.659	0.291	-0.208	0.79	0.817	0.578	1.155	1
AOM 2mg/kg	Rplp1	18.151	18.151	-9.466	0.162	-0.25	0.575	0.894	0.671	1.19	1
AOM 2mg/kg	Spp1	29.775	29.775	2.157	-0.465	-2.869	1.939	1.38	0.261	7.306	1
AOM 2mg/kg	Tnf	29.617	29.617	2	-0.038	-0.406	0.331	1.026	0.795	1.325	1
AOM 2mg/kg	Tnfrsf11b	26.283	26.283	-1.334	0.488	-0.024	1	0.713	0.5	1.017	0.903
AOM 2mg/kg	Tnfsf4	31.119	31.119	3.502	-0.21	-1.327	0.907	1.157	0.533	2.509	1
AOM 2mg/kg	Tnfsf10	25.187	25.187	-2.431	0.38	-0.112	0.872	0.768	0.546	1.081	0.903
AOM 2mg/kg	Tnfsf11	28.355	28.355	0.738	0.265	-0.063	0.593	0.832	0.663	1.045	0.966
AOM 2mg/kg	Tnfsf13	24.168	24.168	-3.449	0.142	-0.082	0.367	0.906	0.776	1.058	1
AOM 2mg/kg	Tnfsf14	32.024	32.024	4.407	0.698	0.246	1.15	0.616	0.451	0.843	0.903
AOM 2mg/kg	Tnfsf13b	26.11	26.11	-1.508	0.266	-0.119	0.65	0.832	0.637	1.086	0.945
AOM 2mg/kg	Vegfa	24.93	24.93	-2.687	0.189	-0.422	0.8	0.877	0.574	1.34	1
AOM CT	Actb	17.368	17.368	-10.538	0	-0.225	0.225	1	0.856	1.169	1
AOM CT	Aimp1	24.125	24.125	-3.78	0	-0.209	0.209	1	0.865	1.156	1
AOM CT	B2m	17	17	-10.906	0	-0.31	0.31	1	0.807	1.24	1
AOM CT	Bmp2	22.678	22.678	-5.227	0	-0.22	0.22	1	0.859	1.165	1
AOM CT	Ccl2	25.458	25.458	-2.448	0	-0.292	0.292	1	0.817	1.225	1
AOM CT	Ccl3	29.66	29.66	1.754	0	-0.936	0.936	1	0.523	1.913	1
AOM CT	Ccl4	30.109	30.109	2.203	0	-0.644	0.644	1	0.64	1.563	1
AOM CT	Ccl5	26.07	26.07	-1.836	0	-0.355	0.355	1	0.782	1.279	1
AOM CT	Ccl6	22.103	22.103	-5.803	0	-0.236	0.236	1	0.849	1.178	1
AOM CT	Ccl7	26.2	26.2	-1.706	0	-0.449	0.449	1	0.732	1.365	1
AOM CT	Ccl9	28.771	28.771	0.865	0	-0.681	0.681	1	0.624	1.603	1
AOM CT	Ccl11	23.711	23.711	-4.195	0	-0.376	0.376	1	0.771	1.298	1
AOM CT	Ccl12	28.344	28.344	0.438	0	-0.303	0.303	1	0.811	1.234	1
AOM CT	Ccl17	28.133	28.133	0.227	0	-0.4	0.4	1	0.758	1.32	1
AOM CT	Ccl19	25.376	25.376	-2.53	0	-0.729	0.729	1	0.603	1.658	1
AOM CT	Ccl20	24.343	24.343	-3.562	0	-0.391	0.391	1	0.763	1.311	1
AOM CT	Ccl22	29.672	29.672	1.767	0	-0.171	0.171	1	0.889	1.125	1
AOM CT	Ccl24	27.381	27.381	-0.525	0	-0.508	0.508	1	0.703	1.422	1
AOM CT	Ccr1	27.968	27.968	0.062	0	-0.092	0.092	1	0.938	1.066	1
AOM CT	Ccr2	28.306	28.306	0.4	0	-0.063	0.063	1	0.957	1.044	1
AOM CT	Ccr3	30.713	30.713	2.807	0	-0.436	0.436	1	0.739	1.353	1
AOM CT	Ccr4	31.516	31.516	3.61	0	-0.249	0.249	1	0.842	1.188	1
AOM CT	Ccr5	26.85	26.85	-1.056	0	-0.43	0.43	1	0.742	1.347	1
AOM CT	Ccr6	26.048	26.048	-1.858	0	-0.657	0.657	1	0.634	1.576	1
AOM CT	Ccr8	31.189	31.189	3.284	0	-0.397	0.397	1	0.76	1.316	1
AOM CT	Ccr10	29.854	29.854	1.948	0	-0.037	0.037	1	0.975	1.026	1
AOM CT	Cd40lg	28.812	28.812	0.906	0	-0.881	0.881	1	0.543	1.842	1
AOM CT	Csf1	27.009	27.009	-0.897	0	-0.132	0.132	1	0.912	1.096	1
AOM CT	Csf2	32.62	32.62	4.715	0	-0.904	0.904	1	0.534	1.871	1
AOM CT	Csf3	32.629	32.629	4.723	0	-0.778	0.778	1	0.583	1.714	1
AOM CT	Cx3cl1	27.146	27.146	-0.759	0	-0.074	0.074	1	0.95	1.053	1
AOM CT	Cx3cr1	28.131	28.131	0.225	0	-0.739	0.739	1	0.599	1.669	1
AOM CT	Cxcl1	30.024	30.024	2.119	0	-0.36	0.36	1	0.779	1.283	1
AOM CT	Cxcl2	33.327	33.327	5.422	0	-0.524	0.524	1	0.695	1.438	1
AOM CT	Cxcl5	30.611	30.611	2.706	0	-0.47	0.47	1	0.722	1.386	1
AOM CT	Cxcl9	26.216	26.216	-1.689	0	-0.402	0.402	1	0.757	1.321	1
AOM CT	Cxcl10	27.596	27.596	-0.309	0	-0.218	0.218	1	0.859	1.163	1
AOM CT	Cxcl11	26.586	26.586	-1.32	0	-0.377	0.377	1	0.77	1.298	1
AOM CT	Cxcl12	23.647	23.647	-4.259	0	-0.46	0.46	1	0.727	1.376	1
AOM CT	Cxcr2	31.826	31.826	3.92	0	-0.47	0.47	1	0.722	1.385	1
AOM CT	Cxcr3	30.938	30.938	3.032	0	-0.48	0.48	1	0.717	1.394	1
AOM CT	Cxcr5	27.271	27.271	-0.635	0	-0.533	0.533	1	0.691	1.447	1
AOM CT	Faslg	28.893	28.893	0.987	0	-0.402	0.402	1	0.757	1.321	1
AOM CT	Hprt1	22.772	22.772	-5.133	0	-0.313	0.313	1	0.805	1.243	1
AOM CT	Ifng	33.442	33.442	5.536	0	-1.16	1.16	1	0.447	2.235	1
AOM CT	Il3	33.328	33.328	5.422	0	-1.116	1.116	1	0.461	2.167	1
AOM CT	Il4	32.912	32.912	5.006	0	-0.617	0.617	1	0.652	1.534	1
AOM CT	Il5	32.543	32.543	4.637	0	-0.382	0.382	1	0.767	1.304	1
AOM CT	Il7	25.389	25.389	-2.517	0	-0.407	0.407	1	0.754	1.326	1
AOM CT	Il11	32.211	32.211	4.305	0	-0.425	0.425	1	0.745	1.343	1
AOM CT	Il13	32.655	32.655	4.749	0	-1.333	1.333	1	0.397	2.519	1
AOM CT	Il15	25.384	25.384	-2.522	0	-0.408	0.408	1	0.754	1.327	1
AOM CT	Il16	26.07	26.07	-1.835	0	-0.593	0.593	1	0.663	1.508	1
AOM CT	Il21	32.771	32.771	4.865	0	-0.996	0.996	1	0.502	1.994	1
AOM CT	Il27	32.093	32.093	4.187	0	-0.849	0.849	1	0.555	1.802	1
AOM CT	Il33	23.087	23.087	-4.819	0	-0.221	0.221	1	0.858	1.166	1
AOM CT	Il10ra	30.619	30.619	2.713	0	-0.811	0.811	1	0.57	1.754	1
AOM CT	Il17a	31.413	31.413	3.507	0	-0.87	0.87	1	0.547	1.827	1
AOM CT	Il17b	31.528	31.528	3.622	0	-0.747	0.747	1	0.596	1.678	1
AOM CT	Il17f	31.583	31.583	3.677	0	-0.596	0.596	1	0.662	1.511	1
AOM CT	Il1a	28.991	28.991	1.085	0	-0.965	0.965	1	0.512	1.951	1
AOM CT	Il1b	26.807	26.807	-1.099	0	-0.256	0.256	1	0.837	1.194	1
AOM CT	Il1r1	26.863	26.863	-1.043	0	-0.154	0.154	1	0.899	1.112	1
AOM CT	Il1rn	26.026	26.026	-1.88	0	-0.457	0.457	1	0.729	1.372	1
AOM CT	Il2rb	28.114	28.114	0.209	0	-0.317	0.317	1	0.803	1.245	1
AOM CT	Il2rg	25.663	25.663	-2.243	0	-0.61	0.61	1	0.655	1.527	1
AOM CT	Il5ra	31.192	31.192	3.286	0	-0.362	0.362	1	0.778	1.285	1
AOM CT	Il6r	27.272	27.272	-0.634	0	-0.292	0.292	1	0.817	1.224	1
AOM CT	Il6st	23.835	23.835	-4.071	0	-0.191	0.191	1	0.876	1.141	1
AOM CT	Il8ra	32.2	32.2	4.294	0	-1.149	1.149	1	0.451	2.218	1
AOM CT	Ldha	21.062	21.062	-6.843	0	-0.302	0.302	1	0.811	1.233	1
AOM CT	Lta	30.084	30.084	2.178	0	-0.223	0.223	1	0.857	1.168	1
AOM CT	Ltb	25.57	25.57	-2.335	0	-0.845	0.845	1	0.557	1.796	1
AOM CT	Mif	22.182	22.182	-5.724	0	-0.507	0.507	1	0.704	1.421	1
AOM CT	Nampt	24.222	24.222	-3.684	0	-0.258	0.258	1	0.836	1.196	1
AOM CT	Osm	31.838	31.838	3.932	0	-0.592	0.592	1	0.663	1.508	1
AOM CT	PPC	20.201	20.201	-7.705	0	-0.618	0.618	1	0.652	1.534	1
AOM CT	Pf4	25.056	25.056	-2.85	0	-1.11	1.11	1	0.463	2.158	1
AOM CT	RGD1561905_predicted	33.834	33.834	5.928	0	-2.75	2.75	1	0.149	6.728	1
AOM CT	RGDC	35.1	35.1	7.194	0	-3.307	3.307	1	0.101	9.896	1
AOM CT	RTC	22.956	22.956	-4.95	0	-0.57	0.57	1	0.673	1.485	1
AOM CT	Rplp1	18.277	18.277	-9.629	0	-0.327	0.327	1	0.797	1.255	1
AOM CT	Spp1	30.528	30.528	2.622	0	-0.534	0.534	1	0.691	1.448	1
AOM CT	Tnf	29.943	29.943	2.038	0	-0.353	0.353	1	0.783	1.278	1
AOM CT	Tnfrsf11b	26.084	26.084	-1.822	0	-0.32	0.32	1	0.801	1.248	1
AOM CT	Tnfsf4	31.618	31.618	3.712	0	-0.529	0.529	1	0.693	1.443	1
AOM CT	Tnfsf10	25.095	25.095	-2.811	0	-0.324	0.324	1	0.799	1.252	1
AOM CT	Tnfsf11	28.379	28.379	0.473	0	-0.385	0.385	1	0.766	1.306	1
AOM CT	Tnfsf13	24.314	24.314	-3.591	0	-0.244	0.244	1	0.845	1.184	1
AOM CT	Tnfsf14	31.615	31.615	3.709	0	-0.428	0.428	1	0.743	1.345	1
AOM CT	Tnfsf13b	26.133	26.133	-1.773	0	-0.182	0.182	1	0.882	1.134	1
AOM CT	Vegfa	25.03	25.03	-2.876	0	-0.356	0.356	1	0.782	1.28	1

## Sheet: Table 2-5
# Analysis Group Name : Default Analysis Group
# Description : Including all applicable data files.
# Created By :jennifer.roberts@hc-sc.gc.ca
# Last Modified Date : 2018-12-03 01:48:37 PM
# Number of Experiments in Analysis Group : 10
# List of instrument types in the study that are imported : 7500 Fast Real-Time PCR System
# Normalization method : Global Normalization
# Reference Sample : C65
# Reference Group : AOM CT
# Max CT : 40.0
# Confidence Level : 95.0
# Array: Inflammatory Response and Autoimmunity
Bio Group Name	Target Name	Mean Equivalent Cq	Mean Adjusted Equivalent Cq	Mean DCq	DCq SE	Mean L-Quant	Mean Adjusted L-Quant	Mean N-Quant	Sigma N-Quant	F Factor	DDCq	DDCq - Fsigma	DDCq + Fsigma	Rq	Rq Min	Rq Max	Corrected P-Value
AOM 2mg/kg	Actb	17.037	17.037	-10.543	0.077	7.43564e-06	7.43564e-06	1491.45	0.948	2.776	0.19	-0.023	0.402	0.877	0.757	1.016	0.875
AOM 2mg/kg	B2m	16.778	16.778	-10.801	0.121	8.89694e-06	8.89694e-06	1784.56	0.919	2.776	0.051	-0.286	0.388	0.965	0.764	1.219	1
AOM 2mg/kg	Bcl6	31.428	31.428	3.848	0.19	3.46235e-10	3.46235e-10	0.069	0.877	2.776	-0.236	-0.762	0.29	1.178	0.818	1.696	1
AOM 2mg/kg	C3	29.685	29.685	2.105	0.136	1.15859e-09	1.15859e-09	0.232	0.91	2.776	-0.256	-0.632	0.12	1.194	0.92	1.55	1
AOM 2mg/kg	C3ar1	27.774	27.774	0.195	0.095	4.3561e-09	4.3561e-09	0.874	0.936	2.776	-0.07	-0.334	0.194	1.05	0.874	1.26	1
AOM 2mg/kg	C4b	25.723	25.723	-1.856	0.189	1.80503e-08	1.80503e-08	3.621	0.877	2.776	0.003	-0.521	0.527	0.998	0.694	1.435	1
AOM 2mg/kg	Ccl1	31.59	31.59	4.01	0.175	3.09439e-10	3.09439e-10	0.062	0.886	2.776	-0.006	-0.491	0.48	1.004	0.717	1.406	1
AOM 2mg/kg	Ccl2	25.184	25.184	-2.396	0.119	2.6234e-08	2.6234e-08	5.262	0.921	2.776	-0.035	-0.364	0.294	1.025	0.815	1.287	1
AOM 2mg/kg	Ccl3	29.527	29.527	1.947	0.12	1.29263e-09	1.29263e-09	0.259	0.92	2.776	-0.057	-0.391	0.277	1.04	0.826	1.311	1
AOM 2mg/kg	Ccl4	30.655	30.655	3.076	0.13	5.91293e-10	5.91293e-10	0.119	0.914	2.776	0.349	-0.012	0.711	0.785	0.611	1.009	0.89
AOM 2mg/kg	Ccl5	25.869	25.869	-1.71	0.094	1.63135e-08	1.63135e-08	3.272	0.937	2.776	-0.11	-0.372	0.151	1.079	0.9	1.294	1
AOM 2mg/kg	Ccl6	21.934	21.934	-5.646	0.136	2.49567e-07	2.49567e-07	50.059	0.91	2.776	0.015	-0.362	0.393	0.989	0.761	1.286	1
AOM 2mg/kg	Ccl7	25.707	25.707	-1.873	0.13	1.82606e-08	1.82606e-08	3.663	0.914	2.776	-0.293	-0.654	0.067	1.225	0.954	1.573	1
AOM 2mg/kg	Ccl11	23.756	23.756	-3.824	0.093	7.05886e-08	7.05886e-08	14.159	0.938	2.776	0.149	-0.107	0.406	0.902	0.755	1.077	1
AOM 2mg/kg	Ccl12	27.752	27.752	0.172	0.18	4.42458e-09	4.42458e-09	0.887	0.883	2.776	-0.572	-1.071	-0.072	1.486	1.051	2.101	0.875
AOM 2mg/kg	Ccl17	27.749	27.749	0.169	0.182	4.43434e-09	4.43434e-09	0.889	0.881	2.776	-0.194	-0.7	0.311	1.144	0.806	1.625	1
AOM 2mg/kg	Ccl19	25.851	25.851	-1.728	0.246	1.65191e-08	1.65191e-08	3.313	0.843	2.776	0.358	-0.325	1.041	0.78	0.486	1.253	1
AOM 2mg/kg	Ccl20	23.788	23.788	-3.791	0.064	6.90271e-08	6.90271e-08	13.846	0.957	2.776	-0.166	-0.344	0.012	1.122	0.992	1.269	0.875
AOM 2mg/kg	Ccl21	24.285	24.285	-3.295	0.199	4.89235e-08	4.89235e-08	9.813	0.871	2.776	0.083	-0.469	0.636	0.944	0.644	1.384	1
AOM 2mg/kg	Ccl22	29.522	29.522	1.942	0.202	1.29708e-09	1.29708e-09	0.26	0.87	2.776	-0.09	-0.65	0.47	1.064	0.722	1.569	1
AOM 2mg/kg	Ccl24	27.097	27.097	-0.482	0.108	6.96385e-09	6.96385e-09	1.397	0.928	2.776	0.093	-0.207	0.392	0.938	0.762	1.154	1
AOM 2mg/kg	Ccl25	28.325	28.325	0.745	0.041	2.97425e-09	2.97425e-09	0.597	0.972	2.776	0.06	-0.054	0.174	0.959	0.886	1.038	1
AOM 2mg/kg	Ccr1	28.201	28.201	0.621	0.111	3.24152e-09	3.24152e-09	0.65	0.926	2.776	-0.002	-0.309	0.305	1.001	0.809	1.239	1
AOM 2mg/kg	Ccr2	27.911	27.911	0.331	0.1	3.96342e-09	3.96342e-09	0.795	0.933	2.776	-0.135	-0.413	0.142	1.098	0.906	1.331	1
AOM 2mg/kg	Ccr3	30.648	30.648	3.068	0.173	5.94506e-10	5.94506e-10	0.119	0.887	2.776	0.001	-0.479	0.48	0.999	0.717	1.393	1
AOM 2mg/kg	Ccr4	31.675	31.675	4.095	0.215	2.91737e-10	2.91737e-10	0.059	0.862	2.776	0.097	-0.499	0.693	0.935	0.619	1.413	1
AOM 2mg/kg	Ccr7	28.765	28.765	1.185	0.21	2.19234e-09	2.19234e-09	0.44	0.865	2.776	0.591	0.009	1.174	0.664	0.443	0.994	0.875
AOM 2mg/kg	Cd14	23.034	23.034	-4.546	0.136	1.16467e-07	1.16467e-07	23.361	0.91	2.776	0.076	-0.301	0.452	0.949	0.731	1.232	1
AOM 2mg/kg	Cd40	28.044	28.044	0.465	0.173	3.61241e-09	3.61241e-09	0.725	0.887	2.776	0.363	-0.117	0.842	0.778	0.558	1.084	0.964
AOM 2mg/kg	Cd40lg	29.308	29.308	1.728	0.241	1.50506e-09	1.50506e-09	0.302	0.846	2.776	0.505	-0.164	1.175	0.704	0.443	1.121	0.952
AOM 2mg/kg	Cebpb	31.932	31.932	4.353	0.178	2.44017e-10	2.44017e-10	0.049	0.884	2.776	0.132	-0.364	0.627	0.913	0.647	1.287	1
AOM 2mg/kg	Crp	28.547	28.547	0.968	0.251	2.54949e-09	2.54949e-09	0.511	0.84	2.776	0.396	-0.302	1.094	0.76	0.469	1.233	1
AOM 2mg/kg	Csf1	27.104	27.104	-0.476	0.135	6.93239e-09	6.93239e-09	1.391	0.911	2.776	0.267	-0.108	0.642	0.831	0.641	1.077	0.918
AOM 2mg/kg	Cxcl1	29.501	29.501	1.921	0.36	1.31622e-09	1.31622e-09	0.264	0.779	2.776	-0.446	-1.447	0.554	1.363	0.681	2.726	1
AOM 2mg/kg	Cxcl2	31.474	31.474	3.894	0.753	3.3533e-10	3.3533e-10	0.067	0.593	2.776	-1.32	-3.412	0.772	2.497	0.586	10.645	0.953
AOM 2mg/kg	Cxcl3	28.918	28.918	1.339	0.757	1.97125e-09	1.97125e-09	0.395	0.592	2.776	-1.31	-3.413	0.793	2.479	0.577	10.653	0.953
AOM 2mg/kg	Cxcl5	29.819	29.819	2.24	0.608	1.0556e-09	1.0556e-09	0.212	0.656	2.776	-0.74	-2.428	0.948	1.671	0.518	5.383	1
AOM 2mg/kg	Cxcl9	25.757	25.757	-1.823	0.103	1.76385e-08	1.76385e-08	3.538	0.931	2.776	-0.204	-0.49	0.083	1.152	0.944	1.404	1
AOM 2mg/kg	Cxcl10	27.246	27.246	-0.334	0.048	6.28229e-09	6.28229e-09	1.26	0.968	2.776	0.096	-0.036	0.228	0.936	0.854	1.026	0.964
AOM 2mg/kg	Cxcl11	25.888	25.888	-1.692	0.108	1.61058e-08	1.61058e-08	3.231	0.928	2.776	-0.361	-0.661	-0.061	1.284	1.043	1.581	0.875
AOM 2mg/kg	Cxcr2	31.372	31.372	3.792	0.183	3.59806e-10	3.59806e-10	0.072	0.881	2.776	-0.455	-0.963	0.053	1.371	0.964	1.949	0.953
AOM 2mg/kg	Cxcr4	26.365	26.365	-1.215	0.12	1.15741e-08	1.15741e-08	2.322	0.92	2.776	0.558	0.225	0.892	0.679	0.539	0.856	0.835
AOM 2mg/kg	Faslg	29.013	29.013	1.433	0.112	1.84633e-09	1.84633e-09	0.37	0.925	2.776	0.298	-0.014	0.609	0.814	0.656	1.009	0.875
AOM 2mg/kg	Fos	22.528	22.528	-5.052	0.245	1.65369e-07	1.65369e-07	33.17	0.844	2.776	-0.169	-0.849	0.511	1.124	0.702	1.801	1
AOM 2mg/kg	Hprt1	23.062	23.062	-4.517	0.128	1.14173e-07	1.14173e-07	22.901	0.915	2.776	0.216	-0.138	0.571	0.861	0.673	1.1	0.964
AOM 2mg/kg	Ifng	31.938	31.938	4.359	0.254	2.42979e-10	2.42979e-10	0.049	0.839	2.776	-0.194	-0.899	0.51	1.144	0.702	1.865	1
AOM 2mg/kg	Il5	31.856	31.856	4.277	0.278	2.57242e-10	2.57242e-10	0.052	0.824	2.776	0.105	-0.668	0.878	0.93	0.544	1.588	1
AOM 2mg/kg	Il6	31.703	31.703	4.123	0.087	2.86086e-10	2.86086e-10	0.057	0.941	2.776	0.056	-0.186	0.298	0.962	0.813	1.137	1
AOM 2mg/kg	Il7	25.244	25.244	-2.336	0.11	2.51697e-08	2.51697e-08	5.049	0.926	2.776	0.141	-0.165	0.447	0.907	0.734	1.121	1
AOM 2mg/kg	Il9	34.869	34.869	7.289	0.903	3.18773e-11	3.18773e-11	0.006	0.535	2.776	-0.988	-3.494	1.518	1.983	0.349	11.264	1
AOM 2mg/kg	Il10	29.566	29.566	1.89	0.133	1.25829e-09	1.25829e-09	0.27	0.912	3.182	0.039	-0.385	0.463	0.973	0.725	1.305	1
AOM 2mg/kg	Il18	22.405	22.405	-5.174	0.122	1.80001e-07	1.80001e-07	36.105	0.919	2.776	0.025	-0.315	0.365	0.983	0.777	1.244	1
AOM 2mg/kg	Il22	30.81	30.81	3.231	0.47	5.31156e-10	5.31156e-10	0.107	0.722	2.776	-1.186	-2.49	0.118	2.275	0.922	5.616	0.875
AOM 2mg/kg	Il10rb	23.012	23.012	-4.568	0.148	1.18235e-07	1.18235e-07	23.716	0.903	2.776	0.167	-0.244	0.577	0.891	0.67	1.184	1
AOM 2mg/kg	Il17a	32.144	32.144	4.565	0.897	2.10671e-10	2.10671e-10	0.042	0.537	2.776	-1.005	-3.496	1.487	2.006	0.357	11.284	1
AOM 2mg/kg	Il1a	27.992	27.992	0.412	0.467	3.74604e-09	3.74604e-09	0.751	0.723	2.776	-1.028	-2.326	0.27	2.039	0.829	5.013	0.875
AOM 2mg/kg	Il1b	26.173	26.173	-1.407	0.163	1.32176e-08	1.32176e-08	2.651	0.893	2.776	-0.115	-0.569	0.339	1.083	0.791	1.484	1
AOM 2mg/kg	Il1r1	27.082	27.082	-0.498	0.179	7.04087e-09	7.04087e-09	1.412	0.883	2.776	0.251	-0.246	0.748	0.84	0.595	1.186	1
AOM 2mg/kg	Il1rap	27.126	27.126	-0.454	0.133	6.8276e-09	6.8276e-09	1.369	0.912	2.776	0.26	-0.108	0.628	0.835	0.647	1.078	0.918
AOM 2mg/kg	Il1rn	25.661	25.661	-1.918	0.174	1.88445e-08	1.88445e-08	3.78	0.887	2.776	-0.262	-0.744	0.22	1.199	0.858	1.675	1
AOM 2mg/kg	Il23a	28.126	28.126	0.546	0.172	3.4147e-09	3.4147e-09	0.685	0.887	2.776	0.408	-0.071	0.887	0.754	0.541	1.05	0.875
AOM 2mg/kg	Il23r	30.726	30.726	3.147	0.133	5.6301e-10	5.6301e-10	0.113	0.912	2.776	-0.299	-0.667	0.069	1.23	0.953	1.588	0.884
AOM 2mg/kg	Il6r	27.604	27.604	0.024	0.103	4.90312e-09	4.90312e-09	0.983	0.931	2.776	0.339	0.052	0.626	0.79	0.648	0.965	0.835
AOM 2mg/kg	Il8ra	32.513	32.513	4.933	0.186	1.63188e-10	1.63188e-10	0.033	0.879	2.776	0.142	-0.374	0.658	0.906	0.634	1.296	1
AOM 2mg/kg	Itgb2	26.575	26.575	-1.004	0.051	1.00018e-08	1.00018e-08	2.006	0.965	2.776	0.279	0.137	0.42	0.824	0.747	0.909	0.823
AOM 2mg/kg	Kng1	31.879	31.879	4.299	0.257	2.53256e-10	2.53256e-10	0.051	0.837	2.776	0.264	-0.45	0.977	0.833	0.508	1.366	1
AOM 2mg/kg	Ldha	21.084	21.084	-6.496	0.078	4.49893e-07	4.49893e-07	90.24	0.948	2.776	0.126	-0.09	0.341	0.917	0.789	1.064	0.964
AOM 2mg/kg	Lta	30.36	30.36	2.78	0.112	7.25712e-10	7.25712e-10	0.146	0.925	2.776	0.333	0.022	0.645	0.794	0.639	0.985	0.875
AOM 2mg/kg	Ltb	25.756	25.756	-1.824	0.169	1.76499e-08	1.76499e-08	3.54	0.889	2.776	0.436	-0.034	0.906	0.739	0.534	1.024	0.89
AOM 2mg/kg	Ly96	24.014	24.014	-3.566	0.113	5.9038e-08	5.9038e-08	11.842	0.925	2.776	0.075	-0.237	0.388	0.949	0.764	1.179	1
AOM 2mg/kg	Myd88	24.203	24.203	-3.377	0.056	5.17943e-08	5.17943e-08	10.389	0.962	2.776	0.25	0.093	0.406	0.841	0.755	0.937	0.835
AOM 2mg/kg	Nfkb1	25.556	25.556	-2.024	0.141	2.0274e-08	2.0274e-08	4.067	0.907	2.776	0.315	-0.076	0.706	0.804	0.613	1.054	0.875
AOM 2mg/kg	Nos2	29.985	29.985	2.405	0.734	9.41353e-10	9.41353e-10	0.189	0.601	2.776	-1.328	-3.367	0.711	2.511	0.611	10.319	0.952
AOM 2mg/kg	Nr3c1	24.374	24.374	-3.206	0.143	4.6009e-08	4.6009e-08	9.229	0.906	2.776	0.315	-0.082	0.712	0.804	0.61	1.058	0.875
AOM 2mg/kg	PPC	20.935	20.935	-6.645	0.164	4.98884e-07	4.98884e-07	100.067	0.893	2.776	0.243	-0.212	0.697	0.845	0.617	1.158	1
AOM 2mg/kg	Ptgs2	26.642	26.642	-0.937	0.156	9.54721e-09	9.54721e-09	1.915	0.898	2.776	0.115	-0.318	0.548	0.923	0.684	1.247	1
AOM 2mg/kg	RGDC	34.61	34.61	7.03	0.693	3.81346e-11	3.81346e-11	0.008	0.619	2.776	0.965	-0.958	2.889	0.512	0.135	1.943	1
AOM 2mg/kg	RTC	22.961	22.961	-4.618	0.143	1.22439e-07	1.22439e-07	24.559	0.906	2.776	0.216	-0.181	0.613	0.861	0.654	1.133	1
AOM 2mg/kg	Ripk2	25.83	25.83	-1.749	0.127	1.67606e-08	1.67606e-08	3.362	0.915	2.776	0.33	-0.024	0.684	0.796	0.623	1.017	0.875
AOM 2mg/kg	Rplp1	17.924	17.924	-9.656	0.132	4.0218e-06	4.0218e-06	806.699	0.913	2.776	0.135	-0.231	0.501	0.911	0.707	1.174	1
AOM 2mg/kg	Sele	32.05	32.05	4.47	0.51	2.24895e-10	2.24895e-10	0.045	0.702	2.776	0.074	-1.343	1.49	0.95	0.356	2.537	1
AOM 2mg/kg	Tirap	27.559	27.559	-0.02	0.121	5.05673e-09	5.05673e-09	1.014	0.92	2.776	0.407	0.072	0.742	0.754	0.598	0.952	0.835
AOM 2mg/kg	Tlr1	25.879	25.879	-1.701	0.161	1.62088e-08	1.62088e-08	3.251	0.895	2.776	-0.108	-0.555	0.338	1.078	0.791	1.469	1
AOM 2mg/kg	Tlr2	27.577	27.577	-0.002	0.171	4.99307e-09	4.99307e-09	1.002	0.888	2.776	-0.154	-0.63	0.322	1.113	0.8	1.548	1
AOM 2mg/kg	Tlr3	24.071	24.071	-3.509	0.123	5.67595e-08	5.67595e-08	11.385	0.918	2.776	0.208	-0.134	0.551	0.866	0.683	1.098	0.964
AOM 2mg/kg	Tlr4	22.634	22.634	-4.946	0.177	1.53684e-07	1.53684e-07	30.826	0.885	2.776	0.355	-0.136	0.846	0.782	0.556	1.099	0.89
AOM 2mg/kg	Tlr5	28.115	28.115	0.535	0.19	3.44067e-09	3.44067e-09	0.69	0.877	2.776	0.063	-0.463	0.59	0.957	0.664	1.379	1
AOM 2mg/kg	Tlr6	27.826	27.826	0.247	0.119	4.20237e-09	4.20237e-09	0.843	0.921	2.776	0.159	-0.171	0.488	0.896	0.713	1.126	1
AOM 2mg/kg	Tlr7	27.692	27.692	0.113	0.124	4.61103e-09	4.61103e-09	0.925	0.918	2.776	-0.006	-0.351	0.339	1.004	0.791	1.275	1
AOM 2mg/kg	Tnf	29.683	29.683	2.103	0.101	1.16016e-09	1.16016e-09	0.233	0.932	2.776	-0.096	-0.378	0.185	1.069	0.879	1.3	1
AOM 2mg/kg	Tnfsf14	31.34	31.34	3.761	0.084	3.67801e-10	3.67801e-10	0.074	0.943	2.776	0.362	0.129	0.596	0.778	0.662	0.915	0.835
AOM 2mg/kg	Tollip	27.215	27.215	-0.365	0.141	6.4204e-09	6.4204e-09	1.288	0.907	2.776	0.317	-0.075	0.71	0.803	0.611	1.054	0.875
AOM CT	Actb	17.046	17.046	-10.732	0.03	7.38837e-06	7.38837e-06	1701.09	0.98	2.776	0	-0.083	0.083	1	0.944	1.059	1
AOM CT	B2m	16.926	16.926	-10.852	0.092	8.02929e-06	8.02929e-06	1848.65	0.938	2.776	0	-0.255	0.255	1	0.838	1.194	1
AOM CT	Bcl6	31.862	31.862	4.084	0.089	2.56148e-10	2.56148e-10	0.059	0.94	2.776	0	-0.248	0.248	1	0.842	1.188	1
AOM CT	C3	30.14	30.14	2.361	0.141	8.45275e-10	8.45275e-10	0.195	0.907	2.776	0	-0.392	0.392	1	0.762	1.312	1
AOM CT	C3ar1	28.043	28.043	0.265	0.042	3.61506e-09	3.61506e-09	0.832	0.971	2.776	0	-0.117	0.117	1	0.922	1.084	1
AOM CT	C4b	25.919	25.919	-1.859	0.078	1.57606e-08	1.57606e-08	3.629	0.947	2.776	0	-0.216	0.216	1	0.861	1.162	1
AOM CT	Ccl1	31.794	31.794	4.016	0.145	2.68488e-10	2.68488e-10	0.062	0.905	2.776	0	-0.401	0.401	1	0.757	1.321	1
AOM CT	Ccl2	25.418	25.418	-2.361	0.138	2.23079e-08	2.23079e-08	5.136	0.909	2.776	0	-0.382	0.382	1	0.767	1.303	1
AOM CT	Ccl3	29.783	29.783	2.004	0.167	1.08246e-09	1.08246e-09	0.249	0.891	2.776	0	-0.463	0.463	1	0.726	1.378	1
AOM CT	Ccl4	30.505	30.505	2.726	0.142	6.56266e-10	6.56266e-10	0.151	0.907	2.776	0	-0.393	0.393	1	0.761	1.313	1
AOM CT	Ccl5	26.178	26.178	-1.6	0.08	1.31678e-08	1.31678e-08	3.032	0.946	2.776	0	-0.221	0.221	1	0.858	1.165	1
AOM CT	Ccl6	22.118	22.118	-5.661	0.067	2.19743e-07	2.19743e-07	50.593	0.955	2.776	0	-0.185	0.185	1	0.879	1.137	1
AOM CT	Ccl7	26.199	26.199	-1.58	0.176	1.29836e-08	1.29836e-08	2.989	0.885	2.776	0	-0.488	0.488	1	0.713	1.402	1
AOM CT	Ccl11	23.806	23.806	-3.973	0.138	6.82073e-08	6.82073e-08	15.704	0.909	2.776	0	-0.384	0.384	1	0.766	1.305	1
AOM CT	Ccl12	28.522	28.522	0.744	0.161	2.59356e-09	2.59356e-09	0.597	0.895	2.776	0	-0.446	0.446	1	0.734	1.362	1
AOM CT	Ccl17	28.142	28.142	0.363	0.065	3.37625e-09	3.37625e-09	0.777	0.956	2.776	0	-0.181	0.181	1	0.882	1.134	1
AOM CT	Ccl19	25.692	25.692	-2.086	0.184	1.84433e-08	1.84433e-08	4.246	0.88	2.776	0	-0.512	0.512	1	0.701	1.426	1
AOM CT	Ccl20	24.153	24.153	-3.625	0.056	5.35932e-08	5.35932e-08	12.339	0.962	2.776	0	-0.156	0.156	1	0.897	1.114	1
AOM CT	Ccl21	24.4	24.4	-3.378	0.13	4.51591e-08	4.51591e-08	10.397	0.914	2.776	0	-0.36	0.36	1	0.779	1.283	1
AOM CT	Ccl22	29.811	29.811	2.032	0.084	1.06172e-09	1.06172e-09	0.244	0.943	2.776	0	-0.234	0.234	1	0.85	1.176	1
AOM CT	Ccl24	27.204	27.204	-0.575	0.165	6.46982e-09	6.46982e-09	1.49	0.892	2.776	0	-0.458	0.458	1	0.728	1.374	1
AOM CT	Ccl25	28.464	28.464	0.685	0.083	2.70139e-09	2.70139e-09	0.622	0.944	2.776	0	-0.229	0.229	1	0.853	1.172	1
AOM CT	Ccr1	28.402	28.402	0.623	0.097	2.8198e-09	2.8198e-09	0.649	0.935	2.776	0	-0.269	0.269	1	0.83	1.205	1
AOM CT	Ccr2	28.245	28.245	0.466	0.094	3.14373e-09	3.14373e-09	0.724	0.937	2.776	0	-0.26	0.26	1	0.835	1.198	1
AOM CT	Ccr3	30.846	30.846	3.067	0.135	5.1819e-10	5.1819e-10	0.119	0.911	2.776	0	-0.374	0.374	1	0.772	1.296	1
AOM CT	Ccr4	31.776	31.776	3.998	0.053	2.71849e-10	2.71849e-10	0.063	0.964	2.776	0	-0.146	0.146	1	0.903	1.107	1
AOM CT	Ccr7	28.372	28.372	0.594	0.187	2.87786e-09	2.87786e-09	0.663	0.879	2.776	0	-0.519	0.519	1	0.698	1.433	1
AOM CT	Cd14	23.157	23.157	-4.622	0.109	1.06926e-07	1.06926e-07	24.618	0.927	2.776	0	-0.303	0.303	1	0.811	1.234	1
AOM CT	Cd40	27.881	27.881	0.102	0.184	4.04687e-09	4.04687e-09	0.932	0.88	2.776	0	-0.51	0.51	1	0.702	1.424	1
AOM CT	Cd40lg	29.001	29.001	1.222	0.191	1.86138e-09	1.86138e-09	0.429	0.876	2.776	0	-0.531	0.531	1	0.692	1.445	1
AOM CT	Cebpb	31.999	31.999	4.221	0.08	2.32922e-10	2.32922e-10	0.054	0.946	2.776	0	-0.221	0.221	1	0.858	1.166	1
AOM CT	Crp	28.35	28.35	0.572	0.202	2.92245e-09	2.92245e-09	0.673	0.869	2.776	0	-0.562	0.562	1	0.677	1.476	1
AOM CT	Csf1	27.036	27.036	-0.743	0.071	7.26897e-09	7.26897e-09	1.674	0.952	2.776	0	-0.197	0.197	1	0.873	1.146	1
AOM CT	Cxcl1	30.146	30.146	2.368	0.135	8.41584e-10	8.41584e-10	0.194	0.911	2.776	0	-0.375	0.375	1	0.771	1.297	1
AOM CT	Cxcl2	32.993	32.993	5.214	0.139	1.16996e-10	1.16996e-10	0.027	0.908	2.776	0	-0.387	0.387	1	0.765	1.308	1
AOM CT	Cxcl3	30.427	30.427	2.649	0.182	6.92619e-10	6.92619e-10	0.159	0.882	2.776	0	-0.505	0.505	1	0.705	1.419	1
AOM CT	Cxcl5	30.759	30.759	2.98	0.14	5.505e-10	5.505e-10	0.127	0.908	2.776	0	-0.388	0.388	1	0.764	1.309	1
AOM CT	Cxcl9	26.159	26.159	-1.619	0.161	1.33445e-08	1.33445e-08	3.072	0.894	2.776	0	-0.448	0.448	1	0.733	1.364	1
AOM CT	Cxcl10	27.349	27.349	-0.429	0.045	5.84874e-09	5.84874e-09	1.347	0.969	2.776	0	-0.124	0.124	1	0.917	1.09	1
AOM CT	Cxcl11	26.448	26.448	-1.331	0.097	1.09252e-08	1.09252e-08	2.515	0.935	2.776	0	-0.268	0.268	1	0.83	1.204	1
AOM CT	Cxcr2	32.026	32.026	4.247	0.221	2.28716e-10	2.28716e-10	0.053	0.858	2.776	0	-0.613	0.613	1	0.654	1.529	1
AOM CT	Cxcr4	26.005	26.005	-1.774	0.132	1.48497e-08	1.48497e-08	3.419	0.913	2.776	0	-0.366	0.366	1	0.776	1.289	1
AOM CT	Faslg	28.914	28.914	1.136	0.071	1.97694e-09	1.97694e-09	0.455	0.952	2.776	0	-0.197	0.197	1	0.872	1.146	1
AOM CT	Fos	22.896	22.896	-4.883	0.297	1.28121e-07	1.28121e-07	29.498	0.814	2.776	0	-0.826	0.826	1	0.564	1.772	1
AOM CT	Hprt1	23.045	23.045	-4.734	0.033	1.1557e-07	1.1557e-07	26.609	0.977	2.776	0	-0.092	0.092	1	0.938	1.066	1
AOM CT	Ifng	32.332	32.332	4.553	0.059	1.85007e-10	1.85007e-10	0.043	0.96	2.776	0	-0.164	0.164	1	0.893	1.12	1
AOM CT	Il5	31.95	31.95	4.171	0.177	2.41098e-10	2.41098e-10	0.056	0.885	2.776	0	-0.491	0.491	1	0.711	1.406	1
AOM CT	Il6	31.846	31.846	4.067	0.157	2.59126e-10	2.59126e-10	0.06	0.897	2.776	0	-0.436	0.436	1	0.739	1.353	1
AOM CT	Il7	25.302	25.302	-2.477	0.088	2.41816e-08	2.41816e-08	5.568	0.941	2.776	0	-0.244	0.244	1	0.844	1.184	1
AOM CT	Il9	36.056	36.056	8.277	0.788	1.40024e-11	1.40024e-11	0.003	0.579	2.776	0	-2.187	2.187	1	0.22	4.553	1
AOM CT	Il10	29.629	29.629	1.85	0.208	1.20456e-09	1.20456e-09	0.277	0.866	2.776	0	-0.578	0.578	1	0.67	1.493	1
AOM CT	Il18	22.58	22.58	-5.199	0.032	1.59542e-07	1.59542e-07	36.733	0.978	2.776	0	-0.089	0.089	1	0.94	1.063	1
AOM CT	Il22	32.195	32.195	4.416	0.404	2.03406e-10	2.03406e-10	0.047	0.756	2.776	0	-1.122	1.122	1	0.46	2.176	1
AOM CT	Il10rb	23.044	23.044	-4.734	0.047	1.15623e-07	1.15623e-07	26.621	0.968	2.776	0	-0.131	0.131	1	0.913	1.095	1
AOM CT	Il17a	33.348	33.348	5.569	0.18	9.14747e-11	9.14747e-11	0.021	0.883	2.776	0	-0.5	0.5	1	0.707	1.414	1
AOM CT	Il1a	29.219	29.219	1.44	0.204	1.60065e-09	1.60065e-09	0.369	0.868	2.776	0	-0.566	0.566	1	0.676	1.48	1
AOM CT	Il1b	26.487	26.487	-1.291	0.031	1.06302e-08	1.06302e-08	2.447	0.979	2.776	0	-0.085	0.085	1	0.943	1.061	1
AOM CT	Il1r1	27.029	27.029	-0.749	0.07	7.3013e-09	7.3013e-09	1.681	0.953	2.776	0	-0.194	0.194	1	0.874	1.144	1
AOM CT	Il1rap	27.065	27.065	-0.713	0.054	7.1218e-09	7.1218e-09	1.64	0.963	2.776	0	-0.149	0.149	1	0.902	1.109	1
AOM CT	Il1rn	26.122	26.122	-1.657	0.078	1.36927e-08	1.36927e-08	3.153	0.948	2.776	0	-0.216	0.216	1	0.861	1.161	1
AOM CT	Il23a	27.917	27.917	0.138	0.122	3.94688e-09	3.94688e-09	0.909	0.919	2.776	0	-0.338	0.338	1	0.791	1.264	1
AOM CT	Il23r	31.224	31.224	3.446	0.085	3.98655e-10	3.98655e-10	0.092	0.943	2.776	0	-0.237	0.237	1	0.849	1.178	1
AOM CT	Il6r	27.463	27.463	-0.315	0.036	5.40377e-09	5.40377e-09	1.244	0.975	2.776	0	-0.101	0.101	1	0.933	1.072	1
AOM CT	Il8ra	32.57	32.57	4.791	0.175	1.56871e-10	1.56871e-10	0.036	0.886	2.776	0	-0.487	0.487	1	0.714	1.402	1
AOM CT	Itgb2	26.495	26.495	-1.283	0.05	1.05707e-08	1.05707e-08	2.434	0.966	2.776	0	-0.138	0.138	1	0.909	1.1	1
AOM CT	Kng1	31.814	31.814	4.036	0.214	2.64852e-10	2.64852e-10	0.061	0.862	2.776	0	-0.593	0.593	1	0.663	1.509	1
AOM CT	Ldha	21.157	21.157	-6.621	0.028	4.27587e-07	4.27587e-07	98.447	0.981	2.776	0	-0.079	0.079	1	0.947	1.056	1
AOM CT	Lta	30.225	30.225	2.447	0.116	7.96625e-10	7.96625e-10	0.183	0.923	2.776	0	-0.321	0.321	1	0.801	1.249	1
AOM CT	Ltb	25.519	25.519	-2.26	0.178	2.08039e-08	2.08039e-08	4.79	0.884	2.776	0	-0.494	0.494	1	0.71	1.408	1
AOM CT	Ly96	24.138	24.138	-3.641	0.09	5.41813e-08	5.41813e-08	12.475	0.939	2.776	0	-0.251	0.251	1	0.84	1.19	1
AOM CT	Myd88	24.152	24.152	-3.627	0.053	5.36517e-08	5.36517e-08	12.353	0.964	2.776	0	-0.146	0.146	1	0.904	1.106	1
AOM CT	Nfkb1	25.439	25.439	-2.339	0.035	2.19765e-08	2.19765e-08	5.06	0.976	2.776	0	-0.098	0.098	1	0.934	1.07	1
AOM CT	Nos2	31.512	31.512	3.733	0.036	3.26625e-10	3.26625e-10	0.075	0.975	2.776	0	-0.1	0.1	1	0.933	1.072	1
AOM CT	Nr3c1	24.257	24.257	-3.521	0.037	4.98734e-08	4.98734e-08	11.483	0.975	2.776	0	-0.102	0.102	1	0.931	1.074	1
AOM CT	PPC	20.891	20.891	-6.888	0.094	5.14244e-07	5.14244e-07	118.399	0.937	2.776	0	-0.262	0.262	1	0.834	1.199	1
AOM CT	Ptgs2	26.726	26.726	-1.052	0.123	9.00787e-09	9.00787e-09	2.074	0.918	2.776	0	-0.342	0.342	1	0.789	1.267	1
AOM CT	RGDC	33.844	33.844	6.065	0.61	6.48716e-11	6.48716e-11	0.015	0.655	2.776	0	-1.693	1.693	1	0.309	3.233	1
AOM CT	RTC	22.944	22.944	-4.834	0.088	1.23913e-07	1.23913e-07	28.529	0.941	2.776	0	-0.243	0.243	1	0.845	1.184	1
AOM CT	Ripk2	25.7	25.7	-2.079	0.033	1.83518e-08	1.83518e-08	4.225	0.978	2.776	0	-0.09	0.09	1	0.939	1.065	1
AOM CT	Rplp1	17.988	17.988	-9.791	0.025	3.84672e-06	3.84672e-06	885.662	0.983	2.776	0	-0.07	0.07	1	0.952	1.05	1
AOM CT	Sele	32.175	32.175	4.397	0.165	2.06168e-10	2.06168e-10	0.047	0.892	2.776	0	-0.458	0.458	1	0.728	1.374	1
AOM CT	Tirap	27.352	27.352	-0.427	0.046	5.83935e-09	5.83935e-09	1.344	0.968	2.776	0	-0.129	0.129	1	0.915	1.093	1
AOM CT	Tlr1	26.186	26.186	-1.593	0.061	1.31011e-08	1.31011e-08	3.016	0.958	2.776	0	-0.17	0.17	1	0.889	1.125	1
AOM CT	Tlr2	27.931	27.931	0.152	0.04	3.90842e-09	3.90842e-09	0.9	0.973	2.776	0	-0.11	0.11	1	0.927	1.079	1
AOM CT	Tlr3	24.061	24.061	-3.717	0.066	5.71228e-08	5.71228e-08	13.152	0.956	2.776	0	-0.182	0.182	1	0.881	1.135	1
AOM CT	Tlr4	22.477	22.477	-5.301	0.054	1.71239e-07	1.71239e-07	39.426	0.963	2.776	0	-0.149	0.149	1	0.902	1.109	1
AOM CT	Tlr5	28.25	28.25	0.472	0.175	3.13236e-09	3.13236e-09	0.721	0.886	2.776	0	-0.486	0.486	1	0.714	1.401	1
AOM CT	Tlr6	27.867	27.867	0.088	0.017	4.08624e-09	4.08624e-09	0.941	0.989	2.776	0	-0.046	0.046	1	0.968	1.033	1
AOM CT	Tlr7	27.897	27.897	0.119	0.058	4.00016e-09	4.00016e-09	0.921	0.961	2.776	0	-0.16	0.16	1	0.895	1.117	1
AOM CT	Tnf	29.978	29.978	2.2	0.102	9.45348e-10	9.45348e-10	0.218	0.931	2.776	0	-0.284	0.284	1	0.821	1.218	1
AOM CT	Tnfsf14	31.177	31.177	3.399	0.101	4.11881e-10	4.11881e-10	0.095	0.932	2.776	0	-0.282	0.282	1	0.823	1.215	1
AOM CT	Tollip	27.096	27.096	-0.682	0.064	6.96935e-09	6.96935e-09	1.605	0.957	2.776	0	-0.177	0.177	1	0.885	1.131	1

## Sheet: Table 2-6
# Analysis Group Name : Default Analysis Group
# Description : Including all applicable data files.
# Created By :jennifer.roberts@hc-sc.gc.ca
# Last Modified Date : 2018-11-30 09:36:59 AM
# Number of Experiments in Analysis Group : 16
# List of instrument types in the study that are imported : 7500 Fast Real-Time PCR System
# Normalization method : Global Normalization
# Reference Sample : 1
# Reference Group : CT Xenograph
# Max CT : 40.0
# Confidence Level : 95.0
# Array: Cancer PathwayFinder
Bio Group Name	Target Name	Mean Equivalent Cq	Mean Adjusted Equivalent Cq	Mean DCq	DCq SE	Mean L-Quant	Mean Adjusted L-Quant	Mean N-Quant	Sigma N-Quant	F Factor	DDCq	DDCq - Fsigma	DDCq + Fsigma	Rq	Rq Min	Rq Max	Corrected P-Value
2mg/kg Xenograph	ACLY	24.899	24.899	-0.944	0.066	3.19581e-08	3.19581e-08	1.923	0.955	2.306	-0.024	-0.176	0.128	1.017	0.915	1.129	1
2mg/kg Xenograph	ACSL4	23.736	23.736	-2.107	0.044	7.15583e-08	7.15583e-08	4.307	0.97	2.306	0.095	-0.008	0.197	0.937	0.872	1.006	1
2mg/kg Xenograph	ACTB	19.069	19.069	-6.774	0.145	1.81823e-06	1.81823e-06	109.434	0.905	2.306	-0.088	-0.421	0.246	1.063	0.843	1.339	1
2mg/kg Xenograph	ADM	25.779	25.779	-0.064	0.281	1.73636e-08	1.73636e-08	1.045	0.823	2.306	0.334	-0.315	0.983	0.793	0.506	1.244	1
2mg/kg Xenograph	ANGPT1	27.708	27.708	1.865	0.055	4.56191e-09	4.56191e-09	0.275	0.963	2.306	0.119	-0.007	0.246	0.921	0.844	1.005	1
2mg/kg Xenograph	ANGPT2	30.74	30.74	4.897	0.086	5.57604e-10	5.57604e-10	0.034	0.942	2.306	0.129	-0.068	0.327	0.914	0.797	1.049	1
2mg/kg Xenograph	APAF1	25.969	25.969	0.126	0.025	1.5221e-08	1.5221e-08	0.916	0.983	2.306	0.078	0.021	0.135	0.948	0.911	0.986	1
2mg/kg Xenograph	ARNT	25.996	25.996	0.153	0.127	1.49469e-08	1.49469e-08	0.9	0.916	2.306	0.128	-0.164	0.42	0.915	0.747	1.121	1
2mg/kg Xenograph	ATP5A1	20.995	20.995	-4.848	0.076	4.78581e-07	4.78581e-07	28.804	0.949	2.306	0.082	-0.094	0.257	0.945	0.837	1.067	1
2mg/kg Xenograph	AURKA	23.362	23.362	-2.481	0.083	9.27277e-08	9.27277e-08	5.581	0.944	2.306	0.025	-0.166	0.216	0.983	0.861	1.122	1
2mg/kg Xenograph	B2M	19.405	19.405	-6.438	0.28	1.44077e-06	1.44077e-06	86.716	0.824	2.306	-0.531	-1.177	0.114	1.445	0.924	2.261	1
2mg/kg Xenograph	BCL2L11	28.495	28.495	2.652	0.088	2.64361e-09	2.64361e-09	0.159	0.941	2.306	-0.029	-0.233	0.174	1.021	0.886	1.175	1
2mg/kg Xenograph	BIRC3	25.65	25.65	-0.193	0.222	1.8988e-08	1.8988e-08	1.143	0.857	2.306	-0.588	-1.099	-0.076	1.503	1.054	2.142	1
2mg/kg Xenograph	BMI1	23.597	23.597	-2.246	0.024	7.88082e-08	7.88082e-08	4.743	0.983	2.306	-0.028	-0.084	0.027	1.02	0.981	1.06	1
2mg/kg Xenograph	CA9	22.348	22.348	-3.495	0.147	1.87317e-07	1.87317e-07	11.274	0.903	2.306	0.217	-0.122	0.557	0.86	0.68	1.088	1
2mg/kg Xenograph	CASP2	25.888	25.888	0.045	0.043	1.61052e-08	1.61052e-08	0.969	0.971	2.306	-0.057	-0.156	0.041	1.041	0.972	1.114	1
2mg/kg Xenograph	CASP7	25.826	25.826	-0.017	0.069	1.68062e-08	1.68062e-08	1.012	0.953	2.306	-0.272	-0.432	-0.112	1.208	1.081	1.349	0.767
2mg/kg Xenograph	CASP9	26.525	26.525	0.682	0.036	1.03534e-08	1.03534e-08	0.623	0.975	2.306	-0.029	-0.112	0.054	1.02	0.963	1.08	1
2mg/kg Xenograph	CCL2	34.525	34.525	8.682	0.65	4.04551e-11	4.04551e-11	0.002	0.637	2.306	0.246	-1.254	1.745	0.844	0.298	2.385	1
2mg/kg Xenograph	CCND2	35.454	35.454	9.609	0.828	2.12425e-11	2.12425e-11	0.001	0.563	2.365	0.073	-1.884	2.031	0.95	0.245	3.692	1
2mg/kg Xenograph	CCND3	24.935	24.935	-0.908	0.107	3.11669e-08	3.11669e-08	1.876	0.928	2.306	-0.415	-0.663	-0.168	1.334	1.123	1.583	0.921
2mg/kg Xenograph	CDC20	23.342	23.342	-2.501	0.086	9.40645e-08	9.40645e-08	5.661	0.942	2.306	0.085	-0.114	0.284	0.943	0.821	1.082	1
2mg/kg Xenograph	CDH2	34.238	34.238	8.395	0.627	4.9355e-11	4.9355e-11	0.003	0.647	2.306	-0.041	-1.487	1.405	1.029	0.378	2.803	1
2mg/kg Xenograph	CFLAR	24.756	24.756	-1.087	0.054	3.53049e-08	3.53049e-08	2.125	0.963	2.306	-0.012	-0.137	0.112	1.009	0.925	1.1	1
2mg/kg Xenograph	COX5A	21.793	21.793	-4.05	0.093	2.75168e-07	2.75168e-07	16.562	0.938	2.306	0.026	-0.188	0.24	0.982	0.847	1.139	1
2mg/kg Xenograph	CPT2	26.771	26.771	0.928	0.121	8.73173e-09	8.73173e-09	0.526	0.92	2.306	-0.163	-0.442	0.116	1.12	0.923	1.359	1
2mg/kg Xenograph	DDB2	25.463	25.463	-0.38	0.076	2.16214e-08	2.16214e-08	1.301	0.949	2.306	-0.16	-0.334	0.014	1.117	0.99	1.261	1
2mg/kg Xenograph	DDIT3	22.547	22.547	-3.296	0.21	1.63204e-07	1.63204e-07	9.823	0.865	2.306	0.393	-0.091	0.877	0.762	0.545	1.065	1
2mg/kg Xenograph	DKC1	20.725	20.725	-5.118	0.058	5.76815e-07	5.76815e-07	34.717	0.96	2.306	-0.062	-0.197	0.072	1.044	0.951	1.146	1
2mg/kg Xenograph	DSP	22.413	22.413	-3.43	0.061	1.79116e-07	1.79116e-07	10.78	0.958	2.306	0.093	-0.049	0.234	0.938	0.85	1.034	1
2mg/kg Xenograph	E2F4	26.849	26.849	1.006	0.085	8.27015e-09	8.27015e-09	0.498	0.943	2.306	-0.076	-0.272	0.12	1.054	0.92	1.208	1
2mg/kg Xenograph	EPO	32.518	32.518	6.675	0.258	1.62568e-10	1.62568e-10	0.01	0.836	2.306	-0.147	-0.742	0.449	1.107	0.733	1.672	1
2mg/kg Xenograph	ERCC3	26.511	26.511	0.668	0.06	1.04565e-08	1.04565e-08	0.629	0.959	2.306	0.027	-0.111	0.165	0.981	0.892	1.08	1
2mg/kg Xenograph	ERCC5	23.447	23.447	-2.396	0.06	8.74511e-08	8.74511e-08	5.263	0.959	2.306	-0.032	-0.171	0.107	1.023	0.929	1.126	1
2mg/kg Xenograph	ETS2	23.625	23.625	-2.218	0.074	7.72831e-08	7.72831e-08	4.651	0.95	2.306	0.066	-0.103	0.236	0.955	0.849	1.074	1
2mg/kg Xenograph	FASLG	34.5	34.5	8.657	0.316	4.11643e-11	4.11643e-11	0.002	0.803	2.306	-0.408	-1.137	0.322	1.326	0.8	2.199	1
2mg/kg Xenograph	FGF2	28.837	28.837	2.994	0.156	2.08508e-09	2.08508e-09	0.125	0.898	2.306	0.192	-0.167	0.552	0.875	0.682	1.123	1
2mg/kg Xenograph	FLT1	33.822	33.822	7.987	0.14	6.58598e-11	6.58598e-11	0.004	0.908	2.447	0.699	0.357	1.041	0.616	0.486	0.781	1
2mg/kg Xenograph	FOXC2	33.093	33.093	7.25	0.211	1.09155e-10	1.09155e-10	0.007	0.864	2.306	-0.197	-0.683	0.288	1.147	0.819	1.605	1
2mg/kg Xenograph	G6PD	27.347	27.347	1.504	0.077	5.85819e-09	5.85819e-09	0.353	0.948	2.306	0.126	-0.051	0.302	0.917	0.811	1.036	1
2mg/kg Xenograph	GADD45G	30.597	30.597	4.754	0.122	6.15785e-10	6.15785e-10	0.037	0.919	2.306	-0.103	-0.386	0.179	1.074	0.883	1.306	1
2mg/kg Xenograph	GAPDH	19.395	19.395	-6.448	0.089	1.45078e-06	1.45078e-06	87.318	0.94	2.306	-0.141	-0.346	0.064	1.103	0.956	1.271	1
2mg/kg Xenograph	GDC	34.944	34.944	9.101	0.437	3.0259e-11	3.0259e-11	0.002	0.738	2.306	-0.234	-1.242	0.775	1.176	0.585	2.366	1
2mg/kg Xenograph	GPD2	25.058	25.058	-0.785	0.031	2.86334e-08	2.86334e-08	1.723	0.979	2.306	0.062	-0.009	0.132	0.958	0.912	1.006	1
2mg/kg Xenograph	GSC	36.927	36.927	11.084	0.413	7.65603e-12	7.65603e-12	0	0.751	2.306	0.454	-0.499	1.407	0.73	0.377	1.413	1
2mg/kg Xenograph	HMOX1	28.867	28.867	3.024	0.088	2.04253e-09	2.04253e-09	0.123	0.941	2.306	-0.247	-0.451	-0.044	1.187	1.031	1.367	1
2mg/kg Xenograph	HPRT1	24.73	24.73	-1.113	0.093	3.59339e-08	3.59339e-08	2.163	0.937	2.306	0.081	-0.134	0.296	0.946	0.815	1.098	1
2mg/kg Xenograph	IGFBP3	29.284	29.284	3.441	0.318	1.52958e-09	1.52958e-09	0.092	0.802	2.306	-0.233	-0.967	0.501	1.175	0.707	1.955	1
2mg/kg Xenograph	IGFBP5	34.924	34.924	9.067	0.439	3.06788e-11	3.06788e-11	0.002	0.738	2.365	1.997	0.958	3.035	0.251	0.122	0.515	0.641
2mg/kg Xenograph	IGFBP7	25.851	25.851	0.008	0.331	1.65189e-08	1.65189e-08	0.994	0.795	2.306	0.946	0.183	1.709	0.519	0.306	0.881	1
2mg/kg Xenograph	KDR	33.796	33.796	7.953	0.713	6.70548e-11	6.70548e-11	0.004	0.61	2.306	0.159	-1.484	1.802	0.896	0.287	2.798	1
2mg/kg Xenograph	KRT14	31.55	31.55	5.707	0.261	3.1812e-10	3.1812e-10	0.019	0.835	2.306	0.275	-0.327	0.876	0.827	0.545	1.254	1
2mg/kg Xenograph	LDHA	18.59	18.59	-7.253	0.145	2.53444e-06	2.53444e-06	152.541	0.904	2.306	0.18	-0.155	0.514	0.883	0.7	1.113	1
2mg/kg Xenograph	LIG4	25.749	25.749	-0.094	0.044	1.77303e-08	1.77303e-08	1.067	0.97	2.306	-0.069	-0.17	0.033	1.049	0.977	1.125	1
2mg/kg Xenograph	LPL	28.256	28.256	2.413	0.377	3.11958e-09	3.11958e-09	0.188	0.77	2.306	0.019	-0.85	0.889	0.987	0.54	1.803	1
2mg/kg Xenograph	MAP2K1	24.848	24.848	-0.995	0.025	3.31187e-08	3.31187e-08	1.993	0.983	2.306	0.054	-0.003	0.111	0.963	0.926	1.002	1
2mg/kg Xenograph	MAP2K3	23.323	23.323	-2.52	0.049	9.5327e-08	9.5327e-08	5.737	0.967	2.306	-0.042	-0.154	0.07	1.03	0.952	1.113	1
2mg/kg Xenograph	MAPK14	24.785	24.785	-1.058	0.035	3.45973e-08	3.45973e-08	2.082	0.976	2.306	0.122	0.041	0.203	0.919	0.869	0.972	1
2mg/kg Xenograph	MCM2	24.777	24.777	-1.066	0.075	3.47844e-08	3.47844e-08	2.094	0.949	2.306	-0.146	-0.319	0.028	1.106	0.981	1.248	1
2mg/kg Xenograph	MKI67	23.106	23.106	-2.737	0.069	1.10742e-07	1.10742e-07	6.665	0.953	2.306	0.048	-0.112	0.208	0.967	0.866	1.081	1
2mg/kg Xenograph	NOL3	25.499	25.499	-0.344	0.036	2.10865e-08	2.10865e-08	1.269	0.976	2.306	-0.188	-0.27	-0.105	1.139	1.076	1.206	0.767
2mg/kg Xenograph	OCLN	21.691	21.691	-4.152	0.064	2.95393e-07	2.95393e-07	17.779	0.957	2.306	-0.019	-0.166	0.129	1.013	0.914	1.122	1
2mg/kg Xenograph	PFKL	25.471	25.471	-0.372	0.052	2.15003e-08	2.15003e-08	1.294	0.965	2.306	0.089	-0.03	0.208	0.94	0.865	1.021	1
2mg/kg Xenograph	PGF	30.59	30.59	4.747	0.153	6.18873e-10	6.18873e-10	0.037	0.899	2.306	0.144	-0.209	0.498	0.905	0.708	1.156	1
2mg/kg Xenograph	PINX1	28.68	28.68	2.837	0.081	2.3248e-09	2.3248e-09	0.14	0.945	2.306	0.095	-0.092	0.282	0.936	0.822	1.066	1
2mg/kg Xenograph	POLB	27.976	27.976	2.133	0.049	3.78687e-09	3.78687e-09	0.228	0.966	2.306	-0.017	-0.131	0.097	1.012	0.935	1.095	1
2mg/kg Xenograph	PPC	20.031	20.031	-5.812	0.143	9.33653e-07	9.33653e-07	56.194	0.905	2.306	0.079	-0.251	0.409	0.947	0.753	1.19	1
2mg/kg Xenograph	PPP1R15A	26.728	26.728	0.885	0.123	8.994e-09	8.994e-09	0.541	0.918	2.306	0.318	0.035	0.602	0.802	0.659	0.976	1
2mg/kg Xenograph	RPLP0	17.446	17.446	-8.397	0.139	5.60028e-06	5.60028e-06	337.065	0.908	2.306	0.237	-0.083	0.557	0.849	0.68	1.059	1
2mg/kg Xenograph	RTC	23.804	23.804	-2.039	0.108	6.82903e-08	6.82903e-08	4.11	0.928	2.306	0.08	-0.17	0.33	0.946	0.796	1.125	1
2mg/kg Xenograph	SERPINB2	32.148	32.148	6.305	0.283	2.10178e-10	2.10178e-10	0.013	0.822	2.306	0.654	0.001	1.307	0.635	0.404	0.999	1
2mg/kg Xenograph	SERPINF1	29.18	29.18	3.337	0.114	1.64387e-09	1.64387e-09	0.099	0.924	2.306	-0.015	-0.277	0.247	1.01	0.842	1.212	1
2mg/kg Xenograph	SKP2	24.679	24.679	-1.164	0.082	3.72338e-08	3.72338e-08	2.241	0.945	2.306	0.063	-0.126	0.252	0.958	0.84	1.092	1
2mg/kg Xenograph	SLC2A1	22.578	22.578	-3.265	0.103	1.59682e-07	1.59682e-07	9.611	0.931	2.306	0.208	-0.03	0.445	0.866	0.734	1.021	1
2mg/kg Xenograph	SNAI1	32.882	32.882	7.04	0.183	1.26296e-10	1.26296e-10	0.008	0.881	2.306	-0.05	-0.472	0.371	1.035	0.773	1.387	1
2mg/kg Xenograph	SNAI2	34.181	34.181	8.338	0.735	5.13322e-11	5.13322e-11	0.003	0.601	2.306	0.353	-1.342	2.049	0.783	0.242	2.536	1
2mg/kg Xenograph	SNAI3	31.603	31.603	5.76	0.167	3.06607e-10	3.06607e-10	0.018	0.891	2.306	0.158	-0.227	0.543	0.896	0.686	1.17	1
2mg/kg Xenograph	SOD1	21.163	21.163	-4.679	0.045	4.25752e-07	4.25752e-07	25.625	0.97	2.306	0.035	-0.067	0.138	0.976	0.909	1.048	1
2mg/kg Xenograph	SOX10	33.391	33.391	7.548	0.507	8.88073e-11	8.88073e-11	0.005	0.704	2.306	-0.404	-1.572	0.764	1.323	0.589	2.973	1
2mg/kg Xenograph	STMN1	21.32	21.32	-4.523	0.084	3.81885e-07	3.81885e-07	22.985	0.943	2.306	0.2	0.005	0.394	0.871	0.761	0.996	1
2mg/kg Xenograph	TBX2	34.333	34.333	8.49	0.719	4.62054e-11	4.62054e-11	0.003	0.607	2.306	0.672	-0.987	2.331	0.628	0.199	1.982	1
2mg/kg Xenograph	TEK	30.888	30.888	5.045	0.339	5.03268e-10	5.03268e-10	0.03	0.791	2.306	0.162	-0.619	0.943	0.894	0.52	1.536	1
2mg/kg Xenograph	TEP1	25.901	25.901	0.058	0.054	1.5956e-08	1.5956e-08	0.96	0.964	2.306	0.146	0.022	0.269	0.904	0.83	0.985	1
2mg/kg Xenograph	TERF1	27.42	27.42	1.577	0.137	5.57055e-09	5.57055e-09	0.335	0.91	2.306	0.19	-0.125	0.505	0.877	0.705	1.091	1
2mg/kg Xenograph	TERF2IP	24.274	24.274	-1.569	0.048	4.93047e-08	4.93047e-08	2.968	0.967	2.306	0.051	-0.061	0.162	0.965	0.894	1.043	1
2mg/kg Xenograph	TINF2	26.842	26.842	0.999	0.047	8.31107e-09	8.31107e-09	0.5	0.968	2.306	-0.115	-0.224	-0.006	1.083	1.004	1.168	1
2mg/kg Xenograph	TNKS	26.553	26.553	0.71	0.068	1.01536e-08	1.01536e-08	0.611	0.954	2.306	-0.008	-0.164	0.148	1.006	0.903	1.12	1
2mg/kg Xenograph	TNKS2	25.432	25.432	-0.411	0.069	2.20866e-08	2.20866e-08	1.329	0.953	2.306	-0.091	-0.251	0.068	1.065	0.954	1.19	1
2mg/kg Xenograph	UQCRFS1	22.562	22.562	-3.281	0.097	1.61481e-07	1.61481e-07	9.719	0.935	2.306	0.029	-0.194	0.252	0.98	0.84	1.144	1
2mg/kg Xenograph	VEGFC	34.163	34.163	8.32	0.741	5.19878e-11	5.19878e-11	0.003	0.598	2.306	-0.447	-2.157	1.263	1.363	0.417	4.46	1
2mg/kg Xenograph	WEE1	22.202	22.202	-3.64	0.101	2.07197e-07	2.07197e-07	12.471	0.932	2.306	0.295	0.062	0.528	0.815	0.693	0.958	1
2mg/kg Xenograph	XIAP	23.788	23.788	-2.055	0.053	6.9052e-08	6.9052e-08	4.156	0.964	2.306	0.013	-0.11	0.136	0.991	0.91	1.08	1
CT Xenograph	ACLY	25.007	25.007	-0.92	0.083	2.96506e-08	2.96506e-08	1.892	0.944	2.447	0	-0.204	0.204	1	0.868	1.152	1
CT Xenograph	ACSL4	23.726	23.726	-2.201	0.085	7.20713e-08	7.20713e-08	4.599	0.943	2.447	0	-0.207	0.207	1	0.866	1.154	1
CT Xenograph	ACTB	19.241	19.241	-6.686	0.125	1.6141e-06	1.6141e-06	102.988	0.917	2.447	0	-0.305	0.305	1	0.809	1.236	1
CT Xenograph	ADM	25.529	25.529	-0.398	0.179	2.06516e-08	2.06516e-08	1.318	0.883	2.447	0	-0.438	0.438	1	0.738	1.354	1
CT Xenograph	ANGPT1	27.673	27.673	1.746	0.078	4.67349e-09	4.67349e-09	0.298	0.947	2.447	0	-0.192	0.192	1	0.876	1.142	1
CT Xenograph	ANGPT2	30.695	30.695	4.768	0.086	5.75316e-10	5.75316e-10	0.037	0.942	2.447	0	-0.21	0.21	1	0.865	1.157	1
CT Xenograph	APAF1	25.976	25.976	0.049	0.035	1.51508e-08	1.51508e-08	0.967	0.976	2.447	0	-0.085	0.085	1	0.943	1.061	1
CT Xenograph	ARNT	25.952	25.952	0.025	0.139	1.5406e-08	1.5406e-08	0.983	0.908	2.447	0	-0.34	0.34	1	0.79	1.265	1
CT Xenograph	ATP5A1	20.997	20.997	-4.93	0.093	4.77732e-07	4.77732e-07	30.482	0.938	2.447	0	-0.228	0.228	1	0.854	1.171	1
CT Xenograph	AURKA	23.422	23.422	-2.506	0.062	8.89997e-08	8.89997e-08	5.679	0.958	2.447	0	-0.151	0.151	1	0.9	1.111	1
CT Xenograph	B2M	20.02	20.02	-5.907	0.096	9.40292e-07	9.40292e-07	59.996	0.936	2.447	0	-0.235	0.235	1	0.85	1.177	1
CT Xenograph	BCL2L11	28.609	28.609	2.681	0.077	2.44327e-09	2.44327e-09	0.156	0.948	2.447	0	-0.188	0.188	1	0.878	1.14	1
CT Xenograph	BIRC3	26.322	26.322	0.395	0.125	1.19192e-08	1.19192e-08	0.761	0.917	2.447	0	-0.305	0.305	1	0.81	1.235	1
CT Xenograph	BMI1	23.709	23.709	-2.218	0.054	7.29085e-08	7.29085e-08	4.652	0.963	2.447	0	-0.132	0.132	1	0.912	1.096	1
CT Xenograph	CA9	22.215	22.215	-3.712	0.151	2.05437e-07	2.05437e-07	13.108	0.9	2.447	0	-0.37	0.37	1	0.774	1.293	1
CT Xenograph	CASP2	26.03	26.03	0.102	0.08	1.45991e-08	1.45991e-08	0.932	0.946	2.447	0	-0.197	0.197	1	0.873	1.146	1
CT Xenograph	CASP7	26.183	26.183	0.256	0.065	1.31285e-08	1.31285e-08	0.838	0.956	2.447	0	-0.159	0.159	1	0.896	1.116	1
CT Xenograph	CASP9	26.638	26.638	0.711	0.094	9.57343e-09	9.57343e-09	0.611	0.937	2.447	0	-0.231	0.231	1	0.852	1.173	1
CT Xenograph	CCL2	34.364	34.364	8.436	0.773	4.52405e-11	4.52405e-11	0.003	0.585	2.447	0	-1.893	1.893	1	0.269	3.713	1
CT Xenograph	CCND2	35.479	35.479	9.535	0.939	2.08884e-11	2.08884e-11	0.001	0.522	2.571	0	-2.414	2.414	1	0.188	5.331	1
CT Xenograph	CCND3	25.435	25.435	-0.492	0.115	2.20454e-08	2.20454e-08	1.407	0.923	2.447	0	-0.281	0.281	1	0.823	1.215	1
CT Xenograph	CDC20	23.341	23.341	-2.586	0.077	9.41324e-08	9.41324e-08	6.006	0.948	2.447	0	-0.187	0.187	1	0.878	1.139	1
CT Xenograph	CDH2	34.363	34.363	8.436	0.754	4.52597e-11	4.52597e-11	0.003	0.593	2.447	0	-1.846	1.846	1	0.278	3.595	1
CT Xenograph	CFLAR	24.852	24.852	-1.075	0.04	3.30214e-08	3.30214e-08	2.107	0.973	2.447	0	-0.097	0.097	1	0.935	1.07	1
CT Xenograph	COX5A	21.851	21.851	-4.076	0.091	2.643e-07	2.643e-07	16.864	0.939	2.447	0	-0.222	0.222	1	0.857	1.166	1
CT Xenograph	CPT2	27.019	27.019	1.092	0.061	7.35459e-09	7.35459e-09	0.469	0.959	2.447	0	-0.149	0.149	1	0.902	1.109	1
CT Xenograph	DDB2	25.707	25.707	-0.22	0.072	1.82548e-08	1.82548e-08	1.165	0.951	2.447	0	-0.177	0.177	1	0.885	1.13	1
CT Xenograph	DDIT3	22.239	22.239	-3.689	0.185	2.02088e-07	2.02088e-07	12.894	0.88	2.447	0	-0.452	0.452	1	0.731	1.368	1
CT Xenograph	DKC1	20.872	20.872	-5.055	0.082	5.21182e-07	5.21182e-07	33.254	0.944	2.447	0	-0.202	0.202	1	0.869	1.15	1
CT Xenograph	DSP	22.404	22.404	-3.523	0.046	1.80178e-07	1.80178e-07	11.496	0.968	2.447	0	-0.113	0.113	1	0.924	1.082	1
CT Xenograph	E2F4	27.01	27.01	1.083	0.096	7.39932e-09	7.39932e-09	0.472	0.936	2.447	0	-0.234	0.234	1	0.85	1.176	1
CT Xenograph	EPO	32.749	32.749	6.822	0.269	1.38527e-10	1.38527e-10	0.009	0.83	2.447	0	-0.659	0.659	1	0.633	1.579	1
CT Xenograph	ERCC3	26.568	26.568	0.641	0.074	1.00503e-08	1.00503e-08	0.641	0.95	2.447	0	-0.18	0.18	1	0.883	1.133	1
CT Xenograph	ERCC5	23.563	23.563	-2.364	0.07	8.0675e-08	8.0675e-08	5.148	0.953	2.447	0	-0.171	0.171	1	0.888	1.126	1
CT Xenograph	ETS2	23.643	23.643	-2.284	0.063	7.63339e-08	7.63339e-08	4.871	0.958	2.447	0	-0.153	0.153	1	0.899	1.112	1
CT Xenograph	FASLG	34.992	34.992	9.064	0.29	2.92737e-11	2.92737e-11	0.002	0.818	2.447	0	-0.71	0.71	1	0.612	1.635	1
CT Xenograph	FGF2	28.729	28.729	2.802	0.293	2.24738e-09	2.24738e-09	0.143	0.816	2.447	0	-0.716	0.716	1	0.609	1.643	1
CT Xenograph	FLT1	33.182	33.182	7.288	0.224	1.02611e-10	1.02611e-10	0.006	0.856	3.182	0	-0.712	0.712	1	0.611	1.638	1
CT Xenograph	FOXC2	33.374	33.374	7.447	0.274	8.98008e-11	8.98008e-11	0.006	0.827	2.447	0	-0.67	0.67	1	0.628	1.591	1
CT Xenograph	G6PD	27.305	27.305	1.378	0.152	6.02897e-09	6.02897e-09	0.385	0.9	2.447	0	-0.373	0.373	1	0.772	1.295	1
CT Xenograph	GADD45G	30.784	30.784	4.857	0.122	5.40722e-10	5.40722e-10	0.035	0.919	2.447	0	-0.298	0.298	1	0.813	1.229	1
CT Xenograph	GAPDH	19.62	19.62	-6.307	0.079	1.24125e-06	1.24125e-06	79.199	0.947	2.447	0	-0.193	0.193	1	0.875	1.143	1
CT Xenograph	GDC	35.26	35.26	9.335	0.632	2.42998e-11	2.42998e-11	0.002	0.645	2.571	0	-1.624	1.624	1	0.324	3.083	1
CT Xenograph	GPD2	25.08	25.08	-0.847	0.038	2.81935e-08	2.81935e-08	1.799	0.974	2.447	0	-0.092	0.092	1	0.938	1.066	1
CT Xenograph	GSC	36.557	36.557	10.63	0.678	9.89116e-12	9.89116e-12	0.001	0.625	2.447	0	-1.659	1.659	1	0.317	3.159	1
CT Xenograph	HMOX1	29.198	29.198	3.271	0.097	1.62324e-09	1.62324e-09	0.104	0.935	2.447	0	-0.237	0.237	1	0.848	1.179	1
CT Xenograph	HPRT1	24.734	24.734	-1.194	0.053	3.58446e-08	3.58446e-08	2.287	0.964	2.447	0	-0.131	0.131	1	0.913	1.095	1
CT Xenograph	IGFBP3	29.602	29.602	3.674	0.255	1.22761e-09	1.22761e-09	0.078	0.838	2.447	0	-0.623	0.623	1	0.649	1.54	1
CT Xenograph	IGFBP5	32.996	32.996	7.071	0.33	1.16738e-10	1.16738e-10	0.007	0.796	2.571	0	-0.848	0.848	1	0.556	1.8	1
CT Xenograph	IGFBP7	24.989	24.989	-0.938	0.651	3.00259e-08	3.00259e-08	1.916	0.637	2.447	0	-1.593	1.593	1	0.332	3.016	1
CT Xenograph	KDR	33.721	33.721	7.794	0.5	7.06167e-11	7.06167e-11	0.005	0.707	2.447	0	-1.223	1.223	1	0.428	2.335	1
CT Xenograph	KRT14	31.359	31.359	5.432	0.462	3.63024e-10	3.63024e-10	0.023	0.726	2.447	0	-1.129	1.129	1	0.457	2.187	1
CT Xenograph	LDHA	18.495	18.495	-7.433	0.122	2.70756e-06	2.70756e-06	172.757	0.919	2.447	0	-0.297	0.297	1	0.814	1.229	1
CT Xenograph	LIG4	25.902	25.902	-0.025	0.066	1.59482e-08	1.59482e-08	1.018	0.955	2.447	0	-0.161	0.161	1	0.895	1.118	1
CT Xenograph	LPL	28.321	28.321	2.394	0.275	2.98223e-09	2.98223e-09	0.19	0.826	2.447	0	-0.673	0.673	1	0.627	1.594	1
CT Xenograph	MAP2K1	24.878	24.878	-1.049	0.067	3.24308e-08	3.24308e-08	2.069	0.955	2.447	0	-0.164	0.164	1	0.892	1.121	1
CT Xenograph	MAP2K3	23.449	23.449	-2.478	0.097	8.73423e-08	8.73423e-08	5.573	0.935	2.447	0	-0.236	0.236	1	0.849	1.178	1
CT Xenograph	MAPK14	24.747	24.747	-1.18	0.055	3.55092e-08	3.55092e-08	2.266	0.963	2.447	0	-0.134	0.134	1	0.911	1.098	1
CT Xenograph	MCM2	25.007	25.007	-0.92	0.033	2.96606e-08	2.96606e-08	1.893	0.978	2.447	0	-0.08	0.08	1	0.946	1.057	1
CT Xenograph	MKI67	23.143	23.143	-2.785	0.054	1.07988e-07	1.07988e-07	6.89	0.963	2.447	0	-0.133	0.133	1	0.912	1.097	1
CT Xenograph	NOL3	25.771	25.771	-0.156	0.051	1.74647e-08	1.74647e-08	1.114	0.965	2.447	0	-0.124	0.124	1	0.918	1.09	1
CT Xenograph	OCLN	21.794	21.794	-4.134	0.058	2.75091e-07	2.75091e-07	17.552	0.961	2.447	0	-0.141	0.141	1	0.907	1.103	1
CT Xenograph	PFKL	25.466	25.466	-0.461	0.051	2.15718e-08	2.15718e-08	1.376	0.966	2.447	0	-0.124	0.124	1	0.918	1.09	1
CT Xenograph	PGF	30.529	30.529	4.602	0.17	6.45271e-10	6.45271e-10	0.041	0.889	2.447	0	-0.415	0.415	1	0.75	1.334	1
CT Xenograph	PINX1	28.669	28.669	2.742	0.056	2.34236e-09	2.34236e-09	0.149	0.962	2.447	0	-0.138	0.138	1	0.909	1.1	1
CT Xenograph	POLB	28.077	28.077	2.15	0.048	3.53107e-09	3.53107e-09	0.225	0.967	2.447	0	-0.117	0.117	1	0.922	1.084	1
CT Xenograph	PPC	20.036	20.036	-5.891	0.157	9.30268e-07	9.30268e-07	59.356	0.897	2.447	0	-0.384	0.384	1	0.766	1.305	1
CT Xenograph	PPP1R15A	26.494	26.494	0.567	0.131	1.05789e-08	1.05789e-08	0.675	0.913	2.447	0	-0.321	0.321	1	0.801	1.249	1
CT Xenograph	RPLP0	17.293	17.293	-8.634	0.095	6.22556e-06	6.22556e-06	397.225	0.936	2.447	0	-0.233	0.233	1	0.851	1.175	1
CT Xenograph	RTC	23.808	23.808	-2.119	0.099	6.80711e-08	6.80711e-08	4.343	0.934	2.447	0	-0.241	0.241	1	0.846	1.182	1
CT Xenograph	SERPINB2	31.578	31.578	5.651	0.28	3.11984e-10	3.11984e-10	0.02	0.824	2.447	0	-0.685	0.685	1	0.622	1.608	1
CT Xenograph	SERPINF1	29.279	29.279	3.352	0.175	1.53467e-09	1.53467e-09	0.098	0.886	2.447	0	-0.429	0.429	1	0.743	1.346	1
CT Xenograph	SKP2	24.7	24.7	-1.227	0.037	3.66798e-08	3.66798e-08	2.34	0.975	2.447	0	-0.09	0.09	1	0.939	1.065	1
CT Xenograph	SLC2A1	22.455	22.455	-3.472	0.082	1.73945e-07	1.73945e-07	11.099	0.945	2.447	0	-0.2	0.2	1	0.87	1.149	1
CT Xenograph	SNAI1	33.017	33.017	7.09	0.197	1.15058e-10	1.15058e-10	0.007	0.872	2.447	0	-0.483	0.483	1	0.716	1.398	1
CT Xenograph	SNAI2	33.912	33.912	7.985	0.679	6.18626e-11	6.18626e-11	0.004	0.625	2.447	0	-1.661	1.661	1	0.316	3.163	1
CT Xenograph	SNAI3	31.529	31.529	5.602	0.261	3.22713e-10	3.22713e-10	0.021	0.834	2.447	0	-0.639	0.639	1	0.642	1.557	1
CT Xenograph	SOD1	21.212	21.212	-4.715	0.072	4.11577e-07	4.11577e-07	26.261	0.952	2.447	0	-0.175	0.175	1	0.886	1.129	1
CT Xenograph	SOX10	33.877	33.877	7.951	0.693	6.33941e-11	6.33941e-11	0.004	0.618	2.571	0	-1.782	1.782	1	0.291	3.44	1
CT Xenograph	STMN1	21.205	21.205	-4.722	0.109	4.13669e-07	4.13669e-07	26.394	0.927	2.447	0	-0.267	0.267	1	0.831	1.203	1
CT Xenograph	TBX2	33.745	33.745	7.818	0.943	6.94505e-11	6.94505e-11	0.004	0.52	2.447	0	-2.306	2.306	1	0.202	4.946	1
CT Xenograph	TEK	30.811	30.811	4.883	0.224	5.31007e-10	5.31007e-10	0.034	0.856	2.447	0	-0.547	0.547	1	0.684	1.461	1
CT Xenograph	TEP1	25.84	25.84	-0.087	0.042	1.66499e-08	1.66499e-08	1.062	0.971	2.447	0	-0.103	0.103	1	0.931	1.074	1
CT Xenograph	TERF1	27.314	27.314	1.387	0.062	5.99375e-09	5.99375e-09	0.382	0.958	2.447	0	-0.153	0.153	1	0.9	1.112	1
CT Xenograph	TERF2IP	24.307	24.307	-1.62	0.072	4.81707e-08	4.81707e-08	3.074	0.951	2.447	0	-0.177	0.177	1	0.885	1.13	1
CT Xenograph	TINF2	27.041	27.041	1.114	0.056	7.23956e-09	7.23956e-09	0.462	0.962	2.447	0	-0.138	0.138	1	0.909	1.101	1
CT Xenograph	TNKS	26.646	26.646	0.719	0.033	9.52365e-09	9.52365e-09	0.608	0.978	2.447	0	-0.08	0.08	1	0.946	1.057	1
CT Xenograph	TNKS2	25.608	25.608	-0.319	0.037	1.95567e-08	1.95567e-08	1.248	0.974	2.447	0	-0.091	0.091	1	0.939	1.065	1
CT Xenograph	UQCRFS1	22.617	22.617	-3.31	0.094	1.5542e-07	1.5542e-07	9.917	0.937	2.447	0	-0.23	0.23	1	0.853	1.172	1
CT Xenograph	VEGFC	34.694	34.694	8.767	0.842	3.59711e-11	3.59711e-11	0.002	0.558	2.447	0	-2.061	2.061	1	0.24	4.172	1
CT Xenograph	WEE1	21.992	21.992	-3.936	0.119	2.39822e-07	2.39822e-07	15.302	0.921	2.447	0	-0.291	0.291	1	0.817	1.224	1
CT Xenograph	XIAP	23.859	23.859	-2.068	0.023	6.57137e-08	6.57137e-08	4.193	0.984	2.447	0	-0.055	0.055	1	0.962	1.039	1

## Sheet: Table 2 & 3 & 4-1
# Analysis Group Name : Default Analysis Group
# Description : Including all applicable data files.
# Created By :jennifer.roberts@hc-sc.gc.ca
# Last Modified Date : 2018-12-07 01:56:50 PM
# Number of Experiments in Analysis Group : 32
# List of instrument types in the study that are imported : 7500 Fast Real-Time PCR System
# Normalization method : Global Normalization
# Reference Sample : B57
# Reference Group : Saline CT
# Max CT : 40.0
# Confidence Level : 95.0
# Array: Cancer PathwayFinder
Bio Group Name	Target Name	Mean Equivalent Cq	Mean Adjusted Equivalent Cq	Mean DCq	DCq SE	Mean L-Quant	Mean Adjusted L-Quant	Mean N-Quant	Sigma N-Quant	F Factor	DDCq	DDCq - Fsigma	DDCq + Fsigma	Rq	Rq Min	Rq Max	Corrected P-Value
AOM 2mg/kg	ACLY	24.075	24.075	-2.003	0.071	5.65981e-08	5.65981e-08	4.007	0.952	2.776	0.272	0.074	0.47	0.828	0.722	0.95	0.103
AOM 2mg/kg	ACSL4	26.259	26.259	0.182	0.064	1.24485e-08	1.24485e-08	0.881	0.957	2.776	-0.48	-0.656	-0.304	1.395	1.234	1.576	0.023
AOM 2mg/kg	ACTB	17.241	17.241	-8.836	0.059	6.45347e-06	6.45347e-06	456.896	0.96	2.776	0.087	-0.076	0.251	0.941	0.84	1.054	0.747
AOM 2mg/kg	ADM	28.861	28.861	2.784	0.126	2.0505e-09	2.0505e-09	0.145	0.917	2.776	0.271	-0.078	0.619	0.829	0.651	1.055	0.351
AOM 2mg/kg	ANGPT1	28.656	28.656	2.579	0.106	2.36439e-09	2.36439e-09	0.167	0.929	2.776	0.091	-0.202	0.384	0.939	0.767	1.151	0.897
AOM 2mg/kg	ANGPT2	28.817	28.817	2.74	0.063	2.11413e-09	2.11413e-09	0.15	0.957	2.776	-0.123	-0.298	0.052	1.089	0.965	1.23	0.521
AOM 2mg/kg	APAF1	25.167	25.167	-0.91	0.089	2.6546e-08	2.6546e-08	1.879	0.94	2.776	-0.246	-0.494	0.001	1.186	0.999	1.408	0.275
AOM 2mg/kg	ARNT	25.901	25.901	-0.176	0.023	1.59543e-08	1.59543e-08	1.13	0.984	2.776	0.343	0.279	0.407	0.788	0.754	0.824	0.097
AOM 2mg/kg	ATP5A1	19.419	19.419	-6.658	0.094	1.42655e-06	1.42655e-06	100.998	0.937	2.776	0.039	-0.223	0.301	0.973	0.812	1.167	1
AOM 2mg/kg	ATRX	24.92	24.92	-1.157	0.053	3.14922e-08	3.14922e-08	2.23	0.964	2.776	-0.001	-0.148	0.145	1.001	0.904	1.108	1
AOM 2mg/kg	AURKA	26.931	26.931	0.854	0.101	7.81357e-09	7.81357e-09	0.553	0.933	2.776	0.265	-0.014	0.544	0.832	0.686	1.01	0.487
AOM 2mg/kg	B2M	16.411	16.411	-9.666	0.147	1.14759e-05	1.14759e-05	812.473	0.903	2.776	-0.743	-1.152	-0.334	1.674	1.26	2.222	0.061
AOM 2mg/kg	BCL2L11	31.015	31.015	4.938	0.061	4.607e-10	4.607e-10	0.033	0.959	2.776	0.007	-0.162	0.176	0.995	0.885	1.119	1
AOM 2mg/kg	BIRC3	25.022	25.022	-1.056	0.039	2.93602e-08	2.93602e-08	2.079	0.973	2.776	0	-0.11	0.109	1	0.927	1.079	1
AOM 2mg/kg	BMI1	24.738	24.738	-1.339	0.049	3.57425e-08	3.57425e-08	2.531	0.967	2.776	0.104	-0.032	0.24	0.93	0.847	1.022	0.373
AOM 2mg/kg	CA9	25.224	25.224	-0.853	0.048	2.55129e-08	2.55129e-08	1.806	0.967	2.776	0.262	0.13	0.395	0.834	0.761	0.914	0.27
AOM 2mg/kg	CASP2	26.435	26.435	0.358	0.107	1.10212e-08	1.10212e-08	0.78	0.929	2.776	0.289	-0.006	0.585	0.818	0.667	1.004	0.209
AOM 2mg/kg	CASP7	24.265	24.265	-1.812	0.079	4.96005e-08	4.96005e-08	3.512	0.946	2.776	-0.1	-0.321	0.12	1.072	0.92	1.249	0.787
AOM 2mg/kg	CASP9	28.091	28.091	2.014	0.025	3.49716e-09	3.49716e-09	0.248	0.983	2.776	-0.153	-0.223	-0.083	1.112	1.06	1.167	0.202
AOM 2mg/kg	CCL2	24.967	24.967	-1.11	0.242	3.04978e-08	3.04978e-08	2.159	0.845	2.776	-0.475	-1.148	0.198	1.39	0.872	2.216	0.357
AOM 2mg/kg	CCND2	23.403	23.403	-2.674	0.122	9.01522e-08	9.01522e-08	6.383	0.919	2.776	-0.31	-0.65	0.03	1.24	0.98	1.57	0.257
AOM 2mg/kg	CCND3	26.067	26.067	-0.01	0.058	1.42219e-08	1.42219e-08	1.007	0.961	2.776	-0.155	-0.315	0.006	1.113	0.996	1.244	0.317
AOM 2mg/kg	CDC20	27.973	27.973	1.896	0.139	3.79473e-09	3.79473e-09	0.269	0.908	2.776	0.056	-0.33	0.443	0.962	0.736	1.257	1
AOM 2mg/kg	CDH2	30.24	30.24	4.162	0.26	7.88773e-10	7.88773e-10	0.056	0.835	2.776	0.802	0.081	1.523	0.574	0.348	0.946	0.168
AOM 2mg/kg	CFLAR	22.898	22.898	-3.18	0.041	1.2797e-07	1.2797e-07	9.06	0.972	2.776	-0.363	-0.477	-0.249	1.286	1.188	1.392	0.018
AOM 2mg/kg	COX5A	20.163	20.163	-5.914	0.136	8.51691e-07	8.51691e-07	60.298	0.91	2.776	-0.058	-0.435	0.319	1.041	0.802	1.352	1
AOM 2mg/kg	CPT2	24.751	24.751	-1.326	0.035	3.54214e-08	3.54214e-08	2.508	0.976	2.776	-0.097	-0.193	-0.001	1.069	1	1.143	0.738
AOM 2mg/kg	DDB2	27.795	27.795	1.718	0.057	4.29411e-09	4.29411e-09	0.304	0.961	2.776	0.15	-0.009	0.309	0.901	0.807	1.006	0.73
AOM 2mg/kg	DKC1	26.893	26.893	0.816	0.137	8.02183e-09	8.02183e-09	0.568	0.909	2.776	-0.823	-1.204	-0.441	1.769	1.357	2.304	0.035
AOM 2mg/kg	DSP	22.429	22.429	-3.648	0.042	1.77071e-07	1.77071e-07	12.536	0.971	2.776	0.158	0.041	0.275	0.896	0.827	0.972	0.183
AOM 2mg/kg	E2F4	26.01	26.01	-0.067	0.068	1.47952e-08	1.47952e-08	1.047	0.954	2.776	-0.206	-0.395	-0.018	1.154	1.013	1.315	0.188
AOM 2mg/kg	EPO	34.092	34.092	8.014	0.187	5.4627e-11	5.4627e-11	0.004	0.878	2.776	1.954	1.434	2.474	0.258	0.18	0.37	0.102
AOM 2mg/kg	ERCC3	27.737	27.737	1.66	0.107	4.46875e-09	4.46875e-09	0.316	0.929	2.776	0.782	0.486	1.078	0.582	0.474	0.714	0.018
AOM 2mg/kg	ERCC5	27.298	27.298	1.221	0.069	6.06024e-09	6.06024e-09	0.429	0.953	2.776	0.158	-0.034	0.349	0.896	0.785	1.024	0.318
AOM 2mg/kg	ETS2	23.755	23.755	-2.322	0.029	7.06282e-08	7.06282e-08	5	0.98	2.776	0.102	0.021	0.182	0.932	0.881	0.985	0.791
AOM 2mg/kg	FASLG	28.687	28.687	2.61	0.033	2.31406e-09	2.31406e-09	0.164	0.977	2.776	-0.737	-0.828	-0.646	1.667	1.565	1.776	0.095
AOM 2mg/kg	FGF2	28.709	28.709	2.632	0.046	2.27888e-09	2.27888e-09	0.161	0.969	2.776	0.209	0.081	0.337	0.865	0.792	0.946	0.306
AOM 2mg/kg	FLT1	28.949	28.949	2.871	0.133	1.93017e-09	1.93017e-09	0.137	0.912	2.776	-0.028	-0.397	0.34	1.02	0.79	1.316	1
AOM 2mg/kg	FOXC2	32.389	32.389	6.312	0.293	1.77815e-10	1.77815e-10	0.013	0.816	2.776	-0.742	-1.555	0.07	1.673	0.953	2.938	0.235
AOM 2mg/kg	G6PD	25.111	25.111	-0.967	0.017	2.76039e-08	2.76039e-08	1.954	0.988	2.776	-0.158	-0.206	-0.111	1.116	1.08	1.153	0.056
AOM 2mg/kg	GADD45G	27.567	27.567	1.489	0.176	5.03046e-09	5.03046e-09	0.356	0.885	2.776	0.595	0.106	1.084	0.662	0.472	0.929	0.188
AOM 2mg/kg	GDC	36.059	36.059	9.982	0.624	1.39663e-11	1.39663e-11	0.001	0.649	2.776	2.469	0.736	4.203	0.181	0.054	0.6	0.102
AOM 2mg/kg	GPD2	24.286	24.286	-1.791	0.083	4.88814e-08	4.88814e-08	3.461	0.944	2.776	0.106	-0.125	0.337	0.929	0.792	1.091	0.613
AOM 2mg/kg	GSC	33.878	33.878	7.801	0.341	6.33542e-11	6.33542e-11	0.004	0.79	2.776	1.701	0.755	2.647	0.308	0.16	0.593	0.072
AOM 2mg/kg	HMOX1	27.413	27.413	1.335	0.111	5.59704e-09	5.59704e-09	0.396	0.926	2.776	0.483	0.174	0.792	0.715	0.577	0.886	0.257
AOM 2mg/kg	HPRT1	22.711	22.711	-3.366	0.071	1.45664e-07	1.45664e-07	10.313	0.952	2.776	-0.322	-0.52	-0.123	1.25	1.089	1.434	0.168
AOM 2mg/kg	IGFBP3	22.74	22.74	-3.337	0.087	1.42719e-07	1.42719e-07	10.104	0.941	2.776	-0.337	-0.58	-0.095	1.264	1.068	1.494	0.182
AOM 2mg/kg	IGFBP5	24.807	24.807	-1.27	0.18	3.40615e-08	3.40615e-08	2.411	0.883	2.776	-0.055	-0.554	0.444	1.039	0.735	1.469	1
AOM 2mg/kg	IGFBP7	21.848	21.848	-4.229	0.134	2.64953e-07	2.64953e-07	18.758	0.912	2.776	-0.244	-0.615	0.127	1.184	0.916	1.531	0.487
AOM 2mg/kg	ING1	24.166	24.166	-1.911	0.045	5.31281e-08	5.31281e-08	3.761	0.969	2.776	-0.165	-0.29	-0.04	1.121	1.028	1.222	0.299
AOM 2mg/kg	KDR	28.137	28.137	2.059	0.063	3.38875e-09	3.38875e-09	0.24	0.957	2.776	-0.363	-0.539	-0.187	1.286	1.139	1.453	0.209
AOM 2mg/kg	KRT14	31.268	31.268	5.191	0.551	3.86712e-10	3.86712e-10	0.027	0.683	2.776	0.952	-0.578	2.481	0.517	0.179	1.493	0.456
AOM 2mg/kg	LDHA	21.041	21.041	-5.036	0.11	4.63494e-07	4.63494e-07	32.815	0.926	2.776	-0.084	-0.391	0.222	1.06	0.857	1.311	0.906
AOM 2mg/kg	LIG4	30.752	30.752	4.675	0.431	5.52835e-10	5.52835e-10	0.039	0.742	2.776	1.218	0.021	2.414	0.43	0.188	0.985	0.194
AOM 2mg/kg	LPL	26.871	26.871	0.794	0.174	8.14848e-09	8.14848e-09	0.577	0.886	2.776	-0.232	-0.715	0.252	1.174	0.84	1.642	0.607
AOM 2mg/kg	MAP2K1	24.487	24.487	-1.591	0.096	4.25424e-08	4.25424e-08	3.012	0.936	2.776	-0.302	-0.568	-0.035	1.233	1.025	1.483	0.202
AOM 2mg/kg	MAP2K3	27.157	27.157	1.08	0.085	6.68229e-09	6.68229e-09	0.473	0.942	2.776	0.131	-0.106	0.369	0.913	0.775	1.076	0.462
AOM 2mg/kg	MCM2	24.939	24.939	-1.139	0.032	3.10962e-08	3.10962e-08	2.202	0.978	2.776	-0.593	-0.683	-0.503	1.508	1.417	1.605	0.056
AOM 2mg/kg	MKI67	22.466	22.466	-3.611	0.086	1.72626e-07	1.72626e-07	12.222	0.942	2.776	-0.411	-0.649	-0.173	1.33	1.127	1.569	0.12
AOM 2mg/kg	NOL3	28.677	28.677	2.6	0.068	2.32944e-09	2.32944e-09	0.165	0.954	2.776	0.411	0.221	0.601	0.752	0.659	0.858	0.117
AOM 2mg/kg	OCLN	23.657	23.657	-2.42	0.114	7.55892e-08	7.55892e-08	5.352	0.924	2.776	0.026	-0.29	0.342	0.982	0.789	1.222	1
AOM 2mg/kg	PFKL	27.478	27.478	1.401	0.188	5.3487e-09	5.3487e-09	0.379	0.878	2.776	0.504	-0.019	1.027	0.705	0.491	1.014	0.233
AOM 2mg/kg	PGF	31.028	31.028	4.951	0.149	4.56734e-10	4.56734e-10	0.032	0.902	2.776	0.019	-0.396	0.434	0.987	0.74	1.316	1
AOM 2mg/kg	PINX1	27.158	27.158	1.081	0.078	6.67703e-09	6.67703e-09	0.473	0.947	2.776	-0.21	-0.426	0.007	1.157	0.995	1.344	0.299
AOM 2mg/kg	PPC	20.122	20.122	-5.955	0.065	8.76142e-07	8.76142e-07	62.03	0.956	2.776	-0.18	-0.359	-0.001	1.133	1	1.282	0.849
AOM 2mg/kg	PPP1R15A	30.535	30.535	4.458	0.084	6.42623e-10	6.42623e-10	0.045	0.943	2.776	0.38	0.146	0.615	0.768	0.653	0.904	0.332
AOM 2mg/kg	RPLP1	18.245	18.245	-7.832	0.084	3.21927e-06	3.21927e-06	227.919	0.943	2.776	-0.193	-0.426	0.04	1.143	0.972	1.343	0.339
AOM 2mg/kg	RTC	23.565	23.565	-2.513	0.069	8.06031e-08	8.06031e-08	5.707	0.953	2.776	-0.184	-0.375	0.007	1.136	0.995	1.297	0.764
AOM 2mg/kg	SERPINB2	29.238	29.238	3.161	0.229	1.57938e-09	1.57938e-09	0.112	0.853	2.776	-0.472	-1.108	0.165	1.387	0.892	2.156	0.327
AOM 2mg/kg	SERPINF1	25.791	25.791	-0.286	0.199	1.7219e-08	1.7219e-08	1.219	0.871	2.776	0.298	-0.254	0.851	0.813	0.554	1.193	0.556
AOM 2mg/kg	SIRT2	24.76	24.76	-1.317	0.045	3.51949e-08	3.51949e-08	2.492	0.969	2.776	0.229	0.104	0.353	0.853	0.783	0.93	0.116
AOM 2mg/kg	SKP2	27.955	27.955	1.878	0.054	3.84365e-09	3.84365e-09	0.272	0.963	2.776	-0.215	-0.367	-0.064	1.161	1.046	1.289	0.113
AOM 2mg/kg	SLC2A1	26.438	26.438	0.361	0.137	1.09998e-08	1.09998e-08	0.779	0.909	2.776	0.246	-0.135	0.628	0.843	0.647	1.098	0.507
AOM 2mg/kg	SNAI1	30.485	30.485	4.408	0.099	6.65405e-10	6.65405e-10	0.047	0.934	2.776	0.615	0.339	0.89	0.653	0.54	0.79	0.072
AOM 2mg/kg	SNAI2	27.577	27.577	1.5	0.112	4.99492e-09	4.99492e-09	0.354	0.925	2.776	0.74	0.428	1.051	0.599	0.483	0.743	0.037
AOM 2mg/kg	SNAI3	32.95	32.95	6.873	0.227	1.20513e-10	1.20513e-10	0.009	0.854	2.776	0.147	-0.483	0.778	0.903	0.583	1.398	0.999
AOM 2mg/kg	SOD1	20.912	20.912	-5.165	0.082	5.06785e-07	5.06785e-07	35.88	0.944	2.776	-0.184	-0.413	0.045	1.136	0.969	1.331	0.296
AOM 2mg/kg	SOX10	30.44	30.44	4.363	0.382	6.86288e-10	6.86288e-10	0.049	0.768	2.776	1.024	-0.036	2.084	0.492	0.236	1.025	0.209
AOM 2mg/kg	STMN1	21.72	21.72	-4.357	0.098	2.89416e-07	2.89416e-07	20.49	0.935	2.776	-0.279	-0.549	-0.008	1.213	1.005	1.463	0.197
AOM 2mg/kg	TBX2	27.852	27.852	1.775	0.059	4.12835e-09	4.12835e-09	0.292	0.96	2.776	-0.577	-0.74	-0.414	1.492	1.332	1.67	0.081
AOM 2mg/kg	TEK	27.972	27.972	1.895	0.039	3.79876e-09	3.79876e-09	0.269	0.973	2.776	-0.03	-0.138	0.078	1.021	0.947	1.1	1
AOM 2mg/kg	TEP1	25.339	25.339	-0.738	0.116	2.35567e-08	2.35567e-08	1.668	0.923	2.776	0.229	-0.092	0.55	0.853	0.683	1.066	0.357
AOM 2mg/kg	TERF2IP	30.829	30.829	4.752	0.125	5.2431e-10	5.2431e-10	0.037	0.917	2.776	0.887	0.54	1.235	0.541	0.425	0.688	0.018
AOM 2mg/kg	TINF2	26.08	26.08	0.003	0.023	1.40975e-08	1.40975e-08	0.998	0.984	2.776	0.12	0.055	0.184	0.92	0.88	0.963	0.391
AOM 2mg/kg	TNKS	24.856	24.856	-1.221	0.042	3.29277e-08	3.29277e-08	2.331	0.971	2.776	-0.037	-0.154	0.08	1.026	0.946	1.112	0.928
AOM 2mg/kg	TNKS2	24.486	24.486	-1.591	0.023	4.2545e-08	4.2545e-08	3.012	0.984	2.776	0.004	-0.061	0.069	0.997	0.953	1.043	1
AOM 2mg/kg	UQCRFS1	21.243	21.243	-4.834	0.13	4.02954e-07	4.02954e-07	28.529	0.914	2.776	-0.446	-0.808	-0.085	1.363	1.061	1.751	0.289
AOM 2mg/kg	VEGFC	25.258	25.258	-0.819	0.131	2.49193e-08	2.49193e-08	1.764	0.913	2.776	-0.016	-0.381	0.349	1.011	0.785	1.302	1
AOM 2mg/kg	WEE1	24.892	24.892	-1.185	0.038	3.2122e-08	3.2122e-08	2.274	0.974	2.776	-0.273	-0.377	-0.168	1.208	1.124	1.299	0.368
AOM 2mg/kg	XIAP	21.634	21.634	-4.443	0.042	3.07198e-07	3.07198e-07	21.749	0.971	2.776	-0.374	-0.49	-0.257	1.296	1.195	1.405	0.085
AOM 2mg/kg	XRCC4	26.971	26.971	0.894	0.079	7.60301e-09	7.60301e-09	0.538	0.947	2.776	-0.06	-0.279	0.159	1.043	0.896	1.214	0.964
AOM 2mg/kg Tumor	ACLY	24.421	24.421	-2.141	0.241	4.45095e-08	4.45095e-08	4.409	0.846	2.776	0.134	-0.534	0.802	0.911	0.573	1.448	0.953
AOM 2mg/kg Tumor	ACSL4	26.123	26.123	-0.439	0.224	1.36869e-08	1.36869e-08	1.356	0.856	2.776	-1.101	-1.722	-0.481	2.146	1.395	3.299	0.067
AOM 2mg/kg Tumor	ACTB	17.731	17.731	-8.831	0.114	4.5969e-06	4.5969e-06	455.373	0.924	2.776	0.092	-0.224	0.409	0.938	0.753	1.168	0.887
AOM 2mg/kg Tumor	ADM	29.389	29.389	2.827	0.524	1.42274e-09	1.42274e-09	0.141	0.696	2.776	0.314	-1.14	1.768	0.805	0.294	2.204	0.933
AOM 2mg/kg Tumor	ANGPT1	30.126	30.126	3.565	0.273	8.53202e-10	8.53202e-10	0.085	0.827	2.776	1.076	0.317	1.836	0.474	0.28	0.803	0.102
AOM 2mg/kg Tumor	ANGPT2	28.86	28.86	2.298	0.357	2.05302e-09	2.05302e-09	0.203	0.781	2.776	-0.566	-1.556	0.425	1.48	0.745	2.94	0.433
AOM 2mg/kg Tumor	APAF1	25.989	25.989	-0.573	0.176	1.50189e-08	1.50189e-08	1.488	0.885	2.776	0.091	-0.396	0.578	0.939	0.67	1.316	0.994
AOM 2mg/kg Tumor	ARNT	26.909	26.909	0.347	0.225	7.93614e-09	7.93614e-09	0.786	0.856	2.776	0.866	0.241	1.49	0.549	0.356	0.846	0.103
AOM 2mg/kg Tumor	ATP5A1	19.571	19.571	-6.99	0.155	1.2835e-06	1.2835e-06	127.145	0.898	2.776	-0.293	-0.723	0.137	1.225	0.91	1.651	0.351
AOM 2mg/kg Tumor	ATRX	25.5	25.5	-1.061	0.149	2.10672e-08	2.10672e-08	2.087	0.902	2.776	0.094	-0.319	0.507	0.937	0.704	1.247	0.924
AOM 2mg/kg Tumor	AURKA	26.576	26.576	0.014	0.179	9.99597e-09	9.99597e-09	0.99	0.883	2.776	-0.575	-1.073	-0.077	1.49	1.055	2.104	0.201
AOM 2mg/kg Tumor	B2M	17.986	17.986	-8.576	0.244	3.85197e-06	3.85197e-06	381.579	0.845	2.776	0.347	-0.329	1.024	0.786	0.492	1.256	0.488
AOM 2mg/kg Tumor	BCL2L11	31.169	31.169	4.607	0.277	4.14162e-10	4.14162e-10	0.041	0.825	2.776	-0.324	-1.092	0.445	1.252	0.735	2.132	0.666
AOM 2mg/kg Tumor	BIRC3	26.011	26.011	-0.551	0.418	1.47891e-08	1.47891e-08	1.465	0.748	2.776	0.504	-0.657	1.665	0.705	0.315	1.577	0.585
AOM 2mg/kg Tumor	BMI1	25.454	25.454	-1.108	0.153	2.17586e-08	2.17586e-08	2.155	0.899	2.776	0.336	-0.09	0.761	0.792	0.59	1.064	0.296
AOM 2mg/kg Tumor	CA9	26.399	26.399	-0.163	0.305	1.1302e-08	1.1302e-08	1.12	0.81	2.776	0.952	0.106	1.799	0.517	0.287	0.929	0.158
AOM 2mg/kg Tumor	CASP2	26.958	26.958	0.396	0.321	7.66912e-09	7.66912e-09	0.76	0.801	2.776	0.328	-0.563	1.219	0.797	0.43	1.477	0.687
AOM 2mg/kg Tumor	CASP7	25.567	25.567	-0.995	0.337	2.01163e-08	2.01163e-08	1.993	0.792	2.776	0.717	-0.218	1.652	0.608	0.318	1.163	0.307
AOM 2mg/kg Tumor	CASP9	29.412	29.412	2.85	0.267	1.39964e-09	1.39964e-09	0.139	0.831	2.776	0.684	-0.056	1.424	0.623	0.373	1.04	0.233
AOM 2mg/kg Tumor	CCL2	25.551	25.551	-1.011	0.597	2.03482e-08	2.03482e-08	2.016	0.661	2.776	-0.376	-2.034	1.283	1.298	0.411	4.097	0.919
AOM 2mg/kg Tumor	CCND2	22.801	22.801	-3.76	0.207	1.36802e-07	1.36802e-07	13.552	0.866	2.776	-1.397	-1.971	-0.823	2.633	1.769	3.919	0.027
AOM 2mg/kg Tumor	CCND3	26.872	26.872	0.31	0.19	8.14065e-09	8.14065e-09	0.806	0.877	2.776	0.165	-0.362	0.693	0.892	0.619	1.285	0.787
AOM 2mg/kg Tumor	CDC20	27.611	27.611	1.049	0.226	4.87814e-09	4.87814e-09	0.483	0.855	2.776	-0.791	-1.419	-0.162	1.73	1.119	2.674	0.198
AOM 2mg/kg Tumor	CDH2	32.591	32.591	6.029	0.565	1.54573e-10	1.54573e-10	0.015	0.676	2.776	2.669	1.1	4.238	0.157	0.053	0.467	0.072
AOM 2mg/kg Tumor	CFLAR	23.546	23.546	-3.015	0.151	8.16207e-08	8.16207e-08	8.085	0.9	2.776	-0.199	-0.619	0.221	1.148	0.858	1.536	0.554
AOM 2mg/kg Tumor	COX5A	20.38	20.38	-6.182	0.161	7.32746e-07	7.32746e-07	72.586	0.894	2.776	-0.326	-0.773	0.121	1.253	0.919	1.709	0.332
AOM 2mg/kg Tumor	CPT2	25.288	25.288	-1.274	0.114	2.44099e-08	2.44099e-08	2.418	0.924	2.776	-0.044	-0.361	0.272	1.031	0.828	1.284	1
AOM 2mg/kg Tumor	DDB2	28.389	28.389	1.827	0.113	2.84507e-09	2.84507e-09	0.282	0.925	2.776	0.259	-0.055	0.574	0.835	0.672	1.039	0.469
AOM 2mg/kg Tumor	DKC1	27.798	27.798	1.236	0.324	4.28473e-09	4.28473e-09	0.424	0.799	2.776	-0.402	-1.303	0.498	1.322	0.708	2.467	0.571
AOM 2mg/kg Tumor	DSP	23.038	23.038	-3.524	0.123	1.16118e-07	1.16118e-07	11.503	0.918	2.776	0.282	-0.059	0.623	0.822	0.649	1.042	0.275
AOM 2mg/kg Tumor	E2F4	26.818	26.818	0.256	0.306	8.45054e-09	8.45054e-09	0.837	0.809	2.776	0.117	-0.733	0.967	0.922	0.512	1.662	1
AOM 2mg/kg Tumor	EPO	34.156	34.156	7.595	0.56	5.22292e-11	5.22292e-11	0.005	0.678	2.776	1.534	-0.02	3.088	0.345	0.118	1.014	0.27
AOM 2mg/kg Tumor	ERCC3	27.209	27.209	0.647	0.096	6.44587e-09	6.44587e-09	0.639	0.936	2.776	-0.231	-0.497	0.034	1.174	0.976	1.411	0.267
AOM 2mg/kg Tumor	ERCC5	28.175	28.175	1.613	0.191	3.29907e-09	3.29907e-09	0.327	0.876	2.776	0.55	0.019	1.082	0.683	0.472	0.987	0.188
AOM 2mg/kg Tumor	ETS2	23.705	23.705	-2.857	0.247	7.31394e-08	7.31394e-08	7.245	0.843	2.776	-0.433	-1.118	0.252	1.35	0.84	2.171	0.404
AOM 2mg/kg Tumor	FASLG	29.692	29.692	3.131	0.231	1.15269e-09	1.15269e-09	0.114	0.852	2.776	-0.216	-0.859	0.426	1.162	0.744	1.813	0.837
AOM 2mg/kg Tumor	FGF2	30.648	30.648	4.086	0.418	5.94486e-10	5.94486e-10	0.059	0.749	2.776	1.663	0.503	2.823	0.316	0.141	0.706	0.103
AOM 2mg/kg Tumor	FLT1	29.358	29.358	2.796	0.123	1.45313e-09	1.45313e-09	0.144	0.918	2.776	-0.103	-0.444	0.237	1.074	0.848	1.36	0.901
AOM 2mg/kg Tumor	FOXC2	34.1	34.1	7.668	1.079	5.4303e-11	5.4303e-11	0.005	0.473	3.182	0.614	-2.821	4.048	0.654	0.06	7.067	0.953
AOM 2mg/kg Tumor	G6PD	25.396	25.396	-1.166	0.235	2.2646e-08	2.2646e-08	2.243	0.85	2.776	-0.357	-1.01	0.295	1.281	0.815	2.014	0.455
AOM 2mg/kg Tumor	GADD45G	26.769	26.769	0.207	0.424	8.74606e-09	8.74606e-09	0.866	0.746	2.776	-0.688	-1.864	0.488	1.611	0.713	3.639	0.433
AOM 2mg/kg Tumor	GDC	33.83	33.83	7.269	1.448	6.54663e-11	6.54663e-11	0.006	0.367	2.776	-0.244	-4.263	3.775	1.184	0.073	19.206	1
AOM 2mg/kg Tumor	GPD2	24.988	24.988	-1.574	0.157	3.00502e-08	3.00502e-08	2.977	0.897	2.776	0.323	-0.112	0.759	0.799	0.591	1.081	0.317
AOM 2mg/kg Tumor	GSC	33.783	33.783	7.35	0.453	6.7666e-11	6.7666e-11	0.006	0.731	3.182	1.251	-0.189	2.691	0.42	0.155	1.14	0.254
AOM 2mg/kg Tumor	HMOX1	26.302	26.302	-0.26	0.755	1.20888e-08	1.20888e-08	1.198	0.593	2.776	-1.112	-3.208	0.984	2.162	0.506	9.244	0.473
AOM 2mg/kg Tumor	HPRT1	22.513	22.513	-4.049	0.281	1.6711e-07	1.6711e-07	16.554	0.823	2.776	-1.004	-1.785	-0.224	2.006	1.168	3.446	0.117
AOM 2mg/kg Tumor	IGFBP3	24.362	24.362	-2.2	0.394	4.63891e-08	4.63891e-08	4.595	0.761	2.776	0.799	-0.294	1.892	0.575	0.269	1.226	0.322
AOM 2mg/kg Tumor	IGFBP5	26.46	26.46	-0.102	0.481	1.08358e-08	1.08358e-08	1.073	0.717	2.776	1.113	-0.222	2.447	0.462	0.183	1.166	0.27
AOM 2mg/kg Tumor	IGFBP7	22.057	22.057	-4.504	0.321	2.29108e-07	2.29108e-07	22.696	0.8	2.776	-0.519	-1.411	0.373	1.433	0.772	2.658	0.435
AOM 2mg/kg Tumor	ING1	24.847	24.847	-1.715	0.113	3.31341e-08	3.31341e-08	3.282	0.924	2.776	0.032	-0.283	0.346	0.978	0.787	1.217	1
AOM 2mg/kg Tumor	KDR	29.516	29.516	2.954	0.26	1.30286e-09	1.30286e-09	0.129	0.835	2.776	0.532	-0.19	1.253	0.692	0.42	1.14	0.332
AOM 2mg/kg Tumor	KRT14	27.812	27.812	1.25	0.954	4.24385e-09	4.24385e-09	0.42	0.516	2.776	-2.989	-5.639	-0.339	7.939	1.265	49.82	0.157
AOM 2mg/kg Tumor	LDHA	20.756	20.756	-5.805	0.221	5.64519e-07	5.64519e-07	55.922	0.858	2.776	-0.854	-1.468	-0.239	1.807	1.18	2.767	0.103
AOM 2mg/kg Tumor	LIG4	31.437	31.437	5.005	0.492	3.43947e-10	3.43947e-10	0.031	0.711	3.182	1.547	-0.018	3.112	0.342	0.116	1.013	0.19
AOM 2mg/kg Tumor	LPL	28.888	28.888	2.326	0.354	2.01364e-09	2.01364e-09	0.199	0.782	2.776	1.3	0.317	2.283	0.406	0.205	0.802	0.113
AOM 2mg/kg Tumor	MAP2K1	24.87	24.87	-1.692	0.291	3.26097e-08	3.26097e-08	3.23	0.817	2.776	-0.403	-1.21	0.405	1.322	0.755	2.314	0.513
AOM 2mg/kg Tumor	MAP2K3	27.895	27.895	1.334	0.255	4.00564e-09	4.00564e-09	0.397	0.838	2.776	0.385	-0.323	1.093	0.766	0.469	1.251	0.457
AOM 2mg/kg Tumor	MCM2	24.235	24.235	-2.327	0.272	5.06391e-08	5.06391e-08	5.016	0.828	2.776	-1.781	-2.536	-1.026	3.436	2.036	5.799	0.027
AOM 2mg/kg Tumor	MKI67	21.822	21.822	-4.74	0.222	2.69716e-07	2.69716e-07	26.718	0.857	2.776	-1.54	-2.156	-0.923	2.907	1.897	4.456	0.022
AOM 2mg/kg Tumor	NOL3	30.199	30.199	3.637	0.518	8.11488e-10	8.11488e-10	0.08	0.698	2.776	1.448	0.01	2.885	0.367	0.135	0.993	0.198
AOM 2mg/kg Tumor	OCLN	24.613	24.613	-1.949	0.061	3.89687e-08	3.89687e-08	3.86	0.958	2.776	0.497	0.327	0.667	0.708	0.63	0.797	0.045
AOM 2mg/kg Tumor	PFKL	27.229	27.229	0.668	0.203	6.35519e-09	6.35519e-09	0.63	0.869	2.776	-0.23	-0.793	0.334	1.173	0.793	1.733	0.687
AOM 2mg/kg Tumor	PGF	29.307	29.307	2.745	0.496	1.50604e-09	1.50604e-09	0.149	0.709	2.776	-2.187	-3.563	-0.811	4.554	1.755	11.817	0.09
AOM 2mg/kg Tumor	PINX1	26.508	26.508	-0.054	0.178	1.04773e-08	1.04773e-08	1.038	0.884	2.776	-1.344	-1.838	-0.851	2.539	1.803	3.575	0.018
AOM 2mg/kg Tumor	PPC	20.243	20.243	-6.319	0.269	8.05891e-07	8.05891e-07	79.832	0.83	2.776	-0.544	-1.289	0.202	1.458	0.869	2.444	0.404
AOM 2mg/kg Tumor	PPP1R15A	30.213	30.213	3.652	0.151	8.03287e-10	8.03287e-10	0.08	0.9	2.776	-0.426	-0.847	-0.006	1.344	1.004	1.798	0.332
AOM 2mg/kg Tumor	RPLP1	18.24	18.24	-8.322	0.253	3.23009e-06	3.23009e-06	319.976	0.839	2.776	-0.682	-1.384	0.02	1.604	0.986	2.611	0.209
AOM 2mg/kg Tumor	RTC	23.798	23.798	-2.763	0.217	6.85422e-08	6.85422e-08	6.79	0.86	2.776	-0.435	-1.038	0.169	1.352	0.89	2.054	0.42
AOM 2mg/kg Tumor	SERPINB2	29.283	29.283	2.721	0.534	1.53138e-09	1.53138e-09	0.152	0.691	2.776	-0.912	-2.395	0.572	1.881	0.673	5.259	0.401
AOM 2mg/kg Tumor	SERPINF1	27.259	27.259	0.697	0.505	6.22501e-09	6.22501e-09	0.617	0.705	2.776	1.282	-0.121	2.685	0.411	0.156	1.088	0.235
AOM 2mg/kg Tumor	SIRT2	25.706	25.706	-0.855	0.153	1.82645e-08	1.82645e-08	1.809	0.9	2.776	0.69	0.266	1.115	0.62	0.462	0.832	0.072
AOM 2mg/kg Tumor	SKP2	28.175	28.175	1.613	0.069	3.29911e-09	3.29911e-09	0.327	0.954	2.776	-0.48	-0.67	-0.289	1.394	1.222	1.591	0.018
AOM 2mg/kg Tumor	SLC2A1	26.595	26.595	0.033	0.263	9.86512e-09	9.86512e-09	0.977	0.833	2.776	-0.081	-0.812	0.649	1.058	0.638	1.755	1
AOM 2mg/kg Tumor	SNAI1	31.252	31.252	4.69	0.373	3.91119e-10	3.91119e-10	0.039	0.772	2.776	0.897	-0.138	1.931	0.537	0.262	1.1	0.26
AOM 2mg/kg Tumor	SNAI2	29.42	29.42	2.858	0.298	1.39232e-09	1.39232e-09	0.138	0.814	2.776	2.098	1.272	2.925	0.234	0.132	0.414	0.023
AOM 2mg/kg Tumor	SNAI3	32.708	32.708	6.147	0.348	1.42494e-10	1.42494e-10	0.014	0.786	2.776	-0.579	-1.544	0.386	1.494	0.765	2.916	0.462
AOM 2mg/kg Tumor	SOD1	20.751	20.751	-5.811	0.267	5.66558e-07	5.66558e-07	56.124	0.831	2.776	-0.829	-1.571	-0.088	1.777	1.063	2.971	0.17
AOM 2mg/kg Tumor	SOX10	32.172	32.172	5.74	0.457	2.06604e-10	2.06604e-10	0.019	0.728	3.182	2.401	0.945	3.856	0.189	0.069	0.519	0.09
AOM 2mg/kg Tumor	STMN1	20.697	20.697	-5.865	0.291	5.88293e-07	5.88293e-07	58.277	0.817	2.776	-1.787	-2.596	-0.977	3.45	1.969	6.045	0.045
AOM 2mg/kg Tumor	TBX2	30.033	30.033	3.471	0.388	9.10128e-10	9.10128e-10	0.09	0.764	2.776	1.12	0.044	2.196	0.46	0.218	0.97	0.187
AOM 2mg/kg Tumor	TEK	30.413	30.413	3.851	0.256	6.99602e-10	6.99602e-10	0.069	0.838	2.776	1.926	1.216	2.636	0.263	0.161	0.43	0.024
AOM 2mg/kg Tumor	TEP1	25.943	25.943	-0.619	0.242	1.5506e-08	1.5506e-08	1.536	0.846	2.776	0.348	-0.324	1.019	0.786	0.493	1.252	0.488
AOM 2mg/kg Tumor	TERF2IP	32.305	32.305	5.743	0.473	1.88521e-10	1.88521e-10	0.019	0.721	2.776	1.878	0.566	3.191	0.272	0.11	0.676	0.103
AOM 2mg/kg Tumor	TINF2	26.456	26.456	-0.106	0.144	1.08655e-08	1.08655e-08	1.076	0.905	2.776	0.011	-0.39	0.411	0.993	0.752	1.31	1
AOM 2mg/kg Tumor	TNKS	25.69	25.69	-0.872	0.147	1.84721e-08	1.84721e-08	1.83	0.903	2.776	0.313	-0.095	0.72	0.805	0.607	1.068	0.307
AOM 2mg/kg Tumor	TNKS2	25.518	25.518	-1.044	0.21	2.0819e-08	2.0819e-08	2.062	0.865	2.776	0.551	-0.032	1.133	0.683	0.456	1.022	0.221
AOM 2mg/kg Tumor	UQCRFS1	21.996	21.996	-4.566	0.149	2.39128e-07	2.39128e-07	23.688	0.902	2.776	-0.178	-0.593	0.236	1.131	0.849	1.508	0.829
AOM 2mg/kg Tumor	VEGFC	25.857	25.857	-0.705	0.144	1.64582e-08	1.64582e-08	1.63	0.905	2.776	0.098	-0.302	0.498	0.934	0.708	1.233	0.897
AOM 2mg/kg Tumor	WEE1	25.094	25.094	-1.468	0.238	2.79266e-08	2.79266e-08	2.766	0.848	2.776	-0.555	-1.215	0.104	1.47	0.93	2.322	0.295
AOM 2mg/kg Tumor	XIAP	22.821	22.821	-3.74	0.155	1.34928e-07	1.34928e-07	13.366	0.898	2.776	0.329	-0.101	0.758	0.796	0.591	1.072	0.326
AOM 2mg/kg Tumor	XRCC4	27.22	27.22	0.658	0.211	6.39644e-09	6.39644e-09	0.634	0.864	2.776	-0.296	-0.881	0.29	1.227	0.818	1.841	0.517
AOM CT	ACLY	23.942	23.942	-1.988	0.03	6.20471e-08	6.20471e-08	3.968	0.98	2.776	0.286	0.204	0.369	0.82	0.774	0.868	0.013
AOM CT	ACSL4	26.245	26.245	0.314	0.095	1.25778e-08	1.25778e-08	0.804	0.936	2.776	-0.348	-0.613	-0.083	1.273	1.059	1.53	0.117
AOM CT	ACTB	17.207	17.207	-8.724	0.047	6.61121e-06	6.61121e-06	422.786	0.968	2.776	0.199	0.068	0.33	0.871	0.795	0.954	0.262
AOM CT	ADM	28.93	28.93	3	0.076	1.95476e-09	1.95476e-09	0.125	0.949	2.776	0.487	0.275	0.698	0.714	0.616	0.827	0.06
AOM CT	ANGPT1	28.324	28.324	2.394	0.14	2.97512e-09	2.97512e-09	0.19	0.908	2.776	-0.094	-0.482	0.293	1.067	0.816	1.396	0.947
AOM CT	ANGPT2	28.608	28.608	2.678	0.062	2.44425e-09	2.44425e-09	0.156	0.958	2.776	-0.186	-0.358	-0.014	1.138	1.01	1.281	0.299
AOM CT	APAF1	25.026	25.026	-0.904	0.047	2.92703e-08	2.92703e-08	1.872	0.968	2.776	-0.24	-0.371	-0.11	1.181	1.079	1.293	0.198
AOM CT	ARNT	25.705	25.705	-0.225	0.025	1.82768e-08	1.82768e-08	1.169	0.983	2.776	0.294	0.225	0.363	0.816	0.778	0.856	0.123
AOM CT	ATP5A1	19.511	19.511	-6.419	0.029	1.33832e-06	1.33832e-06	85.585	0.98	2.776	0.278	0.198	0.358	0.825	0.78	0.872	0.046
AOM CT	ATRX	24.849	24.849	-1.081	0.062	3.30916e-08	3.30916e-08	2.116	0.958	2.776	0.074	-0.099	0.247	0.95	0.843	1.071	0.697
AOM CT	AURKA	26.755	26.755	0.824	0.047	8.83149e-09	8.83149e-09	0.565	0.968	2.776	0.235	0.104	0.366	0.85	0.776	0.93	0.513
AOM CT	B2M	16.578	16.578	-9.352	0.118	1.0219e-05	1.0219e-05	653.503	0.922	2.776	-0.429	-0.755	-0.103	1.346	1.074	1.688	0.111
AOM CT	BCL2L11	30.982	30.982	5.052	0.054	4.71474e-10	4.71474e-10	0.03	0.963	2.776	0.121	-0.031	0.272	0.92	0.828	1.021	0.867
AOM CT	BIRC3	25.131	25.131	-0.8	0.075	2.72216e-08	2.72216e-08	1.741	0.95	2.776	0.255	0.048	0.462	0.838	0.726	0.967	0.127
AOM CT	BMI1	24.451	24.451	-1.479	0.074	4.36017e-08	4.36017e-08	2.788	0.95	2.776	-0.036	-0.242	0.17	1.025	0.889	1.183	1
AOM CT	CA9	25.173	25.173	-0.758	0.053	2.64395e-08	2.64395e-08	1.691	0.964	2.776	0.357	0.21	0.505	0.781	0.705	0.865	0.145
AOM CT	CASP2	26.171	26.171	0.241	0.072	1.32353e-08	1.32353e-08	0.846	0.951	2.776	0.172	-0.029	0.373	0.888	0.772	1.02	0.296
AOM CT	CASP7	24.342	24.342	-1.589	0.067	4.70343e-08	4.70343e-08	3.008	0.955	2.776	0.123	-0.062	0.308	0.918	0.808	1.044	0.62
AOM CT	CASP9	27.974	27.974	2.044	0.048	3.79177e-09	3.79177e-09	0.242	0.967	2.776	-0.123	-0.256	0.01	1.089	0.993	1.194	0.357
AOM CT	CCL2	25.2	25.2	-0.73	0.196	2.59454e-08	2.59454e-08	1.659	0.873	2.776	-0.095	-0.641	0.45	1.068	0.732	1.559	1
AOM CT	CCND2	23.373	23.373	-2.557	0.089	9.2053e-08	9.2053e-08	5.887	0.94	2.776	-0.194	-0.44	0.053	1.144	0.964	1.357	0.357
AOM CT	CCND3	25.951	25.951	0.021	0.036	1.54158e-08	1.54158e-08	0.986	0.975	2.776	-0.124	-0.225	-0.024	1.09	1.016	1.169	0.344
AOM CT	CDC20	27.813	27.813	1.883	0.037	4.24069e-09	4.24069e-09	0.271	0.974	2.776	0.043	-0.061	0.147	0.971	0.903	1.043	1
AOM CT	CDH2	29.876	29.876	3.946	0.085	1.01468e-09	1.01468e-09	0.065	0.943	2.776	0.585	0.351	0.82	0.666	0.566	0.784	0.097
AOM CT	CFLAR	22.922	22.922	-3.008	0.051	1.25825e-07	1.25825e-07	8.046	0.965	2.776	-0.192	-0.333	-0.051	1.142	1.036	1.259	0.151
AOM CT	COX5A	20.269	20.269	-5.662	0.06	7.91543e-07	7.91543e-07	50.619	0.959	2.776	0.194	0.029	0.36	0.874	0.779	0.98	0.265
AOM CT	CPT2	24.764	24.764	-1.167	0.026	3.51036e-08	3.51036e-08	2.245	0.982	2.776	0.063	-0.01	0.135	0.957	0.91	1.007	0.929
AOM CT	DDB2	27.648	27.648	1.718	0.097	4.75429e-09	4.75429e-09	0.304	0.935	2.776	0.15	-0.119	0.419	0.901	0.748	1.086	0.783
AOM CT	DKC1	26.642	26.642	0.712	0.066	9.5471e-09	9.5471e-09	0.611	0.955	2.776	-0.927	-1.11	-0.744	1.901	1.675	2.158	0.001
AOM CT	DSP	22.377	22.377	-3.554	0.036	1.83646e-07	1.83646e-07	11.744	0.975	2.776	0.252	0.152	0.353	0.84	0.783	0.9	0.046
AOM CT	E2F4	25.841	25.841	-0.09	0.023	1.66404e-08	1.66404e-08	1.064	0.984	2.776	-0.229	-0.293	-0.165	1.172	1.121	1.225	0.065
AOM CT	EPO	33.203	33.203	7.272	0.081	1.01155e-10	1.01155e-10	0.006	0.946	2.776	1.212	0.987	1.436	0.432	0.37	0.504	0.262
AOM CT	ERCC3	27.806	27.806	1.875	0.083	4.26232e-09	4.26232e-09	0.273	0.944	2.776	0.997	0.767	1.227	0.501	0.427	0.588	0.003
AOM CT	ERCC5	27.131	27.131	1.2	0.053	6.80542e-09	6.80542e-09	0.435	0.964	2.776	0.137	-0.009	0.284	0.909	0.822	1.006	0.317
AOM CT	ETS2	23.491	23.491	-2.44	0.097	8.48389e-08	8.48389e-08	5.425	0.935	2.776	-0.016	-0.287	0.255	1.011	0.838	1.22	1
AOM CT	FASLG	28.523	28.523	2.593	0.107	2.59242e-09	2.59242e-09	0.166	0.929	2.776	-0.754	-1.051	-0.457	1.687	1.373	2.072	0.087
AOM CT	FGF2	28.299	28.299	2.369	0.093	3.02758e-09	3.02758e-09	0.194	0.938	2.776	-0.054	-0.312	0.204	1.038	0.868	1.242	1
AOM CT	FLT1	28.778	28.778	2.847	0.036	2.17259e-09	2.17259e-09	0.139	0.975	2.776	-0.052	-0.152	0.048	1.037	0.968	1.111	1
AOM CT	FOXC2	32.304	32.304	6.374	0.184	1.8856e-10	1.8856e-10	0.012	0.88	2.776	-0.68	-1.192	-0.168	1.602	1.124	2.285	0.111
AOM CT	G6PD	25.091	25.091	-0.84	0.032	2.79879e-08	2.79879e-08	1.79	0.978	2.776	-0.032	-0.12	0.057	1.022	0.961	1.087	0.865
AOM CT	GADD45G	27.461	27.461	1.53	0.09	5.414e-09	5.414e-09	0.346	0.939	2.776	0.636	0.385	0.886	0.644	0.541	0.766	0.103
AOM CT	GDC	34.361	34.361	8.431	0.398	4.53092e-11	4.53092e-11	0.003	0.759	2.776	0.918	-0.186	2.022	0.529	0.246	1.137	0.404
AOM CT	GPD2	24.4	24.4	-1.531	0.042	4.5178e-08	4.5178e-08	2.889	0.971	2.776	0.367	0.251	0.483	0.776	0.716	0.841	0.016
AOM CT	GSC	33.203	33.203	7.272	0.083	1.01145e-10	1.01145e-10	0.006	0.944	2.776	1.173	0.944	1.402	0.443	0.378	0.52	0.115
AOM CT	HMOX1	27.63	27.63	1.699	0.072	4.81507e-09	4.81507e-09	0.308	0.951	2.776	0.847	0.646	1.048	0.556	0.484	0.639	0.072
AOM CT	HPRT1	22.74	22.74	-3.191	0.061	1.42782e-07	1.42782e-07	9.131	0.959	2.776	-0.146	-0.315	0.023	1.107	0.984	1.244	0.545
AOM CT	IGFBP3	22.55	22.55	-3.38	0.184	1.62824e-07	1.62824e-07	10.413	0.881	2.776	-0.381	-0.89	0.129	1.302	0.915	1.854	0.332
AOM CT	IGFBP5	24.553	24.553	-1.378	0.181	4.0634e-08	4.0634e-08	2.599	0.882	2.776	-0.163	-0.665	0.339	1.12	0.791	1.585	0.857
AOM CT	IGFBP7	21.844	21.844	-4.086	0.143	2.6557e-07	2.6557e-07	16.983	0.905	2.776	-0.1	-0.499	0.298	1.072	0.813	1.413	0.96
AOM CT	ING1	24.018	24.018	-1.913	0.056	5.88854e-08	5.88854e-08	3.766	0.962	2.776	-0.166	-0.323	-0.01	1.122	1.007	1.251	0.317
AOM CT	KDR	28.032	28.032	2.102	0.046	3.64265e-09	3.64265e-09	0.233	0.969	2.776	-0.32	-0.448	-0.193	1.249	1.143	1.364	0.263
AOM CT	KRT14	31.335	31.335	5.405	0.221	3.69117e-10	3.69117e-10	0.024	0.858	2.776	1.166	0.551	1.78	0.446	0.291	0.683	0.182
AOM CT	LDHA	21.156	21.156	-4.775	0.033	4.28055e-07	4.28055e-07	27.374	0.977	2.776	0.177	0.084	0.27	0.885	0.829	0.943	0.299
AOM CT	LIG4	29.537	29.537	3.607	0.143	1.28335e-09	1.28335e-09	0.082	0.906	2.776	0.149	-0.248	0.547	0.902	0.685	1.188	0.903
AOM CT	LPL	26.91	26.91	0.98	0.149	7.92979e-09	7.92979e-09	0.507	0.902	2.776	-0.046	-0.459	0.368	1.032	0.775	1.374	1
AOM CT	MAP2K1	24.408	24.408	-1.522	0.073	4.49218e-08	4.49218e-08	2.873	0.951	2.776	-0.234	-0.436	-0.031	1.176	1.022	1.353	0.265
AOM CT	MAP2K3	26.938	26.938	1.007	0.069	7.77998e-09	7.77998e-09	0.498	0.953	2.776	0.059	-0.133	0.25	0.96	0.841	1.097	0.827
AOM CT	MCM2	24.976	24.976	-0.954	0.037	3.02993e-08	3.02993e-08	1.938	0.975	2.776	-0.408	-0.51	-0.307	1.327	1.237	1.424	0.117
AOM CT	MKI67	22.526	22.526	-3.404	0.066	1.65569e-07	1.65569e-07	10.588	0.955	2.776	-0.204	-0.387	-0.021	1.152	1.015	1.308	0.413
AOM CT	NOL3	28.387	28.387	2.456	0.138	2.84929e-09	2.84929e-09	0.182	0.909	2.776	0.267	-0.117	0.651	0.831	0.637	1.084	0.424
AOM CT	OCLN	23.641	23.641	-2.29	0.081	7.64665e-08	7.64665e-08	4.89	0.945	2.776	0.156	-0.068	0.381	0.897	0.768	1.049	0.532
AOM CT	PFKL	27.269	27.269	1.339	0.091	6.18137e-09	6.18137e-09	0.395	0.939	2.776	0.442	0.19	0.694	0.736	0.618	0.877	0.117
AOM CT	PGF	30.772	30.772	4.842	0.25	5.45292e-10	5.45292e-10	0.035	0.841	2.776	-0.09	-0.783	0.603	1.064	0.658	1.721	1
AOM CT	PINX1	27.206	27.206	1.275	0.052	6.46091e-09	6.46091e-09	0.413	0.964	2.776	-0.016	-0.161	0.13	1.011	0.914	1.118	1
AOM CT	PPC	20.139	20.139	-5.791	0.074	8.6589e-07	8.6589e-07	55.374	0.95	2.776	-0.016	-0.22	0.188	1.011	0.878	1.165	1
AOM CT	PPP1R15A	30.559	30.559	4.629	0.08	6.32061e-10	6.32061e-10	0.04	0.946	2.776	0.551	0.329	0.773	0.683	0.585	0.796	0.177
AOM CT	RPLP1	18.348	18.348	-7.582	0.086	2.99684e-06	2.99684e-06	191.647	0.942	2.776	0.057	-0.182	0.297	0.961	0.814	1.134	0.964
AOM CT	RTC	23.559	23.559	-2.371	0.069	8.09186e-08	8.09186e-08	5.175	0.953	2.776	-0.043	-0.235	0.149	1.03	0.902	1.177	1
AOM CT	SERPINB2	29.021	29.021	3.091	0.065	1.83513e-09	1.83513e-09	0.117	0.956	2.776	-0.541	-0.722	-0.361	1.455	1.284	1.649	0.049
AOM CT	SERPINF1	25.867	25.867	-0.063	0.188	1.63394e-08	1.63394e-08	1.045	0.878	2.776	0.521	-0.001	1.043	0.697	0.485	1.001	0.242
AOM CT	SIRT2	24.626	24.626	-1.304	0.057	3.86131e-08	3.86131e-08	2.469	0.961	2.776	0.242	0.083	0.4	0.846	0.758	0.944	0.118
AOM CT	SKP2	27.848	27.848	1.918	0.027	4.13818e-09	4.13818e-09	0.265	0.982	2.776	-0.175	-0.25	-0.1	1.129	1.072	1.189	0.111
AOM CT	SLC2A1	26.579	26.579	0.649	0.07	9.97198e-09	9.97198e-09	0.638	0.952	2.776	0.534	0.339	0.73	0.69	0.603	0.79	0.09
AOM CT	SNAI1	30.092	30.092	4.162	0.201	8.73811e-10	8.73811e-10	0.056	0.87	2.776	0.368	-0.19	0.927	0.775	0.526	1.141	0.413
AOM CT	SNAI2	27.49	27.49	1.56	0.194	5.30364e-09	5.30364e-09	0.339	0.874	2.776	0.8	0.261	1.34	0.574	0.395	0.835	0.09
AOM CT	SNAI3	32.918	32.918	6.987	0.107	1.23261e-10	1.23261e-10	0.008	0.928	2.776	0.261	-0.037	0.559	0.834	0.679	1.026	0.676
AOM CT	SOD1	20.932	20.932	-4.998	0.07	4.99678e-07	4.99678e-07	31.954	0.953	2.776	-0.017	-0.211	0.178	1.012	0.884	1.158	1
AOM CT	SOX10	29.501	29.501	3.571	0.049	1.31604e-09	1.31604e-09	0.084	0.966	2.776	0.231	0.094	0.368	0.852	0.775	0.937	0.317
AOM CT	STMN1	21.695	21.695	-4.235	0.052	2.94469e-07	2.94469e-07	18.831	0.964	2.776	-0.157	-0.302	-0.012	1.115	1.008	1.233	0.269
AOM CT	TBX2	27.969	27.969	2.039	0.109	3.80561e-09	3.80561e-09	0.243	0.927	2.776	-0.313	-0.615	-0.011	1.242	1.008	1.531	0.332
AOM CT	TEK	27.744	27.744	1.814	0.131	4.44879e-09	4.44879e-09	0.284	0.913	2.776	-0.111	-0.474	0.251	1.08	0.84	1.389	0.837
AOM CT	TEP1	25.332	25.332	-0.598	0.077	2.36745e-08	2.36745e-08	1.514	0.948	2.776	0.369	0.155	0.582	0.775	0.668	0.898	0.072
AOM CT	TERF2IP	30.339	30.339	4.409	0.071	7.36255e-10	7.36255e-10	0.047	0.952	2.776	0.544	0.347	0.741	0.686	0.598	0.786	0.035
AOM CT	TINF2	25.966	25.966	0.035	0.047	1.52576e-08	1.52576e-08	0.976	0.968	2.776	0.152	0.022	0.282	0.9	0.822	0.985	0.317
AOM CT	TNKS	24.721	24.721	-1.21	0.046	3.61716e-08	3.61716e-08	2.313	0.969	2.776	-0.026	-0.152	0.101	1.018	0.932	1.111	1
AOM CT	TNKS2	24.149	24.149	-1.781	0.098	5.37534e-08	5.37534e-08	3.438	0.934	2.776	-0.187	-0.459	0.086	1.138	0.942	1.375	0.368
AOM CT	UQCRFS1	21.292	21.292	-4.638	0.101	3.89362e-07	3.89362e-07	24.9	0.933	2.776	-0.25	-0.529	0.029	1.189	0.98	1.443	0.571
AOM CT	VEGFC	25.184	25.184	-0.746	0.144	2.62346e-08	2.62346e-08	1.678	0.905	2.776	0.057	-0.344	0.457	0.962	0.728	1.269	1
AOM CT	WEE1	24.821	24.821	-1.11	0.045	3.3748e-08	3.3748e-08	2.158	0.969	2.776	-0.197	-0.323	-0.071	1.146	1.05	1.251	0.558
AOM CT	XIAP	21.695	21.695	-4.236	0.038	2.94642e-07	2.94642e-07	18.842	0.974	2.776	-0.167	-0.272	-0.061	1.122	1.043	1.208	0.379
AOM CT	XRCC4	27.005	27.005	1.075	0.072	7.42348e-09	7.42348e-09	0.475	0.951	2.776	0.121	-0.08	0.322	0.92	0.8	1.057	0.618
AOM CT Tumor	ACLY	24.477	24.477	-2.055	0.127	4.28171e-08	4.28171e-08	4.156	0.916	2.776	0.22	-0.134	0.573	0.859	0.672	1.097	0.399
AOM CT Tumor	ACSL4	26.339	26.339	-0.194	0.099	1.17848e-08	1.17848e-08	1.144	0.934	2.776	-0.856	-1.131	-0.582	1.81	1.496	2.19	0.009
AOM CT Tumor	ACTB	17.625	17.625	-8.908	0.165	4.94787e-06	4.94787e-06	480.27	0.892	2.776	0.015	-0.442	0.473	0.989	0.72	1.359	1
AOM CT Tumor	ADM	30.29	30.29	3.758	0.207	7.61645e-10	7.61645e-10	0.074	0.867	2.776	1.244	0.671	1.818	0.422	0.284	0.628	0.034
AOM CT Tumor	ANGPT1	30.504	30.504	3.971	0.335	6.56908e-10	6.56908e-10	0.064	0.793	2.776	1.483	0.553	2.413	0.358	0.188	0.682	0.085
AOM CT Tumor	ANGPT2	29.319	29.319	2.786	0.2	1.49323e-09	1.49323e-09	0.145	0.871	2.776	-0.077	-0.632	0.478	1.055	0.718	1.55	1
AOM CT Tumor	APAF1	26.061	26.061	-0.471	0.154	1.4281e-08	1.4281e-08	1.386	0.899	2.776	0.193	-0.234	0.62	0.875	0.651	1.176	0.613
AOM CT Tumor	ARNT	26.886	26.886	0.353	0.144	8.0649e-09	8.0649e-09	0.783	0.905	2.776	0.872	0.471	1.273	0.546	0.414	0.721	0.029
AOM CT Tumor	ATP5A1	19.827	19.827	-6.705	0.221	1.07511e-06	1.07511e-06	104.356	0.858	2.776	-0.008	-0.621	0.604	1.006	0.658	1.538	1
AOM CT Tumor	ATRX	25.513	25.513	-1.019	0.262	2.08807e-08	2.08807e-08	2.027	0.834	2.776	0.136	-0.591	0.864	0.91	0.549	1.507	0.965
AOM CT Tumor	AURKA	26.318	26.318	-0.214	0.214	1.1953e-08	1.1953e-08	1.16	0.862	2.776	-0.804	-1.399	-0.208	1.745	1.155	2.637	0.116
AOM CT Tumor	B2M	18.153	18.153	-8.379	0.225	3.43018e-06	3.43018e-06	332.954	0.856	2.776	0.544	-0.08	1.168	0.686	0.445	1.057	0.257
AOM CT Tumor	BCL2L11	31.305	31.305	4.773	0.184	3.76873e-10	3.76873e-10	0.037	0.88	2.776	-0.158	-0.669	0.352	1.116	0.784	1.59	0.895
AOM CT Tumor	BIRC3	25.802	25.802	-0.731	0.274	1.70962e-08	1.70962e-08	1.659	0.827	2.776	0.324	-0.437	1.086	0.799	0.471	1.353	0.599
AOM CT Tumor	BMI1	25.41	25.41	-1.122	0.192	2.24236e-08	2.24236e-08	2.177	0.876	2.776	0.322	-0.21	0.854	0.8	0.553	1.157	0.405
AOM CT Tumor	CA9	26.976	26.976	0.444	0.327	7.57516e-09	7.57516e-09	0.735	0.797	2.776	1.559	0.652	2.465	0.339	0.181	0.636	0.069
AOM CT Tumor	CASP2	26.771	26.771	0.239	0.097	8.73115e-09	8.73115e-09	0.847	0.935	2.776	0.17	-0.098	0.439	0.889	0.738	1.07	0.405
AOM CT Tumor	CASP7	25.822	25.822	-0.71	0.111	1.68535e-08	1.68535e-08	1.636	0.926	2.776	1.002	0.693	1.311	0.499	0.403	0.619	0.008
AOM CT Tumor	CASP9	29.211	29.211	2.679	0.262	1.60912e-09	1.60912e-09	0.156	0.834	2.776	0.512	-0.215	1.239	0.701	0.424	1.161	0.333
AOM CT Tumor	CCL2	26.607	26.607	0.074	0.205	9.78666e-09	9.78666e-09	0.95	0.867	2.776	0.709	0.14	1.279	0.612	0.412	0.908	0.127
AOM CT Tumor	CCND2	22.777	22.777	-3.755	0.283	1.39115e-07	1.39115e-07	13.503	0.822	2.776	-1.391	-2.176	-0.607	2.623	1.523	4.519	0.069
AOM CT Tumor	CCND3	26.836	26.836	0.304	0.032	8.3471e-09	8.3471e-09	0.81	0.978	2.776	0.159	0.071	0.247	0.896	0.843	0.952	0.233
AOM CT Tumor	CDC20	27.448	27.448	0.916	0.207	5.46019e-09	5.46019e-09	0.53	0.866	2.776	-0.924	-1.498	-0.35	1.897	1.274	2.825	0.118
AOM CT Tumor	CDH2	32.346	32.346	5.813	0.286	1.83199e-10	1.83199e-10	0.018	0.82	2.776	2.453	1.659	3.247	0.183	0.105	0.317	0.012
AOM CT Tumor	CFLAR	23.701	23.701	-2.832	0.184	7.3333e-08	7.3333e-08	7.118	0.88	2.776	-0.015	-0.526	0.496	1.01	0.709	1.44	1
AOM CT Tumor	COX5A	20.736	20.736	-5.796	0.161	5.72556e-07	5.72556e-07	55.576	0.894	2.776	0.059	-0.389	0.507	0.96	0.703	1.309	1
AOM CT Tumor	CPT2	25.276	25.276	-1.256	0.192	2.46058e-08	2.46058e-08	2.388	0.875	2.776	-0.027	-0.56	0.507	1.019	0.704	1.475	1
AOM CT Tumor	DDB2	28.478	28.478	1.946	0.356	2.67466e-09	2.67466e-09	0.26	0.782	2.776	0.378	-0.609	1.365	0.77	0.388	1.526	0.688
AOM CT Tumor	DKC1	27.601	27.601	1.068	0.154	4.91357e-09	4.91357e-09	0.477	0.899	2.776	-0.571	-0.999	-0.142	1.485	1.104	1.999	0.111
AOM CT Tumor	DSP	23.065	23.065	-3.467	0.127	1.13942e-07	1.13942e-07	11.06	0.916	2.776	0.339	-0.014	0.692	0.791	0.619	1.01	0.211
AOM CT Tumor	E2F4	26.454	26.454	-0.078	0.051	1.08759e-08	1.08759e-08	1.056	0.965	2.776	-0.218	-0.359	-0.076	1.163	1.054	1.283	0.104
AOM CT Tumor	EPO	33.607	33.607	7.33	0.354	7.64363e-11	7.64363e-11	0.006	0.782	3.182	1.27	0.143	2.396	0.415	0.19	0.905	0.277
AOM CT Tumor	ERCC3	27.269	27.269	0.737	0.188	6.18191e-09	6.18191e-09	0.6	0.878	2.776	-0.141	-0.664	0.381	1.103	0.768	1.584	0.851
AOM CT Tumor	ERCC5	28.095	28.095	1.562	0.311	3.48803e-09	3.48803e-09	0.339	0.806	2.776	0.499	-0.363	1.362	0.707	0.389	1.286	0.424
AOM CT Tumor	ETS2	23.573	23.573	-2.959	0.336	8.01069e-08	8.01069e-08	7.776	0.792	2.776	-0.535	-1.468	0.397	1.449	0.759	2.766	0.438
AOM CT Tumor	FASLG	29.711	29.711	3.179	0.237	1.1379e-09	1.1379e-09	0.11	0.848	2.776	-0.168	-0.826	0.49	1.124	0.712	1.773	0.944
AOM CT Tumor	FGF2	30.636	30.636	4.104	0.162	5.99269e-10	5.99269e-10	0.058	0.894	2.776	1.681	1.23	2.131	0.312	0.228	0.426	0.006
AOM CT Tumor	FLT1	29.621	29.621	3.089	0.095	1.21098e-09	1.21098e-09	0.118	0.936	2.776	0.189	-0.075	0.452	0.877	0.731	1.053	0.501
AOM CT Tumor	FOXC2	34.408	34.408	7.876	0.329	4.38598e-11	4.38598e-11	0.004	0.796	2.776	0.822	-0.092	1.736	0.566	0.3	1.066	0.242
AOM CT Tumor	G6PD	25.319	25.319	-1.214	0.221	2.38926e-08	2.38926e-08	2.319	0.858	2.776	-0.405	-1.02	0.209	1.324	0.865	2.028	0.359
AOM CT Tumor	GADD45G	26.25	26.25	-0.282	0.366	1.25268e-08	1.25268e-08	1.216	0.776	2.776	-1.177	-2.193	-0.16	2.261	1.117	4.573	0.145
AOM CT Tumor	GDC	33.171	33.171	6.639	0.316	1.03401e-10	1.03401e-10	0.01	0.803	2.776	-0.874	-1.752	0.004	1.833	0.997	3.369	0.386
AOM CT Tumor	GPD2	24.949	24.949	-1.584	0.185	3.08801e-08	3.08801e-08	2.997	0.88	2.776	0.314	-0.2	0.827	0.805	0.564	1.149	0.404
AOM CT Tumor	GSC	33.969	33.969	7.692	0.191	5.94773e-11	5.94773e-11	0.005	0.876	3.182	1.593	0.986	2.2	0.332	0.218	0.505	0.059
AOM CT Tumor	HMOX1	26.969	26.969	0.437	0.366	7.6107e-09	7.6107e-09	0.739	0.776	2.776	-0.415	-1.432	0.601	1.334	0.659	2.698	0.672
AOM CT Tumor	HPRT1	22.833	22.833	-3.7	0.219	1.33859e-07	1.33859e-07	12.993	0.859	2.776	-0.655	-1.264	-0.046	1.575	1.032	2.402	0.176
AOM CT Tumor	IGFBP3	24.768	24.768	-1.765	0.332	3.50056e-08	3.50056e-08	3.398	0.794	2.776	1.235	0.313	2.157	0.425	0.224	0.805	0.111
AOM CT Tumor	IGFBP5	26.337	26.337	-0.196	0.233	1.18003e-08	1.18003e-08	1.145	0.851	2.776	1.019	0.373	1.664	0.493	0.315	0.772	0.075
AOM CT Tumor	IGFBP7	22.576	22.576	-3.956	0.393	1.59896e-07	1.59896e-07	15.52	0.762	2.776	0.03	-1.06	1.12	0.98	0.46	2.086	1
AOM CT Tumor	ING1	24.832	24.832	-1.7	0.245	3.34782e-08	3.34782e-08	3.25	0.844	2.776	0.046	-0.635	0.727	0.969	0.604	1.552	1
AOM CT Tumor	KDR	29.421	29.421	2.888	0.174	1.39154e-09	1.39154e-09	0.135	0.886	2.776	0.466	-0.017	0.949	0.724	0.518	1.012	0.257
AOM CT Tumor	KRT14	28.183	28.183	1.65	0.869	3.28217e-09	3.28217e-09	0.319	0.547	2.776	-2.589	-5.003	-0.175	6.016	1.129	32.057	0.176
AOM CT Tumor	LDHA	21.04	21.04	-5.493	0.138	4.63812e-07	4.63812e-07	45.02	0.909	2.776	-0.541	-0.924	-0.157	1.455	1.115	1.898	0.102
AOM CT Tumor	LIG4	32.038	32.038	5.505	0.674	2.26836e-10	2.26836e-10	0.022	0.627	2.776	2.048	0.176	3.919	0.242	0.066	0.885	0.172
AOM CT Tumor	LPL	29.149	29.149	2.616	0.274	1.68042e-09	1.68042e-09	0.163	0.827	2.776	1.591	0.83	2.352	0.332	0.196	0.563	0.038
AOM CT Tumor	MAP2K1	24.984	24.984	-1.549	0.122	3.01422e-08	3.01422e-08	2.926	0.919	2.776	-0.26	-0.598	0.078	1.197	0.947	1.514	0.341
AOM CT Tumor	MAP2K3	27.821	27.821	1.289	0.127	4.21614e-09	4.21614e-09	0.409	0.916	2.776	0.34	-0.011	0.692	0.79	0.619	1.008	0.209
AOM CT Tumor	MCM2	24.386	24.386	-2.147	0.286	4.56167e-08	4.56167e-08	4.428	0.82	2.776	-1.601	-2.395	-0.806	3.033	1.748	5.261	0.045
AOM CT Tumor	MKI67	22.15	22.15	-4.383	0.248	2.14903e-07	2.14903e-07	20.86	0.842	2.776	-1.183	-1.87	-0.495	2.27	1.409	3.656	0.065
AOM CT Tumor	NOL3	30.654	30.654	4.122	0.129	5.91762e-10	5.91762e-10	0.057	0.915	2.776	1.933	1.576	2.29	0.262	0.205	0.336	0.001
AOM CT Tumor	OCLN	24.682	24.682	-1.851	0.282	3.71544e-08	3.71544e-08	3.606	0.822	2.776	0.595	-0.189	1.379	0.662	0.384	1.14	0.314
AOM CT Tumor	PFKL	27.53	27.53	0.997	0.146	5.16118e-09	5.16118e-09	0.501	0.904	2.776	0.1	-0.306	0.506	0.933	0.704	1.236	0.96
AOM CT Tumor	PGF	30.229	30.229	3.696	0.15	7.94873e-10	7.94873e-10	0.077	0.901	2.776	-1.236	-1.652	-0.819	2.355	1.765	3.143	0.012
AOM CT Tumor	PINX1	26.511	26.511	-0.021	0.192	1.04533e-08	1.04533e-08	1.015	0.876	2.776	-1.312	-1.844	-0.78	2.482	1.717	3.59	0.026
AOM CT Tumor	PPC	20.203	20.203	-6.33	0.263	8.28643e-07	8.28643e-07	80.433	0.833	2.776	-0.555	-1.285	0.176	1.469	0.885	2.437	0.388
AOM CT Tumor	PPP1R15A	30.365	30.365	3.833	0.179	7.23093e-10	7.23093e-10	0.07	0.883	2.776	-0.245	-0.742	0.251	1.185	0.84	1.673	0.697
AOM CT Tumor	RPLP1	18.652	18.652	-7.881	0.247	2.42774e-06	2.42774e-06	235.651	0.843	2.776	-0.241	-0.927	0.445	1.182	0.734	1.901	0.72
AOM CT Tumor	RTC	23.806	23.806	-2.726	0.201	6.81695e-08	6.81695e-08	6.617	0.87	2.776	-0.398	-0.956	0.161	1.317	0.894	1.94	0.452
AOM CT Tumor	SERPINB2	29.112	29.112	2.579	0.843	1.72405e-09	1.72405e-09	0.167	0.557	2.776	-1.053	-3.395	1.288	2.075	0.409	10.518	0.569
AOM CT Tumor	SERPINF1	28.105	28.105	1.573	0.327	3.46326e-09	3.46326e-09	0.336	0.797	2.776	2.157	1.249	3.065	0.224	0.119	0.421	0.026
AOM CT Tumor	SIRT2	25.842	25.842	-0.691	0.143	1.66277e-08	1.66277e-08	1.614	0.905	2.776	0.855	0.457	1.253	0.553	0.42	0.728	0.035
AOM CT Tumor	SKP2	28.38	28.38	1.847	0.195	2.86345e-09	2.86345e-09	0.278	0.873	2.776	-0.246	-0.788	0.297	1.186	0.814	1.727	0.569
AOM CT Tumor	SLC2A1	26.788	26.788	0.256	0.242	8.62724e-09	8.62724e-09	0.837	0.845	2.776	0.141	-0.531	0.814	0.907	0.569	1.445	0.964
AOM CT Tumor	SNAI1	31.978	31.978	5.446	0.484	2.36397e-10	2.36397e-10	0.023	0.715	2.776	1.652	0.309	2.996	0.318	0.125	0.807	0.127
AOM CT Tumor	SNAI2	30.052	30.052	3.52	0.224	8.98339e-10	8.98339e-10	0.087	0.856	2.776	2.76	2.139	3.38	0.148	0.096	0.227	0.003
AOM CT Tumor	SNAI3	32.669	32.669	6.137	0.251	1.46404e-10	1.46404e-10	0.014	0.84	2.776	-0.589	-1.287	0.109	1.504	0.927	2.44	0.342
AOM CT Tumor	SOD1	21.121	21.121	-5.412	0.258	4.38624e-07	4.38624e-07	42.576	0.836	2.776	-0.431	-1.147	0.285	1.348	0.821	2.214	0.405
AOM CT Tumor	SOX10	32.024	32.024	5.748	0.389	2.28944e-10	2.28944e-10	0.019	0.764	3.182	2.408	1.17	3.646	0.188	0.08	0.444	0.068
AOM CT Tumor	STMN1	20.919	20.919	-5.613	0.35	5.04211e-07	5.04211e-07	48.942	0.785	2.776	-1.535	-2.505	-0.564	2.897	1.479	5.677	0.09
AOM CT Tumor	TBX2	29.994	29.994	3.462	0.123	9.35012e-10	9.35012e-10	0.091	0.918	2.776	1.11	0.768	1.452	0.463	0.366	0.587	0.012
AOM CT Tumor	TEK	30.664	30.664	4.131	0.19	5.87892e-10	5.87892e-10	0.057	0.877	2.776	2.207	1.679	2.734	0.217	0.15	0.312	0.007
AOM CT Tumor	TEP1	25.908	25.908	-0.624	0.162	1.58805e-08	1.58805e-08	1.541	0.894	2.776	0.343	-0.108	0.793	0.789	0.577	1.078	0.317
AOM CT Tumor	TERF2IP	32.096	32.096	5.564	0.467	2.17777e-10	2.17777e-10	0.021	0.723	2.776	1.7	0.403	2.996	0.308	0.125	0.756	0.117
AOM CT Tumor	TINF2	26.518	26.518	-0.015	0.065	1.04095e-08	1.04095e-08	1.01	0.956	2.776	0.102	-0.077	0.281	0.932	0.823	1.055	0.613
AOM CT Tumor	TNKS	25.806	25.806	-0.727	0.241	1.70498e-08	1.70498e-08	1.655	0.846	2.776	0.457	-0.211	1.126	0.728	0.458	1.157	0.344
AOM CT Tumor	TNKS2	25.547	25.547	-0.986	0.184	2.04007e-08	2.04007e-08	1.98	0.88	2.776	0.609	0.099	1.12	0.656	0.46	0.934	0.139
AOM CT Tumor	UQCRFS1	22.271	22.271	-4.261	0.165	1.97584e-07	1.97584e-07	19.179	0.892	2.776	0.126	-0.332	0.585	0.916	0.667	1.259	0.964
AOM CT Tumor	VEGFC	26.374	26.374	-0.158	0.312	1.14957e-08	1.14957e-08	1.116	0.806	2.776	0.645	-0.221	1.511	0.64	0.351	1.166	0.317
AOM CT Tumor	WEE1	25.064	25.064	-1.468	0.227	2.85027e-08	2.85027e-08	2.767	0.854	2.776	-0.556	-1.187	0.076	1.47	0.949	2.277	0.274
AOM CT Tumor	XIAP	22.99	22.99	-3.543	0.137	1.20047e-07	1.20047e-07	11.652	0.909	2.776	0.527	0.146	0.907	0.694	0.533	0.904	0.103
AOM CT Tumor	XRCC4	27.541	27.541	1.008	0.193	5.12216e-09	5.12216e-09	0.497	0.875	2.776	0.054	-0.481	0.59	0.963	0.665	1.396	1
Saline 2mg/kg	ACLY	23.672	23.672	-2.294	0.027	7.48326e-08	7.48326e-08	4.903	0.981	2.571	-0.019	-0.089	0.051	1.013	0.965	1.063	1
Saline 2mg/kg	ACSL4	26.705	26.705	0.739	0.064	9.14295e-09	9.14295e-09	0.599	0.957	2.571	0.077	-0.087	0.241	0.948	0.846	1.062	0.791
Saline 2mg/kg	ACTB	17.017	17.017	-8.948	0.043	7.53811e-06	7.53811e-06	493.876	0.971	2.571	-0.025	-0.135	0.085	1.017	0.943	1.098	1
Saline 2mg/kg	ADM	28.532	28.532	2.567	0.094	2.57653e-09	2.57653e-09	0.169	0.937	2.571	0.053	-0.188	0.295	0.964	0.815	1.139	1
Saline 2mg/kg	ANGPT1	28.467	28.467	2.502	0.134	2.69468e-09	2.69468e-09	0.177	0.911	2.571	0.014	-0.33	0.358	0.99	0.78	1.257	1
Saline 2mg/kg	ANGPT2	28.957	28.957	2.992	0.111	1.91891e-09	1.91891e-09	0.126	0.926	2.571	0.128	-0.157	0.414	0.915	0.751	1.115	0.687
Saline 2mg/kg	APAF1	25.428	25.428	-0.537	0.116	2.21453e-08	2.21453e-08	1.451	0.923	2.571	0.127	-0.172	0.426	0.916	0.744	1.127	0.733
Saline 2mg/kg	ARNT	25.501	25.501	-0.465	0.095	2.10641e-08	2.10641e-08	1.38	0.937	2.571	0.054	-0.189	0.297	0.963	0.814	1.14	1
Saline 2mg/kg	ATP5A1	19.194	19.194	-6.771	0.119	1.6668e-06	1.6668e-06	109.204	0.921	2.571	-0.074	-0.381	0.233	1.052	0.851	1.302	0.944
Saline 2mg/kg	ATRX	24.806	24.806	-1.159	0.077	3.40902e-08	3.40902e-08	2.233	0.948	2.571	-0.004	-0.201	0.194	1.003	0.874	1.15	1
Saline 2mg/kg	AURKA	26.292	26.292	0.327	0.072	1.21702e-08	1.21702e-08	0.797	0.951	2.571	-0.262	-0.449	-0.076	1.199	1.054	1.365	0.462
Saline 2mg/kg	B2M	17.123	17.123	-8.842	0.097	7.00523e-06	7.00523e-06	458.963	0.935	2.571	0.081	-0.169	0.331	0.945	0.795	1.124	0.837
Saline 2mg/kg	BCL2L11	30.956	30.956	4.991	0.172	4.80124e-10	4.80124e-10	0.031	0.887	2.571	0.059	-0.384	0.503	0.96	0.706	1.305	1
Saline 2mg/kg	BIRC3	24.968	24.968	-0.998	0.037	3.04774e-08	3.04774e-08	1.997	0.975	2.571	0.057	-0.038	0.153	0.961	0.9	1.026	0.697
Saline 2mg/kg	BMI1	24.431	24.431	-1.535	0.067	4.42206e-08	4.42206e-08	2.897	0.954	2.571	-0.091	-0.264	0.082	1.065	0.945	1.201	0.573
Saline 2mg/kg	CA9	24.866	24.866	-1.099	0.037	3.26972e-08	3.26972e-08	2.142	0.975	2.571	0.016	-0.08	0.112	0.989	0.926	1.057	1
Saline 2mg/kg	CASP2	26.098	26.098	0.133	0.078	1.39217e-08	1.39217e-08	0.912	0.947	2.571	0.064	-0.136	0.265	0.956	0.832	1.099	0.862
Saline 2mg/kg	CASP7	24.306	24.306	-1.66	0.037	4.82229e-08	4.82229e-08	3.159	0.975	2.571	0.052	-0.043	0.148	0.964	0.902	1.031	0.964
Saline 2mg/kg	CASP9	28.146	28.146	2.18	0.104	3.36734e-09	3.36734e-09	0.221	0.931	2.571	0.013	-0.254	0.281	0.991	0.823	1.192	1
Saline 2mg/kg	CCL2	25.313	25.313	-0.653	0.14	2.39933e-08	2.39933e-08	1.572	0.908	2.571	-0.017	-0.376	0.342	1.012	0.789	1.298	1
Saline 2mg/kg	CCND2	23.588	23.588	-2.378	0.076	7.93269e-08	7.93269e-08	5.197	0.949	2.571	-0.014	-0.209	0.181	1.01	0.882	1.156	1
Saline 2mg/kg	CCND3	26.133	26.133	0.168	0.056	1.35877e-08	1.35877e-08	0.89	0.962	2.571	0.023	-0.122	0.168	0.984	0.89	1.088	1
Saline 2mg/kg	CDC20	27.318	27.318	1.353	0.074	5.97504e-09	5.97504e-09	0.391	0.95	2.571	-0.487	-0.677	-0.297	1.401	1.228	1.599	0.333
Saline 2mg/kg	CDH2	29.17	29.17	3.205	0.194	1.65549e-09	1.65549e-09	0.108	0.874	2.571	-0.156	-0.655	0.343	1.114	0.788	1.574	0.897
Saline 2mg/kg	CFLAR	23.182	23.182	-2.784	0.063	1.05104e-07	1.05104e-07	6.886	0.957	2.571	0.033	-0.129	0.195	0.977	0.874	1.093	1
Saline 2mg/kg	COX5A	20.074	20.074	-5.891	0.103	9.05688e-07	9.05688e-07	59.338	0.931	2.571	-0.035	-0.299	0.229	1.025	0.853	1.23	1
Saline 2mg/kg	CPT2	24.703	24.703	-1.263	0.073	3.66238e-08	3.66238e-08	2.399	0.95	2.571	-0.033	-0.222	0.156	1.023	0.898	1.166	1
Saline 2mg/kg	DDB2	27.525	27.525	1.56	0.031	5.17702e-09	5.17702e-09	0.339	0.979	2.571	-0.008	-0.087	0.071	1.005	0.952	1.062	1
Saline 2mg/kg	DKC1	27.538	27.538	1.573	0.065	5.12967e-09	5.12967e-09	0.336	0.956	2.571	-0.066	-0.232	0.101	1.047	0.933	1.174	0.827
Saline 2mg/kg	DSP	22.173	22.173	-3.792	0.076	2.11442e-07	2.11442e-07	13.853	0.949	2.571	0.014	-0.181	0.208	0.99	0.866	1.133	1
Saline 2mg/kg	E2F4	26.134	26.134	0.168	0.074	1.3584e-08	1.3584e-08	0.89	0.95	2.571	0.029	-0.161	0.218	0.98	0.86	1.118	1
Saline 2mg/kg	EPO	31.236	31.236	5.27	0.491	3.9552e-10	3.9552e-10	0.026	0.712	2.571	-0.791	-2.052	0.471	1.73	0.721	4.148	0.598
Saline 2mg/kg	ERCC3	26.786	26.786	0.82	0.05	8.64412e-09	8.64412e-09	0.566	0.966	2.571	-0.058	-0.188	0.072	1.041	0.952	1.139	0.797
Saline 2mg/kg	ERCC5	27.082	27.082	1.117	0.1	7.03852e-09	7.03852e-09	0.461	0.933	2.571	0.054	-0.205	0.312	0.963	0.806	1.152	0.984
Saline 2mg/kg	ETS2	23.565	23.565	-2.4	0.087	8.05543e-08	8.05543e-08	5.278	0.941	2.571	0.024	-0.2	0.248	0.984	0.842	1.149	1
Saline 2mg/kg	FASLG	29.574	29.574	3.609	0.132	1.25132e-09	1.25132e-09	0.082	0.912	2.571	0.262	-0.078	0.602	0.834	0.659	1.056	0.58
Saline 2mg/kg	FGF2	28.409	28.409	2.444	0.159	2.80525e-09	2.80525e-09	0.184	0.896	2.571	0.021	-0.388	0.43	0.986	0.742	1.308	1
Saline 2mg/kg	FLT1	28.94	28.94	2.974	0.111	1.9423e-09	1.9423e-09	0.127	0.926	2.571	0.074	-0.211	0.36	0.95	0.779	1.158	0.984
Saline 2mg/kg	FOXC2	32.537	32.537	6.572	0.256	1.60439e-10	1.60439e-10	0.011	0.837	2.571	-0.482	-1.141	0.177	1.397	0.885	2.206	0.344
Saline 2mg/kg	G6PD	25.11	25.11	-0.855	0.082	2.76093e-08	2.76093e-08	1.809	0.945	2.571	-0.047	-0.257	0.163	1.033	0.893	1.195	0.956
Saline 2mg/kg	GADD45G	27.078	27.078	1.113	0.116	7.05683e-09	7.05683e-09	0.462	0.922	2.571	0.218	-0.081	0.518	0.86	0.698	1.058	0.634
Saline 2mg/kg	GDC	33.522	33.522	7.556	0.622	8.10832e-11	8.10832e-11	0.005	0.65	2.571	0.044	-1.555	1.642	0.97	0.32	2.938	1
Saline 2mg/kg	GPD2	24.122	24.122	-1.844	0.046	5.47857e-08	5.47857e-08	3.589	0.968	2.571	0.053	-0.066	0.173	0.964	0.887	1.046	0.797
Saline 2mg/kg	GSC	31.567	31.567	5.601	0.441	3.14379e-10	3.14379e-10	0.021	0.737	2.571	-0.498	-1.631	0.635	1.412	0.644	3.097	0.72
Saline 2mg/kg	HMOX1	26.811	26.811	0.845	0.251	8.49589e-09	8.49589e-09	0.557	0.84	2.571	-0.007	-0.653	0.639	1.005	0.642	1.572	1
Saline 2mg/kg	HPRT1	22.881	22.881	-3.085	0.061	1.29474e-07	1.29474e-07	8.483	0.958	2.571	-0.04	-0.198	0.118	1.028	0.921	1.147	1
Saline 2mg/kg	IGFBP3	23.181	23.181	-2.784	0.097	1.05117e-07	1.05117e-07	6.887	0.935	2.571	0.216	-0.034	0.465	0.861	0.724	1.024	0.406
Saline 2mg/kg	IGFBP5	24.722	24.722	-1.243	0.183	3.61298e-08	3.61298e-08	2.367	0.881	2.571	-0.028	-0.5	0.443	1.02	0.736	1.414	1
Saline 2mg/kg	IGFBP7	22.059	22.059	-3.906	0.122	2.28806e-07	2.28806e-07	14.991	0.919	2.571	0.08	-0.233	0.393	0.946	0.762	1.176	0.999
Saline 2mg/kg	ING1	24.26	24.26	-1.705	0.044	4.97682e-08	4.97682e-08	3.261	0.97	2.571	0.041	-0.071	0.154	0.972	0.899	1.051	0.979
Saline 2mg/kg	KDR	28.426	28.426	2.46	0.14	2.7733e-09	2.7733e-09	0.182	0.908	2.571	0.038	-0.321	0.397	0.974	0.759	1.249	1
Saline 2mg/kg	KRT14	29.434	29.434	3.468	0.33	1.37889e-09	1.37889e-09	0.09	0.796	2.571	-0.771	-1.618	0.077	1.706	0.948	3.07	0.413
Saline 2mg/kg	LDHA	21.047	21.047	-4.918	0.09	4.61423e-07	4.61423e-07	30.231	0.94	2.571	0.034	-0.197	0.265	0.977	0.832	1.147	1
Saline 2mg/kg	LIG4	29.144	29.144	3.179	0.179	1.68513e-09	1.68513e-09	0.11	0.883	2.571	-0.279	-0.738	0.181	1.213	0.882	1.668	0.618
Saline 2mg/kg	LPL	27.277	27.277	1.312	0.127	6.14903e-09	6.14903e-09	0.403	0.916	2.571	0.286	-0.04	0.613	0.82	0.654	1.028	0.351
Saline 2mg/kg	MAP2K1	24.648	24.648	-1.317	0.068	3.8032e-08	3.8032e-08	2.492	0.954	2.571	-0.028	-0.204	0.148	1.02	0.903	1.152	1
Saline 2mg/kg	MAP2K3	26.959	26.959	0.994	0.062	7.66362e-09	7.66362e-09	0.502	0.958	2.571	0.045	-0.114	0.205	0.969	0.868	1.082	0.895
Saline 2mg/kg	MCM2	25.461	25.461	-0.504	0.167	2.1645e-08	2.1645e-08	1.418	0.891	2.571	0.042	-0.387	0.471	0.971	0.721	1.308	1
Saline 2mg/kg	MKI67	22.452	22.452	-3.513	0.131	1.74267e-07	1.74267e-07	11.418	0.913	2.571	-0.313	-0.651	0.025	1.242	0.983	1.57	0.317
Saline 2mg/kg	NOL3	28.169	28.169	2.204	0.159	3.31336e-09	3.31336e-09	0.217	0.896	2.571	0.014	-0.393	0.422	0.99	0.746	1.314	1
Saline 2mg/kg	OCLN	23.492	23.492	-2.473	0.084	8.47524e-08	8.47524e-08	5.553	0.943	2.571	-0.027	-0.243	0.189	1.019	0.877	1.184	1
Saline 2mg/kg	PFKL	26.935	26.935	0.97	0.106	7.7921e-09	7.7921e-09	0.511	0.929	2.571	0.073	-0.199	0.345	0.951	0.787	1.148	0.999
Saline 2mg/kg	PGF	30.765	30.765	4.799	0.146	5.4821e-10	5.4821e-10	0.036	0.904	2.571	-0.133	-0.508	0.243	1.096	0.845	1.422	0.805
Saline 2mg/kg	PINX1	27.25	27.25	1.285	0.055	6.26446e-09	6.26446e-09	0.41	0.962	2.571	-0.006	-0.148	0.136	1.004	0.91	1.108	1
Saline 2mg/kg	PPC	20.178	20.178	-5.787	0.136	8.4299e-07	8.4299e-07	55.23	0.91	2.571	-0.012	-0.363	0.339	1.008	0.791	1.286	1
Saline 2mg/kg	PPP1R15A	29.814	29.814	3.849	0.124	1.05925e-09	1.05925e-09	0.069	0.917	2.571	-0.229	-0.548	0.09	1.172	0.939	1.462	0.666
Saline 2mg/kg	RPLP1	18.333	18.333	-7.633	0.095	3.02922e-06	3.02922e-06	198.466	0.936	2.571	0.007	-0.238	0.252	0.995	0.84	1.18	1
Saline 2mg/kg	RTC	23.799	23.799	-2.166	0.159	6.85139e-08	6.85139e-08	4.489	0.895	2.571	0.162	-0.248	0.572	0.894	0.673	1.187	0.897
Saline 2mg/kg	SERPINB2	29.373	29.373	3.408	0.224	1.43824e-09	1.43824e-09	0.094	0.856	2.571	-0.225	-0.801	0.352	1.168	0.784	1.742	0.722
Saline 2mg/kg	SERPINF1	25.567	25.567	-0.398	0.078	2.01142e-08	2.01142e-08	1.318	0.947	2.571	0.186	-0.014	0.386	0.879	0.765	1.01	0.618
Saline 2mg/kg	SIRT2	24.544	24.544	-1.422	0.064	4.08905e-08	4.08905e-08	2.679	0.957	2.571	0.124	-0.039	0.288	0.918	0.819	1.028	0.455
Saline 2mg/kg	SKP2	27.99	27.99	2.025	0.055	3.74996e-09	3.74996e-09	0.246	0.962	2.571	-0.068	-0.21	0.074	1.048	0.95	1.156	0.703
Saline 2mg/kg	SLC2A1	26.127	26.127	0.162	0.104	1.3646e-08	1.3646e-08	0.894	0.93	2.571	0.047	-0.221	0.315	0.968	0.804	1.165	1
Saline 2mg/kg	SNAI1	29.735	29.735	3.77	0.219	1.11913e-09	1.11913e-09	0.073	0.859	2.571	-0.024	-0.586	0.538	1.017	0.689	1.501	1
Saline 2mg/kg	SNAI2	26.701	26.701	0.736	0.099	9.16536e-09	9.16536e-09	0.6	0.934	2.571	-0.024	-0.277	0.229	1.017	0.853	1.212	1
Saline 2mg/kg	SNAI3	32.547	32.547	6.582	0.393	1.59311e-10	1.59311e-10	0.01	0.761	2.571	-0.144	-1.155	0.868	1.105	0.548	2.227	1
Saline 2mg/kg	SOD1	20.99	20.99	-4.975	0.09	4.80175e-07	4.80175e-07	31.46	0.94	2.571	0.006	-0.225	0.237	0.996	0.849	1.169	1
Saline 2mg/kg	SOX10	29.23	29.23	3.265	0.138	1.58801e-09	1.58801e-09	0.104	0.909	2.571	-0.075	-0.429	0.28	1.053	0.823	1.347	1
Saline 2mg/kg	STMN1	21.669	21.669	-4.296	0.146	2.99891e-07	2.99891e-07	19.648	0.904	2.571	-0.218	-0.594	0.158	1.163	0.897	1.509	0.462
Saline 2mg/kg	TBX2	28.27	28.27	2.304	0.211	3.09045e-09	3.09045e-09	0.202	0.864	2.571	-0.048	-0.589	0.494	1.034	0.71	1.505	1
Saline 2mg/kg	TEK	27.869	27.869	1.904	0.121	4.07818e-09	4.07818e-09	0.267	0.92	2.571	-0.021	-0.332	0.29	1.014	0.818	1.259	1
Saline 2mg/kg	TEP1	25.162	25.162	-0.804	0.1	2.6643e-08	2.6643e-08	1.746	0.933	2.571	0.163	-0.095	0.422	0.893	0.747	1.068	0.475
Saline 2mg/kg	TERF2IP	29.704	29.704	3.739	0.211	1.14348e-09	1.14348e-09	0.075	0.864	2.571	-0.126	-0.668	0.416	1.091	0.749	1.589	0.953
Saline 2mg/kg	TINF2	25.833	25.833	-0.133	0.047	1.67327e-08	1.67327e-08	1.096	0.968	2.571	-0.016	-0.137	0.105	1.011	0.93	1.099	1
Saline 2mg/kg	TNKS	24.817	24.817	-1.148	0.086	3.38268e-08	3.38268e-08	2.216	0.942	2.571	0.036	-0.184	0.257	0.975	0.837	1.136	1
Saline 2mg/kg	TNKS2	24.355	24.355	-1.61	0.099	4.66064e-08	4.66064e-08	3.054	0.934	2.571	-0.016	-0.269	0.238	1.011	0.848	1.205	1
Saline 2mg/kg	UQCRFS1	21.519	21.519	-4.446	0.075	3.32706e-07	3.32706e-07	21.798	0.95	2.571	-0.058	-0.25	0.134	1.041	0.912	1.189	1
Saline 2mg/kg	VEGFC	25.174	25.174	-0.791	0.062	2.64129e-08	2.64129e-08	1.731	0.958	2.571	0.012	-0.148	0.172	0.992	0.888	1.108	1
Saline 2mg/kg	WEE1	24.963	24.963	-1.002	0.058	3.05733e-08	3.05733e-08	2.003	0.96	2.571	-0.09	-0.24	0.06	1.064	0.959	1.181	0.953
Saline 2mg/kg	XIAP	22.001	22.001	-3.964	0.116	2.38253e-07	2.38253e-07	15.61	0.923	2.571	0.105	-0.194	0.403	0.93	0.756	1.144	0.849
Saline 2mg/kg	XRCC4	26.882	26.882	0.917	0.048	8.08319e-09	8.08319e-09	0.53	0.967	2.571	-0.037	-0.16	0.087	1.026	0.942	1.117	1
Saline CT	ACLY	23.699	23.699	-2.275	0.04	7.34238e-08	7.34238e-08	4.839	0.973	2.571	0	-0.102	0.102	1	0.932	1.073	1
Saline CT	ACSL4	26.636	26.636	0.662	0.074	9.58739e-09	9.58739e-09	0.632	0.95	2.571	0	-0.191	0.191	1	0.876	1.142	1
Saline CT	ACTB	17.051	17.051	-8.923	0.084	7.36487e-06	7.36487e-06	485.419	0.943	2.571	0	-0.217	0.217	1	0.861	1.162	1
Saline CT	ADM	28.487	28.487	2.513	0.104	2.65754e-09	2.65754e-09	0.175	0.93	2.571	0	-0.268	0.268	1	0.831	1.204	1
Saline CT	ANGPT1	28.462	28.462	2.488	0.101	2.70431e-09	2.70431e-09	0.178	0.933	2.571	0	-0.259	0.259	1	0.836	1.197	1
Saline CT	ANGPT2	28.837	28.837	2.863	0.078	2.08482e-09	2.08482e-09	0.137	0.947	2.571	0	-0.202	0.202	1	0.869	1.15	1
Saline CT	APAF1	25.31	25.31	-0.664	0.089	2.40411e-08	2.40411e-08	1.585	0.94	2.571	0	-0.23	0.23	1	0.853	1.173	1
Saline CT	ARNT	25.455	25.455	-0.519	0.092	2.17367e-08	2.17367e-08	1.433	0.938	2.571	0	-0.236	0.236	1	0.849	1.177	1
Saline CT	ATP5A1	19.277	19.277	-6.697	0.058	1.57424e-06	1.57424e-06	103.758	0.961	2.571	0	-0.148	0.148	1	0.903	1.108	1
Saline CT	ATRX	24.818	24.818	-1.155	0.05	3.37977e-08	3.37977e-08	2.228	0.966	2.571	0	-0.128	0.128	1	0.915	1.093	1
Saline CT	AURKA	26.563	26.563	0.589	0.176	1.00856e-08	1.00856e-08	0.665	0.885	2.571	0	-0.451	0.451	1	0.731	1.367	1
Saline CT	B2M	17.051	17.051	-8.923	0.056	7.36557e-06	7.36557e-06	485.465	0.962	2.571	0	-0.144	0.144	1	0.905	1.105	1
Saline CT	BCL2L11	30.905	30.905	4.931	0.168	4.97303e-10	4.97303e-10	0.033	0.89	2.571	0	-0.432	0.432	1	0.741	1.349	1
Saline CT	BIRC3	24.919	24.919	-1.055	0.05	3.15275e-08	3.15275e-08	2.078	0.966	2.571	0	-0.129	0.129	1	0.915	1.093	1
Saline CT	BMI1	24.53	24.53	-1.444	0.044	4.12689e-08	4.12689e-08	2.72	0.97	2.571	0	-0.113	0.113	1	0.925	1.081	1
Saline CT	CA9	24.859	24.859	-1.115	0.118	3.28661e-08	3.28661e-08	2.166	0.922	2.571	0	-0.302	0.302	1	0.811	1.233	1
Saline CT	CASP2	26.043	26.043	0.069	0.053	1.44683e-08	1.44683e-08	0.954	0.964	2.571	0	-0.137	0.137	1	0.909	1.1	1
Saline CT	CASP7	24.262	24.262	-1.712	0.097	4.9705e-08	4.9705e-08	3.276	0.935	2.571	0	-0.25	0.25	1	0.841	1.189	1
Saline CT	CASP9	28.141	28.141	2.167	0.059	3.37855e-09	3.37855e-09	0.223	0.96	2.571	0	-0.151	0.151	1	0.901	1.11	1
Saline CT	CCL2	25.339	25.339	-0.635	0.147	2.35682e-08	2.35682e-08	1.553	0.903	2.571	0	-0.379	0.379	1	0.769	1.3	1
Saline CT	CCND2	23.61	23.61	-2.364	0.079	7.80947e-08	7.80947e-08	5.147	0.947	2.571	0	-0.204	0.204	1	0.868	1.152	1
Saline CT	CCND3	26.119	26.119	0.145	0.064	1.37223e-08	1.37223e-08	0.904	0.957	2.571	0	-0.164	0.164	1	0.892	1.121	1
Saline CT	CDC20	27.814	27.814	1.84	0.259	4.23857e-09	4.23857e-09	0.279	0.836	2.571	0	-0.666	0.666	1	0.63	1.586	1
Saline CT	CDH2	29.334	29.334	3.36	0.157	1.47726e-09	1.47726e-09	0.097	0.897	2.571	0	-0.404	0.404	1	0.756	1.323	1
Saline CT	CFLAR	23.157	23.157	-2.817	0.054	1.06893e-07	1.06893e-07	7.045	0.963	2.571	0	-0.14	0.14	1	0.908	1.102	1
Saline CT	COX5A	20.118	20.118	-5.856	0.076	8.78645e-07	8.78645e-07	57.912	0.949	2.571	0	-0.196	0.196	1	0.873	1.145	1
Saline CT	CPT2	24.744	24.744	-1.23	0.105	3.55769e-08	3.55769e-08	2.345	0.93	2.571	0	-0.269	0.269	1	0.83	1.205	1
Saline CT	DDB2	27.542	27.542	1.568	0.158	5.11835e-09	5.11835e-09	0.337	0.896	2.571	0	-0.406	0.406	1	0.755	1.325	1
Saline CT	DKC1	27.613	27.613	1.639	0.062	4.87227e-09	4.87227e-09	0.321	0.958	2.571	0	-0.159	0.159	1	0.896	1.116	1
Saline CT	DSP	22.168	22.168	-3.806	0.051	2.12209e-07	2.12209e-07	13.987	0.965	2.571	0	-0.13	0.13	1	0.914	1.095	1
Saline CT	E2F4	26.114	26.114	0.14	0.052	1.37732e-08	1.37732e-08	0.908	0.964	2.571	0	-0.134	0.134	1	0.911	1.098	1
Saline CT	EPO	32.035	32.035	6.061	0.537	2.27293e-10	2.27293e-10	0.015	0.689	2.571	0	-1.382	1.382	1	0.384	2.606	1
Saline CT	ERCC3	26.852	26.852	0.878	0.056	8.2538e-09	8.2538e-09	0.544	0.962	2.571	0	-0.143	0.143	1	0.906	1.104	1
Saline CT	ERCC5	27.037	27.037	1.063	0.055	7.26192e-09	7.26192e-09	0.479	0.963	2.571	0	-0.141	0.141	1	0.907	1.103	1
Saline CT	ETS2	23.55	23.55	-2.424	0.122	8.14102e-08	8.14102e-08	5.366	0.919	2.571	0	-0.315	0.315	1	0.804	1.244	1
Saline CT	FASLG	29.321	29.321	3.347	0.193	1.49128e-09	1.49128e-09	0.098	0.875	2.571	0	-0.495	0.495	1	0.709	1.409	1
Saline CT	FGF2	28.397	28.397	2.423	0.1	2.82937e-09	2.82937e-09	0.186	0.933	2.571	0	-0.256	0.256	1	0.837	1.195	1
Saline CT	FLT1	28.874	28.874	2.9	0.115	2.03284e-09	2.03284e-09	0.134	0.923	2.571	0	-0.296	0.296	1	0.815	1.228	1
Saline CT	FOXC2	33.028	33.028	7.054	0.113	1.14167e-10	1.14167e-10	0.008	0.925	2.571	0	-0.291	0.291	1	0.817	1.223	1
Saline CT	G6PD	25.166	25.166	-0.808	0.034	2.65676e-08	2.65676e-08	1.751	0.976	2.571	0	-0.089	0.089	1	0.94	1.063	1
Saline CT	GADD45G	26.869	26.869	0.895	0.178	8.16085e-09	8.16085e-09	0.538	0.884	2.571	0	-0.458	0.458	1	0.728	1.374	1
Saline CT	GDC	33.487	33.487	7.513	0.463	8.30822e-11	8.30822e-11	0.005	0.726	2.571	0	-1.19	1.19	1	0.438	2.281	1
Saline CT	GPD2	24.077	24.077	-1.897	0.052	5.6516e-08	5.6516e-08	3.725	0.965	2.571	0	-0.133	0.133	1	0.912	1.096	1
Saline CT	GSC	32.073	32.073	6.099	0.347	2.2129e-10	2.2129e-10	0.015	0.786	2.571	0	-0.893	0.893	1	0.538	1.857	1
Saline CT	HMOX1	26.826	26.826	0.852	0.202	8.40491e-09	8.40491e-09	0.554	0.869	2.571	0	-0.52	0.52	1	0.698	1.434	1
Saline CT	HPRT1	22.929	22.929	-3.045	0.106	1.25199e-07	1.25199e-07	8.252	0.929	2.571	0	-0.271	0.271	1	0.829	1.207	1
Saline CT	IGFBP3	22.975	22.975	-2.999	0.11	1.21329e-07	1.21329e-07	7.997	0.927	2.571	0	-0.282	0.282	1	0.823	1.216	1
Saline CT	IGFBP5	24.759	24.759	-1.215	0.153	3.52157e-08	3.52157e-08	2.321	0.899	2.571	0	-0.393	0.393	1	0.762	1.313	1
Saline CT	IGFBP7	21.988	21.988	-3.986	0.133	2.40354e-07	2.40354e-07	15.842	0.912	2.571	0	-0.341	0.341	1	0.789	1.267	1
Saline CT	ING1	24.228	24.228	-1.746	0.075	5.09066e-08	5.09066e-08	3.355	0.95	2.571	0	-0.192	0.192	1	0.876	1.142	1
Saline CT	KDR	28.396	28.396	2.422	0.142	2.83042e-09	2.83042e-09	0.187	0.906	2.571	0	-0.365	0.365	1	0.777	1.288	1
Saline CT	KRT14	30.213	30.213	4.239	0.414	8.03458e-10	8.03458e-10	0.053	0.751	2.571	0	-1.063	1.063	1	0.479	2.09	1
Saline CT	LDHA	21.022	21.022	-4.952	0.085	4.69553e-07	4.69553e-07	30.948	0.943	2.571	0	-0.218	0.218	1	0.86	1.163	1
Saline CT	LIG4	29.432	29.432	3.458	0.198	1.38098e-09	1.38098e-09	0.091	0.871	2.571	0	-0.51	0.51	1	0.702	1.424	1
Saline CT	LPL	26.999	26.999	1.025	0.122	7.45447e-09	7.45447e-09	0.491	0.919	2.571	0	-0.313	0.313	1	0.805	1.243	1
Saline CT	MAP2K1	24.685	24.685	-1.289	0.091	3.70721e-08	3.70721e-08	2.443	0.939	2.571	0	-0.234	0.234	1	0.85	1.176	1
Saline CT	MAP2K3	26.923	26.923	0.949	0.035	7.86143e-09	7.86143e-09	0.518	0.976	2.571	0	-0.091	0.091	1	0.939	1.065	1
Saline CT	MCM2	25.428	25.428	-0.546	0.124	2.21508e-08	2.21508e-08	1.46	0.918	2.571	0	-0.319	0.319	1	0.802	1.247	1
Saline CT	MKI67	22.774	22.774	-3.2	0.12	1.39441e-07	1.39441e-07	9.191	0.92	2.571	0	-0.309	0.309	1	0.807	1.238	1
Saline CT	NOL3	28.163	28.163	2.189	0.123	3.3268e-09	3.3268e-09	0.219	0.918	2.571	0	-0.317	0.317	1	0.803	1.246	1
Saline CT	OCLN	23.528	23.528	-2.446	0.101	8.26757e-08	8.26757e-08	5.449	0.932	2.571	0	-0.259	0.259	1	0.835	1.197	1
Saline CT	PFKL	26.871	26.871	0.897	0.127	8.14603e-09	8.14603e-09	0.537	0.916	2.571	0	-0.327	0.327	1	0.797	1.254	1
Saline CT	PGF	30.906	30.906	4.932	0.093	4.97078e-10	4.97078e-10	0.033	0.938	2.571	0	-0.239	0.239	1	0.848	1.18	1
Saline CT	PINX1	27.265	27.265	1.291	0.081	6.20143e-09	6.20143e-09	0.409	0.945	2.571	0	-0.209	0.209	1	0.865	1.156	1
Saline CT	PPC	20.199	20.199	-5.775	0.243	8.30914e-07	8.30914e-07	54.766	0.845	2.571	0	-0.623	0.623	1	0.649	1.541	1
Saline CT	PPP1R15A	30.052	30.052	4.078	0.197	8.98382e-10	8.98382e-10	0.059	0.872	2.571	0	-0.506	0.506	1	0.704	1.42	1
Saline CT	RPLP1	18.334	18.334	-7.64	0.076	3.02577e-06	3.02577e-06	199.429	0.948	2.571	0	-0.197	0.197	1	0.873	1.146	1
Saline CT	RTC	23.645	23.645	-2.329	0.206	7.62156e-08	7.62156e-08	5.023	0.867	2.571	0	-0.53	0.53	1	0.692	1.444	1
Saline CT	SERPINB2	29.606	29.606	3.632	0.114	1.22354e-09	1.22354e-09	0.081	0.924	2.571	0	-0.292	0.292	1	0.817	1.224	1
Saline CT	SERPINF1	25.39	25.39	-0.584	0.157	2.27448e-08	2.27448e-08	1.499	0.897	2.571	0	-0.404	0.404	1	0.756	1.323	1
Saline CT	SIRT2	24.428	24.428	-1.546	0.065	4.42966e-08	4.42966e-08	2.92	0.956	2.571	0	-0.168	0.168	1	0.89	1.124	1
Saline CT	SKP2	28.067	28.067	2.093	0.05	3.55613e-09	3.55613e-09	0.234	0.966	2.571	0	-0.13	0.13	1	0.914	1.094	1
Saline CT	SLC2A1	26.089	26.089	0.115	0.14	1.40139e-08	1.40139e-08	0.924	0.908	2.571	0	-0.36	0.36	1	0.779	1.283	1
Saline CT	SNAI1	29.767	29.767	3.793	0.145	1.09437e-09	1.09437e-09	0.072	0.904	2.571	0	-0.372	0.372	1	0.773	1.294	1
Saline CT	SNAI2	26.734	26.734	0.76	0.133	8.95996e-09	8.95996e-09	0.591	0.912	2.571	0	-0.342	0.342	1	0.789	1.267	1
Saline CT	SNAI3	32.7	32.7	6.726	0.244	1.43346e-10	1.43346e-10	0.009	0.845	2.571	0	-0.627	0.627	1	0.648	1.544	1
Saline CT	SOD1	20.993	20.993	-4.981	0.038	4.79272e-07	4.79272e-07	31.589	0.974	2.571	0	-0.097	0.097	1	0.935	1.069	1
Saline CT	SOX10	29.313	29.313	3.339	0.114	1.49908e-09	1.49908e-09	0.099	0.924	2.571	0	-0.294	0.294	1	0.816	1.226	1
Saline CT	STMN1	21.896	21.896	-4.078	0.059	2.56293e-07	2.56293e-07	16.892	0.96	2.571	0	-0.152	0.152	1	0.9	1.111	1
Saline CT	TBX2	28.326	28.326	2.352	0.145	2.9724e-09	2.9724e-09	0.196	0.905	2.571	0	-0.372	0.372	1	0.773	1.294	1
Saline CT	TEK	27.899	27.899	1.925	0.079	3.99626e-09	3.99626e-09	0.263	0.947	2.571	0	-0.203	0.203	1	0.869	1.151	1
Saline CT	TEP1	25.007	25.007	-0.967	0.073	2.96565e-08	2.96565e-08	1.955	0.951	2.571	0	-0.188	0.188	1	0.878	1.139	1
Saline CT	TERF2IP	29.838	29.838	3.864	0.101	1.04173e-09	1.04173e-09	0.069	0.933	2.571	0	-0.258	0.258	1	0.836	1.196	1
Saline CT	TINF2	25.857	25.857	-0.117	0.071	1.64519e-08	1.64519e-08	1.084	0.952	2.571	0	-0.182	0.182	1	0.882	1.134	1
Saline CT	TNKS	24.79	24.79	-1.184	0.048	3.44785e-08	3.44785e-08	2.272	0.967	2.571	0	-0.124	0.124	1	0.917	1.09	1
Saline CT	TNKS2	24.379	24.379	-1.595	0.056	4.58283e-08	4.58283e-08	3.021	0.962	2.571	0	-0.144	0.144	1	0.905	1.105	1
Saline CT	UQCRFS1	21.586	21.586	-4.388	0.192	3.17634e-07	3.17634e-07	20.935	0.875	2.571	0	-0.494	0.494	1	0.71	1.408	1
Saline CT	VEGFC	25.171	25.171	-0.803	0.051	2.64728e-08	2.64728e-08	1.745	0.965	2.571	0	-0.131	0.131	1	0.913	1.095	1
Saline CT	WEE1	25.061	25.061	-0.913	0.157	2.85609e-08	2.85609e-08	1.882	0.897	2.571	0	-0.404	0.404	1	0.756	1.323	1
Saline CT	XIAP	21.905	21.905	-4.069	0.095	2.54688e-07	2.54688e-07	16.787	0.936	2.571	0	-0.245	0.245	1	0.844	1.185	1
Saline CT	XRCC4	26.928	26.928	0.954	0.089	7.83305e-09	7.83305e-09	0.516	0.94	2.571	0	-0.23	0.23	1	0.853	1.173	1

## Sheet: Table 4-2
# Analysis Group Name : Saline 2mg
# Description : Including all applicable data files.
# Created By :jennifer.roberts@hc-sc.gc.ca
# Last Modified Date : 2018-12-07 12:08:56 PM
# Number of Experiments in Analysis Group : 32
# List of instrument types in the study that are imported : 7500 Fast Real-Time PCR System
# Normalization method : Global Normalization
# Reference Sample : B63
# Reference Group : Saline 2mg/kg
# Max CT : 40.0
# Confidence Level : 95.0
# Array: Cancer PathwayFinder
Bio Group Name	Target Name	Mean Equivalent Cq	Mean Adjusted Equivalent Cq	Mean DCq	DCq SE	Mean L-Quant	Mean Adjusted L-Quant	Mean N-Quant	Sigma N-Quant	F Factor	DDCq	DDCq - Fsigma	DDCq + Fsigma	Rq	Rq Min	Rq Max	Corrected P-Value
AOM 2mg/kg	ACLY	24.075	24.075	-2.003	0.071	5.65981e-08	5.65981e-08	4.007	0.952	2.776	0.291	0.093	0.489	0.817	0.713	0.938	0.088
AOM 2mg/kg	ACSL4	26.259	26.259	0.182	0.064	1.24485e-08	1.24485e-08	0.881	0.957	2.776	-0.557	-0.733	-0.381	1.471	1.302	1.663	0.009
AOM 2mg/kg	ACTB	17.241	17.241	-8.836	0.059	6.45347e-06	6.45347e-06	456.896	0.96	2.776	0.112	-0.051	0.276	0.925	0.826	1.036	0.409
AOM 2mg/kg	ADM	28.861	28.861	2.784	0.126	2.0505e-09	2.0505e-09	0.145	0.917	2.776	0.218	-0.131	0.566	0.86	0.675	1.095	0.476
AOM 2mg/kg	ANGPT1	28.656	28.656	2.579	0.106	2.36439e-09	2.36439e-09	0.167	0.929	2.776	0.077	-0.216	0.37	0.948	0.774	1.162	0.997
AOM 2mg/kg	ANGPT2	28.817	28.817	2.74	0.063	2.11413e-09	2.11413e-09	0.15	0.957	2.776	-0.252	-0.427	-0.077	1.191	1.055	1.344	0.284
AOM 2mg/kg	APAF1	25.167	25.167	-0.91	0.089	2.6546e-08	2.6546e-08	1.879	0.94	2.776	-0.373	-0.621	-0.126	1.295	1.091	1.538	0.152
AOM 2mg/kg	ARNT	25.901	25.901	-0.176	0.023	1.59543e-08	1.59543e-08	1.13	0.984	2.776	0.289	0.225	0.353	0.818	0.783	0.856	0.135
AOM 2mg/kg	ATP5A1	19.419	19.419	-6.658	0.094	1.42655e-06	1.42655e-06	100.998	0.937	2.776	0.113	-0.149	0.375	0.925	0.771	1.109	0.811
AOM 2mg/kg	ATRX	24.92	24.92	-1.157	0.053	3.14922e-08	3.14922e-08	2.23	0.964	2.776	0.003	-0.144	0.149	0.998	0.902	1.105	1
AOM 2mg/kg	AURKA	26.931	26.931	0.854	0.101	7.81357e-09	7.81357e-09	0.553	0.933	2.776	0.527	0.248	0.807	0.694	0.572	0.842	0.04
AOM 2mg/kg	B2M	16.411	16.411	-9.666	0.147	1.14759e-05	1.14759e-05	812.473	0.903	2.776	-0.824	-1.233	-0.415	1.77	1.333	2.351	0.032
AOM 2mg/kg	BCL2L11	31.015	31.015	4.938	0.061	4.607e-10	4.607e-10	0.033	0.959	2.776	-0.052	-0.221	0.117	1.037	0.922	1.166	1
AOM 2mg/kg	BIRC3	25.022	25.022	-1.056	0.039	2.93602e-08	2.93602e-08	2.079	0.973	2.776	-0.058	-0.167	0.051	1.041	0.965	1.123	0.624
AOM 2mg/kg	BMI1	24.738	24.738	-1.339	0.049	3.57425e-08	3.57425e-08	2.531	0.967	2.776	0.195	0.059	0.331	0.873	0.795	0.96	0.185
AOM 2mg/kg	CA9	25.224	25.224	-0.853	0.048	2.55129e-08	2.55129e-08	1.806	0.967	2.776	0.246	0.114	0.379	0.843	0.769	0.924	0.042
AOM 2mg/kg	CASP2	26.435	26.435	0.358	0.107	1.10212e-08	1.10212e-08	0.78	0.929	2.776	0.225	-0.071	0.521	0.855	0.697	1.05	0.359
AOM 2mg/kg	CASP7	24.265	24.265	-1.812	0.079	4.96005e-08	4.96005e-08	3.512	0.946	2.776	-0.152	-0.373	0.068	1.111	0.954	1.295	0.369
AOM 2mg/kg	CASP9	28.091	28.091	2.014	0.025	3.49716e-09	3.49716e-09	0.248	0.983	2.776	-0.166	-0.236	-0.097	1.122	1.069	1.178	0.423
AOM 2mg/kg	CCL2	24.967	24.967	-1.11	0.242	3.04978e-08	3.04978e-08	2.159	0.845	2.776	-0.458	-1.131	0.215	1.374	0.861	2.19	0.392
AOM 2mg/kg	CCND2	23.403	23.403	-2.674	0.122	9.01522e-08	9.01522e-08	6.383	0.919	2.776	-0.296	-0.636	0.044	1.228	0.97	1.554	0.271
AOM 2mg/kg	CCND3	26.067	26.067	-0.01	0.058	1.42219e-08	1.42219e-08	1.007	0.961	2.776	-0.178	-0.338	-0.017	1.131	1.012	1.264	0.212
AOM 2mg/kg	CDC20	27.973	27.973	1.896	0.139	3.79473e-09	3.79473e-09	0.269	0.908	2.776	0.543	0.157	0.929	0.686	0.525	0.897	0.092
AOM 2mg/kg	CDH2	30.24	30.24	4.162	0.26	7.88773e-10	7.88773e-10	0.056	0.835	2.776	0.958	0.237	1.679	0.515	0.312	0.849	0.115
AOM 2mg/kg	CFLAR	22.898	22.898	-3.18	0.041	1.2797e-07	1.2797e-07	9.06	0.972	2.776	-0.396	-0.51	-0.282	1.316	1.216	1.424	0.018
AOM 2mg/kg	COX5A	20.163	20.163	-5.914	0.136	8.51691e-07	8.51691e-07	60.298	0.91	2.776	-0.023	-0.4	0.354	1.016	0.783	1.32	1
AOM 2mg/kg	CPT2	24.751	24.751	-1.326	0.035	3.54214e-08	3.54214e-08	2.508	0.976	2.776	-0.064	-0.16	0.033	1.045	0.978	1.117	0.79
AOM 2mg/kg	DDB2	27.795	27.795	1.718	0.057	4.29411e-09	4.29411e-09	0.304	0.961	2.776	0.158	-0.001	0.317	0.896	0.803	1.001	0.199
AOM 2mg/kg	DKC1	26.893	26.893	0.816	0.137	8.02183e-09	8.02183e-09	0.568	0.909	2.776	-0.757	-1.139	-0.375	1.69	1.297	2.202	0.039
AOM 2mg/kg	DSP	22.429	22.429	-3.648	0.042	1.77071e-07	1.77071e-07	12.536	0.971	2.776	0.144	0.027	0.261	0.905	0.835	0.981	0.37
AOM 2mg/kg	E2F4	26.01	26.01	-0.067	0.068	1.47952e-08	1.47952e-08	1.047	0.954	2.776	-0.235	-0.423	-0.047	1.177	1.033	1.341	0.185
AOM 2mg/kg	EPO	34.092	34.092	8.014	0.187	5.4627e-11	5.4627e-11	0.004	0.878	2.776	2.744	2.224	3.264	0.149	0.104	0.214	0.027
AOM 2mg/kg	ERCC3	27.737	27.737	1.66	0.107	4.46875e-09	4.46875e-09	0.316	0.929	2.776	0.84	0.544	1.136	0.559	0.455	0.686	0.017
AOM 2mg/kg	ERCC5	27.298	27.298	1.221	0.069	6.06024e-09	6.06024e-09	0.429	0.953	2.776	0.104	-0.087	0.295	0.93	0.815	1.062	0.746
AOM 2mg/kg	ETS2	23.755	23.755	-2.322	0.029	7.06282e-08	7.06282e-08	5	0.98	2.776	0.078	-0.003	0.158	0.947	0.896	1.002	0.756
AOM 2mg/kg	FASLG	28.687	28.687	2.61	0.033	2.31406e-09	2.31406e-09	0.164	0.977	2.776	-0.999	-1.09	-0.908	1.998	1.876	2.129	0.017
AOM 2mg/kg	FGF2	28.709	28.709	2.632	0.046	2.27888e-09	2.27888e-09	0.161	0.969	2.776	0.188	0.06	0.316	0.878	0.803	0.959	0.61
AOM 2mg/kg	FLT1	28.949	28.949	2.871	0.133	1.93017e-09	1.93017e-09	0.137	0.912	2.776	-0.103	-0.471	0.265	1.074	0.832	1.386	0.907
AOM 2mg/kg	FOXC2	32.389	32.389	6.312	0.293	1.77815e-10	1.77815e-10	0.013	0.816	2.776	-0.26	-1.073	0.552	1.198	0.682	2.103	0.855
AOM 2mg/kg	G6PD	25.111	25.111	-0.967	0.017	2.76039e-08	2.76039e-08	1.954	0.988	2.776	-0.112	-0.159	-0.064	1.08	1.045	1.117	0.52
AOM 2mg/kg	GADD45G	27.567	27.567	1.489	0.176	5.03046e-09	5.03046e-09	0.356	0.885	2.776	0.376	-0.113	0.866	0.77	0.549	1.081	0.345
AOM 2mg/kg	GDC	36.059	36.059	9.982	0.624	1.39663e-11	1.39663e-11	0.001	0.649	2.776	2.426	0.692	4.159	0.186	0.056	0.619	0.126
AOM 2mg/kg	GPD2	24.286	24.286	-1.791	0.083	4.88814e-08	4.88814e-08	3.461	0.944	2.776	0.053	-0.178	0.284	0.964	0.821	1.132	0.94
AOM 2mg/kg	GSC	33.878	33.878	7.801	0.341	6.33542e-11	6.33542e-11	0.004	0.79	2.776	2.199	1.253	3.145	0.218	0.113	0.42	0.042
AOM 2mg/kg	HMOX1	27.413	27.413	1.335	0.111	5.59704e-09	5.59704e-09	0.396	0.926	2.776	0.49	0.181	0.799	0.712	0.575	0.882	0.347
AOM 2mg/kg	HPRT1	22.711	22.711	-3.366	0.071	1.45664e-07	1.45664e-07	10.313	0.952	2.776	-0.282	-0.48	-0.083	1.216	1.059	1.395	0.104
AOM 2mg/kg	IGFBP3	22.74	22.74	-3.337	0.087	1.42719e-07	1.42719e-07	10.104	0.941	2.776	-0.553	-0.795	-0.311	1.467	1.24	1.735	0.032
AOM 2mg/kg	IGFBP5	24.807	24.807	-1.27	0.18	3.40615e-08	3.40615e-08	2.411	0.883	2.776	-0.027	-0.526	0.472	1.019	0.721	1.44	1
AOM 2mg/kg	IGFBP7	21.848	21.848	-4.229	0.134	2.64953e-07	2.64953e-07	18.758	0.912	2.776	-0.323	-0.694	0.047	1.251	0.968	1.618	0.333
AOM 2mg/kg	ING1	24.166	24.166	-1.911	0.045	5.31281e-08	5.31281e-08	3.761	0.969	2.776	-0.206	-0.331	-0.081	1.154	1.058	1.258	0.077
AOM 2mg/kg	KDR	28.137	28.137	2.059	0.063	3.38875e-09	3.38875e-09	0.24	0.957	2.776	-0.401	-0.577	-0.225	1.32	1.169	1.491	0.16
AOM 2mg/kg	KRT14	31.268	31.268	5.191	0.551	3.86712e-10	3.86712e-10	0.027	0.683	2.776	1.722	0.193	3.252	0.303	0.105	0.875	0.153
AOM 2mg/kg	LDHA	21.041	21.041	-5.036	0.11	4.63494e-07	4.63494e-07	32.815	0.926	2.776	-0.118	-0.425	0.188	1.085	0.878	1.342	0.756
AOM 2mg/kg	LIG4	30.752	30.752	4.675	0.431	5.52835e-10	5.52835e-10	0.039	0.742	2.776	1.496	0.3	2.692	0.355	0.155	0.812	0.122
AOM 2mg/kg	LPL	26.871	26.871	0.794	0.174	8.14848e-09	8.14848e-09	0.577	0.886	2.776	-0.518	-1.002	-0.034	1.432	1.024	2.002	0.185
AOM 2mg/kg	MAP2K1	24.487	24.487	-1.591	0.096	4.25424e-08	4.25424e-08	3.012	0.936	2.776	-0.274	-0.54	-0.007	1.209	1.005	1.454	0.199
AOM 2mg/kg	MAP2K3	27.157	27.157	1.08	0.085	6.68229e-09	6.68229e-09	0.473	0.942	2.776	0.086	-0.151	0.323	0.942	0.799	1.111	0.774
AOM 2mg/kg	MCM2	24.939	24.939	-1.139	0.032	3.10962e-08	3.10962e-08	2.202	0.978	2.776	-0.635	-0.725	-0.544	1.552	1.458	1.652	0.088
AOM 2mg/kg	MKI67	22.466	22.466	-3.611	0.086	1.72626e-07	1.72626e-07	12.222	0.942	2.776	-0.098	-0.336	0.14	1.07	0.907	1.263	0.881
AOM 2mg/kg	NOL3	28.677	28.677	2.6	0.068	2.32944e-09	2.32944e-09	0.165	0.954	2.776	0.396	0.207	0.586	0.76	0.666	0.867	0.214
AOM 2mg/kg	OCLN	23.657	23.657	-2.42	0.114	7.55892e-08	7.55892e-08	5.352	0.924	2.776	0.053	-0.263	0.369	0.964	0.774	1.2	1
AOM 2mg/kg	PFKL	27.478	27.478	1.401	0.188	5.3487e-09	5.3487e-09	0.379	0.878	2.776	0.431	-0.092	0.954	0.742	0.516	1.066	0.293
AOM 2mg/kg	PGF	31.028	31.028	4.951	0.149	4.56734e-10	4.56734e-10	0.032	0.902	2.776	0.152	-0.263	0.566	0.9	0.675	1.2	0.816
AOM 2mg/kg	PINX1	27.158	27.158	1.081	0.078	6.67703e-09	6.67703e-09	0.473	0.947	2.776	-0.204	-0.42	0.013	1.152	0.991	1.338	0.24
AOM 2mg/kg	PPC	20.122	20.122	-5.955	0.065	8.76142e-07	8.76142e-07	62.03	0.956	2.776	-0.167	-0.347	0.012	1.123	0.992	1.272	0.612
AOM 2mg/kg	PPP1R15A	30.535	30.535	4.458	0.084	6.42623e-10	6.42623e-10	0.045	0.943	2.776	0.609	0.375	0.844	0.656	0.557	0.771	0.041
AOM 2mg/kg	RPLP1	18.245	18.245	-7.832	0.084	3.21927e-06	3.21927e-06	227.919	0.943	2.776	-0.2	-0.433	0.033	1.148	0.977	1.35	0.392
AOM 2mg/kg	RTC	23.565	23.565	-2.513	0.069	8.06031e-08	8.06031e-08	5.707	0.953	2.776	-0.346	-0.538	-0.155	1.271	1.113	1.451	0.291
AOM 2mg/kg	SERPINB2	29.238	29.238	3.161	0.229	1.57938e-09	1.57938e-09	0.112	0.853	2.776	-0.247	-0.884	0.39	1.187	0.763	1.845	0.792
AOM 2mg/kg	SERPINF1	25.791	25.791	-0.286	0.199	1.7219e-08	1.7219e-08	1.219	0.871	2.776	0.112	-0.44	0.665	0.925	0.631	1.357	0.957
AOM 2mg/kg	SIRT2	24.76	24.76	-1.317	0.045	3.51949e-08	3.51949e-08	2.492	0.969	2.776	0.105	-0.02	0.229	0.93	0.853	1.014	0.49
AOM 2mg/kg	SKP2	27.955	27.955	1.878	0.054	3.84365e-09	3.84365e-09	0.272	0.963	2.776	-0.147	-0.299	0.004	1.108	0.997	1.23	0.293
AOM 2mg/kg	SLC2A1	26.438	26.438	0.361	0.137	1.09998e-08	1.09998e-08	0.779	0.909	2.776	0.199	-0.182	0.581	0.871	0.669	1.135	0.588
AOM 2mg/kg	SNAI1	30.485	30.485	4.408	0.099	6.65405e-10	6.65405e-10	0.047	0.934	2.776	0.638	0.363	0.914	0.643	0.531	0.778	0.153
AOM 2mg/kg	SNAI2	27.577	27.577	1.5	0.112	4.99492e-09	4.99492e-09	0.354	0.925	2.776	0.764	0.452	1.075	0.589	0.475	0.731	0.018
AOM 2mg/kg	SNAI3	32.95	32.95	6.873	0.227	1.20513e-10	1.20513e-10	0.009	0.854	2.776	0.291	-0.34	0.921	0.817	0.528	1.265	0.881
AOM 2mg/kg	SOD1	20.912	20.912	-5.165	0.082	5.06785e-07	5.06785e-07	35.88	0.944	2.776	-0.19	-0.419	0.039	1.14	0.973	1.337	0.399
AOM 2mg/kg	SOX10	30.44	30.44	4.363	0.382	6.86288e-10	6.86288e-10	0.049	0.768	2.776	1.098	0.039	2.158	0.467	0.224	0.974	0.182
AOM 2mg/kg	STMN1	21.72	21.72	-4.357	0.098	2.89416e-07	2.89416e-07	20.49	0.935	2.776	-0.061	-0.331	0.21	1.043	0.864	1.258	1
AOM 2mg/kg	TBX2	27.852	27.852	1.775	0.059	4.12835e-09	4.12835e-09	0.292	0.96	2.776	-0.53	-0.693	-0.367	1.444	1.289	1.616	0.206
AOM 2mg/kg	TEK	27.972	27.972	1.895	0.039	3.79876e-09	3.79876e-09	0.269	0.973	2.776	-0.009	-0.117	0.099	1.007	0.934	1.085	1
AOM 2mg/kg	TEP1	25.339	25.339	-0.738	0.116	2.35567e-08	2.35567e-08	1.668	0.923	2.776	0.066	-0.255	0.387	0.955	0.765	1.194	1
AOM 2mg/kg	TERF2IP	30.829	30.829	4.752	0.125	5.2431e-10	5.2431e-10	0.037	0.917	2.776	1.013	0.666	1.361	0.495	0.389	0.63	0.041
AOM 2mg/kg	TINF2	26.08	26.08	0.003	0.023	1.40975e-08	1.40975e-08	0.998	0.984	2.776	0.135	0.071	0.2	0.91	0.87	0.952	0.161
AOM 2mg/kg	TNKS	24.856	24.856	-1.221	0.042	3.29277e-08	3.29277e-08	2.331	0.971	2.776	-0.073	-0.19	0.044	1.052	0.97	1.141	0.799
AOM 2mg/kg	TNKS2	24.486	24.486	-1.591	0.023	4.2545e-08	4.2545e-08	3.012	0.984	2.776	0.02	-0.045	0.085	0.986	0.943	1.032	1
AOM 2mg/kg	UQCRFS1	21.243	21.243	-4.834	0.13	4.02954e-07	4.02954e-07	28.529	0.914	2.776	-0.388	-0.75	-0.027	1.309	1.019	1.681	0.17
AOM 2mg/kg	VEGFC	25.258	25.258	-0.819	0.131	2.49193e-08	2.49193e-08	1.764	0.913	2.776	-0.028	-0.393	0.337	1.019	0.792	1.313	1
AOM 2mg/kg	WEE1	24.892	24.892	-1.185	0.038	3.2122e-08	3.2122e-08	2.274	0.974	2.776	-0.183	-0.287	-0.079	1.135	1.056	1.22	0.141
AOM 2mg/kg	XIAP	21.634	21.634	-4.443	0.042	3.07198e-07	3.07198e-07	21.749	0.971	2.776	-0.479	-0.595	-0.362	1.393	1.285	1.511	0.069
AOM 2mg/kg	XRCC4	26.971	26.971	0.894	0.079	7.60301e-09	7.60301e-09	0.538	0.947	2.776	-0.023	-0.243	0.196	1.016	0.873	1.183	1
AOM 2mg/kg Tumor	ACLY	24.421	24.421	-2.141	0.241	4.45095e-08	4.45095e-08	4.409	0.846	2.776	0.153	-0.515	0.821	0.899	0.566	1.429	0.898
AOM 2mg/kg Tumor	ACSL4	26.123	26.123	-0.439	0.224	1.36869e-08	1.36869e-08	1.356	0.856	2.776	-1.179	-1.799	-0.558	2.263	1.472	3.48	0.05
AOM 2mg/kg Tumor	ACTB	17.731	17.731	-8.831	0.114	4.5969e-06	4.5969e-06	455.373	0.924	2.776	0.117	-0.199	0.434	0.922	0.74	1.148	0.709
AOM 2mg/kg Tumor	ADM	29.389	29.389	2.827	0.524	1.42274e-09	1.42274e-09	0.141	0.696	2.776	0.26	-1.194	1.714	0.835	0.305	2.287	0.984
AOM 2mg/kg Tumor	ANGPT1	30.126	30.126	3.565	0.273	8.53202e-10	8.53202e-10	0.085	0.827	2.776	1.063	0.304	1.822	0.479	0.283	0.81	0.092
AOM 2mg/kg Tumor	ANGPT2	28.86	28.86	2.298	0.357	2.05302e-09	2.05302e-09	0.203	0.781	2.776	-0.694	-1.684	0.296	1.618	0.814	3.214	0.356
AOM 2mg/kg Tumor	APAF1	25.989	25.989	-0.573	0.176	1.50189e-08	1.50189e-08	1.488	0.885	2.776	-0.036	-0.524	0.451	1.025	0.731	1.437	1
AOM 2mg/kg Tumor	ARNT	26.909	26.909	0.347	0.225	7.93614e-09	7.93614e-09	0.786	0.856	2.776	0.812	0.188	1.436	0.57	0.37	0.878	0.114
AOM 2mg/kg Tumor	ATP5A1	19.571	19.571	-6.99	0.155	1.2835e-06	1.2835e-06	127.145	0.898	2.776	-0.219	-0.649	0.21	1.164	0.864	1.568	0.602
AOM 2mg/kg Tumor	ATRX	25.5	25.5	-1.061	0.149	2.10672e-08	2.10672e-08	2.087	0.902	2.776	0.098	-0.315	0.511	0.934	0.702	1.244	0.923
AOM 2mg/kg Tumor	AURKA	26.576	26.576	0.014	0.179	9.99597e-09	9.99597e-09	0.99	0.883	2.776	-0.313	-0.811	0.186	1.242	0.879	1.754	0.409
AOM 2mg/kg Tumor	B2M	17.986	17.986	-8.576	0.244	3.85197e-06	3.85197e-06	381.579	0.845	2.776	0.266	-0.41	0.943	0.831	0.52	1.329	0.681
AOM 2mg/kg Tumor	BCL2L11	31.169	31.169	4.607	0.277	4.14162e-10	4.14162e-10	0.041	0.825	2.776	-0.383	-1.152	0.385	1.304	0.766	2.222	0.586
AOM 2mg/kg Tumor	BIRC3	26.011	26.011	-0.551	0.418	1.47891e-08	1.47891e-08	1.465	0.748	2.776	0.447	-0.714	1.608	0.734	0.328	1.641	0.673
AOM 2mg/kg Tumor	BMI1	25.454	25.454	-1.108	0.153	2.17586e-08	2.17586e-08	2.155	0.899	2.776	0.427	0.001	0.852	0.744	0.554	0.999	0.191
AOM 2mg/kg Tumor	CA9	26.399	26.399	-0.163	0.305	1.1302e-08	1.1302e-08	1.12	0.81	2.776	0.936	0.09	1.783	0.523	0.291	0.94	0.163
AOM 2mg/kg Tumor	CASP2	26.958	26.958	0.396	0.321	7.66912e-09	7.66912e-09	0.76	0.801	2.776	0.264	-0.627	1.155	0.833	0.449	1.545	0.793
AOM 2mg/kg Tumor	CASP7	25.567	25.567	-0.995	0.337	2.01163e-08	2.01163e-08	1.993	0.792	2.776	0.665	-0.27	1.6	0.631	0.33	1.206	0.347
AOM 2mg/kg Tumor	CASP9	29.412	29.412	2.85	0.267	1.39964e-09	1.39964e-09	0.139	0.831	2.776	0.67	-0.07	1.41	0.628	0.376	1.05	0.232
AOM 2mg/kg Tumor	CCL2	25.551	25.551	-1.011	0.597	2.03482e-08	2.03482e-08	2.016	0.661	2.776	-0.359	-2.017	1.3	1.282	0.406	4.048	0.932
AOM 2mg/kg Tumor	CCND2	22.801	22.801	-3.76	0.207	1.36802e-07	1.36802e-07	13.552	0.866	2.776	-1.383	-1.957	-0.809	2.607	1.752	3.882	0.027
AOM 2mg/kg Tumor	CCND3	26.872	26.872	0.31	0.19	8.14065e-09	8.14065e-09	0.806	0.877	2.776	0.143	-0.385	0.67	0.906	0.629	1.305	0.836
AOM 2mg/kg Tumor	CDC20	27.611	27.611	1.049	0.226	4.87814e-09	4.87814e-09	0.483	0.855	2.776	-0.304	-0.932	0.325	1.234	0.799	1.908	0.562
AOM 2mg/kg Tumor	CDH2	32.591	32.591	6.029	0.565	1.54573e-10	1.54573e-10	0.015	0.676	2.776	2.824	1.256	4.393	0.141	0.048	0.419	0.055
AOM 2mg/kg Tumor	CFLAR	23.546	23.546	-3.015	0.151	8.16207e-08	8.16207e-08	8.085	0.9	2.776	-0.232	-0.652	0.188	1.174	0.878	1.571	0.49
AOM 2mg/kg Tumor	COX5A	20.38	20.38	-6.182	0.161	7.32746e-07	7.32746e-07	72.586	0.894	2.776	-0.291	-0.738	0.156	1.223	0.897	1.668	0.422
AOM 2mg/kg Tumor	CPT2	25.288	25.288	-1.274	0.114	2.44099e-08	2.44099e-08	2.418	0.924	2.776	-0.011	-0.328	0.305	1.008	0.809	1.255	1
AOM 2mg/kg Tumor	DDB2	28.389	28.389	1.827	0.113	2.84507e-09	2.84507e-09	0.282	0.925	2.776	0.267	-0.047	0.581	0.831	0.668	1.033	0.262
AOM 2mg/kg Tumor	DKC1	27.798	27.798	1.236	0.324	4.28473e-09	4.28473e-09	0.424	0.799	2.776	-0.337	-1.237	0.564	1.263	0.677	2.358	0.691
AOM 2mg/kg Tumor	DSP	23.038	23.038	-3.524	0.123	1.16118e-07	1.16118e-07	11.503	0.918	2.776	0.268	-0.073	0.609	0.83	0.656	1.052	0.328
AOM 2mg/kg Tumor	E2F4	26.818	26.818	0.256	0.306	8.45054e-09	8.45054e-09	0.837	0.809	2.776	0.088	-0.762	0.939	0.941	0.522	1.696	1
AOM 2mg/kg Tumor	EPO	34.156	34.156	7.595	0.56	5.22292e-11	5.22292e-11	0.005	0.678	2.776	2.324	0.771	3.878	0.2	0.068	0.586	0.092
AOM 2mg/kg Tumor	ERCC3	27.209	27.209	0.647	0.096	6.44587e-09	6.44587e-09	0.639	0.936	2.776	-0.173	-0.439	0.093	1.127	0.938	1.355	0.408
AOM 2mg/kg Tumor	ERCC5	28.175	28.175	1.613	0.191	3.29907e-09	3.29907e-09	0.327	0.876	2.776	0.497	-0.034	1.028	0.709	0.49	1.024	0.222
AOM 2mg/kg Tumor	ETS2	23.705	23.705	-2.857	0.247	7.31394e-08	7.31394e-08	7.245	0.843	2.776	-0.457	-1.142	0.228	1.373	0.854	2.207	0.377
AOM 2mg/kg Tumor	FASLG	29.692	29.692	3.131	0.231	1.15269e-09	1.15269e-09	0.114	0.852	2.776	-0.478	-1.12	0.164	1.393	0.892	2.174	0.347
AOM 2mg/kg Tumor	FGF2	30.648	30.648	4.086	0.418	5.94486e-10	5.94486e-10	0.059	0.749	2.776	1.642	0.482	2.802	0.32	0.143	0.716	0.092
AOM 2mg/kg Tumor	FLT1	29.358	29.358	2.796	0.123	1.45313e-09	1.45313e-09	0.144	0.918	2.776	-0.178	-0.518	0.163	1.131	0.893	1.432	0.624
AOM 2mg/kg Tumor	FOXC2	34.1	34.1	7.668	1.079	5.4303e-11	5.4303e-11	0.005	0.473	3.182	1.096	-2.339	4.531	0.468	0.043	5.059	0.714
AOM 2mg/kg Tumor	G6PD	25.396	25.396	-1.166	0.235	2.2646e-08	2.2646e-08	2.243	0.85	2.776	-0.311	-0.963	0.342	1.24	0.789	1.949	0.573
AOM 2mg/kg Tumor	GADD45G	26.769	26.769	0.207	0.424	8.74606e-09	8.74606e-09	0.866	0.746	2.776	-0.906	-2.082	0.27	1.874	0.829	4.234	0.31
AOM 2mg/kg Tumor	GDC	33.83	33.83	7.269	1.448	6.54663e-11	6.54663e-11	0.006	0.367	2.776	-0.288	-4.307	3.732	1.221	0.075	19.798	1
AOM 2mg/kg Tumor	GPD2	24.988	24.988	-1.574	0.157	3.00502e-08	3.00502e-08	2.977	0.897	2.776	0.27	-0.166	0.706	0.829	0.613	1.122	0.409
AOM 2mg/kg Tumor	GSC	33.783	33.783	7.35	0.453	6.7666e-11	6.7666e-11	0.006	0.731	3.182	1.749	0.309	3.189	0.298	0.11	0.807	0.135
AOM 2mg/kg Tumor	HMOX1	26.302	26.302	-0.26	0.755	1.20888e-08	1.20888e-08	1.198	0.593	2.776	-1.105	-3.202	0.991	2.151	0.503	9.2	0.506
AOM 2mg/kg Tumor	HPRT1	22.513	22.513	-4.049	0.281	1.6711e-07	1.6711e-07	16.554	0.823	2.776	-0.965	-1.745	-0.184	1.951	1.136	3.352	0.129
AOM 2mg/kg Tumor	IGFBP3	24.362	24.362	-2.2	0.394	4.63891e-08	4.63891e-08	4.595	0.761	2.776	0.584	-0.509	1.677	0.667	0.313	1.423	0.493
AOM 2mg/kg Tumor	IGFBP5	26.46	26.46	-0.102	0.481	1.08358e-08	1.08358e-08	1.073	0.717	2.776	1.141	-0.193	2.475	0.453	0.18	1.143	0.261
AOM 2mg/kg Tumor	IGFBP7	22.057	22.057	-4.504	0.321	2.29108e-07	2.29108e-07	22.696	0.8	2.776	-0.598	-1.49	0.293	1.514	0.816	2.809	0.377
AOM 2mg/kg Tumor	ING1	24.847	24.847	-1.715	0.113	3.31341e-08	3.31341e-08	3.282	0.924	2.776	-0.01	-0.324	0.305	1.007	0.809	1.252	1
AOM 2mg/kg Tumor	KDR	29.516	29.516	2.954	0.26	1.30286e-09	1.30286e-09	0.129	0.835	2.776	0.493	-0.228	1.215	0.71	0.431	1.171	0.382
AOM 2mg/kg Tumor	KRT14	27.812	27.812	1.25	0.954	4.24385e-09	4.24385e-09	0.42	0.516	2.776	-2.218	-4.868	0.431	4.653	0.742	29.204	0.271
AOM 2mg/kg Tumor	LDHA	20.756	20.756	-5.805	0.221	5.64519e-07	5.64519e-07	55.922	0.858	2.776	-0.887	-1.502	-0.273	1.85	1.208	2.833	0.089
AOM 2mg/kg Tumor	LIG4	31.437	31.437	5.005	0.492	3.43947e-10	3.43947e-10	0.031	0.711	3.182	1.826	0.26	3.391	0.282	0.095	0.835	0.135
AOM 2mg/kg Tumor	LPL	28.888	28.888	2.326	0.354	2.01364e-09	2.01364e-09	0.199	0.782	2.776	1.014	0.031	1.997	0.495	0.251	0.979	0.182
AOM 2mg/kg Tumor	MAP2K1	24.87	24.87	-1.692	0.291	3.26097e-08	3.26097e-08	3.23	0.817	2.776	-0.375	-1.182	0.433	1.296	0.741	2.269	0.577
AOM 2mg/kg Tumor	MAP2K3	27.895	27.895	1.334	0.255	4.00564e-09	4.00564e-09	0.397	0.838	2.776	0.34	-0.369	1.048	0.79	0.484	1.291	0.562
AOM 2mg/kg Tumor	MCM2	24.235	24.235	-2.327	0.272	5.06391e-08	5.06391e-08	5.016	0.828	2.776	-1.823	-2.578	-1.068	3.537	2.096	5.97	0.018
AOM 2mg/kg Tumor	MKI67	21.822	21.822	-4.74	0.222	2.69716e-07	2.69716e-07	26.718	0.857	2.776	-1.227	-1.843	-0.61	2.34	1.527	3.587	0.033
AOM 2mg/kg Tumor	NOL3	30.199	30.199	3.637	0.518	8.11488e-10	8.11488e-10	0.08	0.698	2.776	1.433	-0.004	2.871	0.37	0.137	1.003	0.194
AOM 2mg/kg Tumor	OCLN	24.613	24.613	-1.949	0.061	3.89687e-08	3.89687e-08	3.86	0.958	2.776	0.524	0.354	0.695	0.695	0.618	0.782	0.018
AOM 2mg/kg Tumor	PFKL	27.229	27.229	0.668	0.203	6.35519e-09	6.35519e-09	0.63	0.869	2.776	-0.302	-0.866	0.261	1.233	0.834	1.822	0.519
AOM 2mg/kg Tumor	PGF	29.307	29.307	2.745	0.496	1.50604e-09	1.50604e-09	0.149	0.709	2.776	-2.054	-3.43	-0.679	4.154	1.601	10.779	0.088
AOM 2mg/kg Tumor	PINX1	26.508	26.508	-0.054	0.178	1.04773e-08	1.04773e-08	1.038	0.884	2.776	-1.338	-1.832	-0.845	2.529	1.796	3.561	0.021
AOM 2mg/kg Tumor	PPC	20.243	20.243	-6.319	0.269	8.05891e-07	8.05891e-07	79.832	0.83	2.776	-0.532	-1.277	0.214	1.445	0.862	2.424	0.359
AOM 2mg/kg Tumor	PPP1R15A	30.213	30.213	3.652	0.151	8.03287e-10	8.03287e-10	0.08	0.9	2.776	-0.197	-0.618	0.223	1.147	0.857	1.534	0.667
AOM 2mg/kg Tumor	RPLP1	18.24	18.24	-8.322	0.253	3.23009e-06	3.23009e-06	319.976	0.839	2.776	-0.689	-1.391	0.013	1.612	0.991	2.623	0.199
AOM 2mg/kg Tumor	RTC	23.798	23.798	-2.763	0.217	6.85422e-08	6.85422e-08	6.79	0.86	2.776	-0.597	-1.201	0.007	1.513	0.995	2.298	0.219
AOM 2mg/kg Tumor	SERPINB2	29.283	29.283	2.721	0.534	1.53138e-09	1.53138e-09	0.152	0.691	2.776	-0.687	-2.17	0.796	1.61	0.576	4.501	0.592
AOM 2mg/kg Tumor	SERPINF1	27.259	27.259	0.697	0.505	6.22501e-09	6.22501e-09	0.617	0.705	2.776	1.096	-0.307	2.499	0.468	0.177	1.237	0.304
AOM 2mg/kg Tumor	SIRT2	25.706	25.706	-0.855	0.153	1.82645e-08	1.82645e-08	1.809	0.9	2.776	0.566	0.142	0.99	0.675	0.503	0.906	0.105
AOM 2mg/kg Tumor	SKP2	28.175	28.175	1.613	0.069	3.29911e-09	3.29911e-09	0.327	0.954	2.776	-0.412	-0.602	-0.221	1.33	1.166	1.518	0.027
AOM 2mg/kg Tumor	SLC2A1	26.595	26.595	0.033	0.263	9.86512e-09	9.86512e-09	0.977	0.833	2.776	-0.128	-0.859	0.602	1.093	0.659	1.813	0.997
AOM 2mg/kg Tumor	SNAI1	31.252	31.252	4.69	0.373	3.91119e-10	3.91119e-10	0.039	0.772	2.776	0.92	-0.114	1.955	0.528	0.258	1.083	0.254
AOM 2mg/kg Tumor	SNAI2	29.42	29.42	2.858	0.298	1.39232e-09	1.39232e-09	0.138	0.814	2.776	2.122	1.296	2.949	0.23	0.13	0.407	0.023
AOM 2mg/kg Tumor	SNAI3	32.708	32.708	6.147	0.348	1.42494e-10	1.42494e-10	0.014	0.786	2.776	-0.435	-1.4	0.529	1.352	0.693	2.64	0.756
AOM 2mg/kg Tumor	SOD1	20.751	20.751	-5.811	0.267	5.66558e-07	5.66558e-07	56.124	0.831	2.776	-0.835	-1.577	-0.093	1.784	1.067	2.983	0.152
AOM 2mg/kg Tumor	SOX10	32.172	32.172	5.74	0.457	2.06604e-10	2.06604e-10	0.019	0.728	3.182	2.475	1.02	3.931	0.18	0.066	0.493	0.077
AOM 2mg/kg Tumor	STMN1	20.697	20.697	-5.865	0.291	5.88293e-07	5.88293e-07	58.277	0.817	2.776	-1.569	-2.378	-0.759	2.966	1.693	5.197	0.039
AOM 2mg/kg Tumor	TBX2	30.033	30.033	3.471	0.388	9.10128e-10	9.10128e-10	0.09	0.764	2.776	1.167	0.091	2.243	0.445	0.211	0.939	0.163
AOM 2mg/kg Tumor	TEK	30.413	30.413	3.851	0.256	6.99602e-10	6.99602e-10	0.069	0.838	2.776	1.947	1.237	2.657	0.259	0.159	0.424	0.017
AOM 2mg/kg Tumor	TEP1	25.943	25.943	-0.619	0.242	1.5506e-08	1.5506e-08	1.536	0.846	2.776	0.184	-0.487	0.856	0.88	0.552	1.402	0.842
AOM 2mg/kg Tumor	TERF2IP	32.305	32.305	5.743	0.473	1.88521e-10	1.88521e-10	0.019	0.721	2.776	2.004	0.692	3.317	0.249	0.1	0.619	0.077
AOM 2mg/kg Tumor	TINF2	26.456	26.456	-0.106	0.144	1.08655e-08	1.08655e-08	1.076	0.905	2.776	0.026	-0.374	0.427	0.982	0.744	1.296	1
AOM 2mg/kg Tumor	TNKS	25.69	25.69	-0.872	0.147	1.84721e-08	1.84721e-08	1.83	0.903	2.776	0.276	-0.131	0.684	0.826	0.622	1.095	0.392
AOM 2mg/kg Tumor	TNKS2	25.518	25.518	-1.044	0.21	2.0819e-08	2.0819e-08	2.062	0.865	2.776	0.566	-0.016	1.148	0.675	0.451	1.011	0.202
AOM 2mg/kg Tumor	UQCRFS1	21.996	21.996	-4.566	0.149	2.39128e-07	2.39128e-07	23.688	0.902	2.776	-0.12	-0.534	0.295	1.087	0.815	1.448	0.831
AOM 2mg/kg Tumor	VEGFC	25.857	25.857	-0.705	0.144	1.64582e-08	1.64582e-08	1.63	0.905	2.776	0.086	-0.314	0.486	0.942	0.714	1.243	0.946
AOM 2mg/kg Tumor	WEE1	25.094	25.094	-1.468	0.238	2.79266e-08	2.79266e-08	2.766	0.848	2.776	-0.466	-1.125	0.194	1.381	0.874	2.182	0.351
AOM 2mg/kg Tumor	XIAP	22.821	22.821	-3.74	0.155	1.34928e-07	1.34928e-07	13.366	0.898	2.776	0.224	-0.206	0.653	0.856	0.636	1.153	0.588
AOM 2mg/kg Tumor	XRCC4	27.22	27.22	0.658	0.211	6.39644e-09	6.39644e-09	0.634	0.864	2.776	-0.259	-0.844	0.327	1.196	0.797	1.795	0.6
AOM CT	ACLY	23.942	23.942	-1.988	0.03	6.20471e-08	6.20471e-08	3.968	0.98	2.776	0.305	0.223	0.388	0.809	0.764	0.857	0.004
AOM CT	ACSL4	26.245	26.245	0.314	0.095	1.25778e-08	1.25778e-08	0.804	0.936	2.776	-0.425	-0.69	-0.16	1.343	1.117	1.614	0.068
AOM CT	ACTB	17.207	17.207	-8.724	0.047	6.61121e-06	6.61121e-06	422.786	0.968	2.776	0.224	0.093	0.355	0.856	0.782	0.937	0.066
AOM CT	ADM	28.93	28.93	3	0.076	1.95476e-09	1.95476e-09	0.125	0.949	2.776	0.433	0.222	0.645	0.741	0.639	0.858	0.06
AOM CT	ANGPT1	28.324	28.324	2.394	0.14	2.97512e-09	2.97512e-09	0.19	0.908	2.776	-0.108	-0.495	0.28	1.078	0.824	1.41	0.935
AOM CT	ANGPT2	28.608	28.608	2.678	0.062	2.44425e-09	2.44425e-09	0.156	0.958	2.776	-0.314	-0.486	-0.143	1.243	1.104	1.4	0.174
AOM CT	APAF1	25.026	25.026	-0.904	0.047	2.92703e-08	2.92703e-08	1.872	0.968	2.776	-0.368	-0.498	-0.237	1.29	1.178	1.412	0.126
AOM CT	ARNT	25.705	25.705	-0.225	0.025	1.82768e-08	1.82768e-08	1.169	0.983	2.776	0.24	0.171	0.309	0.847	0.807	0.888	0.202
AOM CT	ATP5A1	19.511	19.511	-6.419	0.029	1.33832e-06	1.33832e-06	85.585	0.98	2.776	0.352	0.272	0.431	0.784	0.742	0.828	0.151
AOM CT	ATRX	24.849	24.849	-1.081	0.062	3.30916e-08	3.30916e-08	2.116	0.958	2.776	0.078	-0.095	0.25	0.947	0.841	1.068	0.787
AOM CT	AURKA	26.755	26.755	0.824	0.047	8.83149e-09	8.83149e-09	0.565	0.968	2.776	0.498	0.367	0.628	0.708	0.647	0.776	0.016
AOM CT	B2M	16.578	16.578	-9.352	0.118	1.0219e-05	1.0219e-05	653.503	0.922	2.776	-0.51	-0.836	-0.184	1.424	1.136	1.785	0.077
AOM CT	BCL2L11	30.982	30.982	5.052	0.054	4.71474e-10	4.71474e-10	0.03	0.963	2.776	0.061	-0.09	0.212	0.958	0.863	1.064	1
AOM CT	BIRC3	25.131	25.131	-0.8	0.075	2.72216e-08	2.72216e-08	1.741	0.95	2.776	0.198	-0.009	0.405	0.872	0.755	1.006	0.211
AOM CT	BMI1	24.451	24.451	-1.479	0.074	4.36017e-08	4.36017e-08	2.788	0.95	2.776	0.055	-0.151	0.261	0.962	0.834	1.11	0.936
AOM CT	CA9	25.173	25.173	-0.758	0.053	2.64395e-08	2.64395e-08	1.691	0.964	2.776	0.341	0.194	0.489	0.789	0.712	0.874	0.021
AOM CT	CASP2	26.171	26.171	0.241	0.072	1.32353e-08	1.32353e-08	0.846	0.951	2.776	0.108	-0.093	0.309	0.928	0.807	1.067	0.662
AOM CT	CASP7	24.342	24.342	-1.589	0.067	4.70343e-08	4.70343e-08	3.008	0.955	2.776	0.071	-0.114	0.256	0.952	0.837	1.082	0.714
AOM CT	CASP9	27.974	27.974	2.044	0.048	3.79177e-09	3.79177e-09	0.242	0.967	2.776	-0.136	-0.269	-0.003	1.099	1.002	1.205	0.577
AOM CT	CCL2	25.2	25.2	-0.73	0.196	2.59454e-08	2.59454e-08	1.659	0.873	2.776	-0.078	-0.623	0.468	1.055	0.723	1.541	1
AOM CT	CCND2	23.373	23.373	-2.557	0.089	9.2053e-08	9.2053e-08	5.887	0.94	2.776	-0.18	-0.426	0.067	1.133	0.955	1.344	0.408
AOM CT	CCND3	25.951	25.951	0.021	0.036	1.54158e-08	1.54158e-08	0.986	0.975	2.776	-0.147	-0.248	-0.046	1.107	1.033	1.187	0.218
AOM CT	CDC20	27.813	27.813	1.883	0.037	4.24069e-09	4.24069e-09	0.271	0.974	2.776	0.53	0.426	0.633	0.693	0.645	0.744	0.014
AOM CT	CDH2	29.876	29.876	3.946	0.085	1.01468e-09	1.01468e-09	0.065	0.943	2.776	0.741	0.506	0.976	0.598	0.508	0.704	0.081
AOM CT	CFLAR	22.922	22.922	-3.008	0.051	1.25825e-07	1.25825e-07	8.046	0.965	2.776	-0.225	-0.366	-0.084	1.169	1.06	1.289	0.122
AOM CT	COX5A	20.269	20.269	-5.662	0.06	7.91543e-07	7.91543e-07	50.619	0.959	2.776	0.229	0.064	0.395	0.853	0.761	0.957	0.293
AOM CT	CPT2	24.764	24.764	-1.167	0.026	3.51036e-08	3.51036e-08	2.245	0.982	2.776	0.096	0.024	0.169	0.936	0.89	0.984	0.564
AOM CT	DDB2	27.648	27.648	1.718	0.097	4.75429e-09	4.75429e-09	0.304	0.935	2.776	0.158	-0.111	0.426	0.896	0.744	1.08	0.435
AOM CT	DKC1	26.642	26.642	0.712	0.066	9.5471e-09	9.5471e-09	0.611	0.955	2.776	-0.861	-1.044	-0.678	1.817	1.6	2.062	0.002
AOM CT	DSP	22.377	22.377	-3.554	0.036	1.83646e-07	1.83646e-07	11.744	0.975	2.776	0.238	0.138	0.339	0.848	0.791	0.909	0.129
AOM CT	E2F4	25.841	25.841	-0.09	0.023	1.66404e-08	1.66404e-08	1.064	0.984	2.776	-0.258	-0.322	-0.194	1.196	1.144	1.25	0.103
AOM CT	EPO	33.203	33.203	7.272	0.081	1.01155e-10	1.01155e-10	0.006	0.946	2.776	2.002	1.778	2.226	0.25	0.214	0.292	0.077
AOM CT	ERCC3	27.806	27.806	1.875	0.083	4.26232e-09	4.26232e-09	0.273	0.944	2.776	1.055	0.825	1.285	0.481	0.41	0.564	0.003
AOM CT	ERCC5	27.131	27.131	1.2	0.053	6.80542e-09	6.80542e-09	0.435	0.964	2.776	0.084	-0.063	0.23	0.944	0.853	1.045	0.814
AOM CT	ETS2	23.491	23.491	-2.44	0.097	8.48389e-08	8.48389e-08	5.425	0.935	2.776	-0.04	-0.311	0.231	1.028	0.852	1.24	1
AOM CT	FASLG	28.523	28.523	2.593	0.107	2.59242e-09	2.59242e-09	0.166	0.929	2.776	-1.016	-1.313	-0.719	2.022	1.646	2.485	0.011
AOM CT	FGF2	28.299	28.299	2.369	0.093	3.02758e-09	3.02758e-09	0.194	0.938	2.776	-0.075	-0.333	0.183	1.053	0.881	1.26	1
AOM CT	FLT1	28.778	28.778	2.847	0.036	2.17259e-09	2.17259e-09	0.139	0.975	2.776	-0.127	-0.227	-0.027	1.092	1.019	1.17	0.637
AOM CT	FOXC2	32.304	32.304	6.374	0.184	1.8856e-10	1.8856e-10	0.012	0.88	2.776	-0.198	-0.71	0.314	1.147	0.804	1.636	0.881
AOM CT	G6PD	25.091	25.091	-0.84	0.032	2.79879e-08	2.79879e-08	1.79	0.978	2.776	0.015	-0.073	0.104	0.989	0.931	1.052	1
AOM CT	GADD45G	27.461	27.461	1.53	0.09	5.414e-09	5.414e-09	0.346	0.939	2.776	0.417	0.167	0.668	0.749	0.629	0.891	0.119
AOM CT	GDC	34.361	34.361	8.431	0.398	4.53092e-11	4.53092e-11	0.003	0.759	2.776	0.875	-0.229	1.978	0.545	0.254	1.172	0.574
AOM CT	GPD2	24.4	24.4	-1.531	0.042	4.5178e-08	4.5178e-08	2.889	0.971	2.776	0.313	0.197	0.429	0.805	0.743	0.872	0.018
AOM CT	GSC	33.203	33.203	7.272	0.083	1.01145e-10	1.01145e-10	0.006	0.944	2.776	1.671	1.442	1.9	0.314	0.268	0.368	0.088
AOM CT	HMOX1	27.63	27.63	1.699	0.072	4.81507e-09	4.81507e-09	0.308	0.951	2.776	0.854	0.653	1.055	0.553	0.481	0.636	0.111
AOM CT	HPRT1	22.74	22.74	-3.191	0.061	1.42782e-07	1.42782e-07	9.131	0.959	2.776	-0.106	-0.275	0.063	1.076	0.958	1.21	0.547
AOM CT	IGFBP3	22.55	22.55	-3.38	0.184	1.62824e-07	1.62824e-07	10.413	0.881	2.776	-0.596	-1.106	-0.087	1.512	1.062	2.152	0.135
AOM CT	IGFBP5	24.553	24.553	-1.378	0.181	4.0634e-08	4.0634e-08	2.599	0.882	2.776	-0.135	-0.636	0.367	1.098	0.775	1.554	0.951
AOM CT	IGFBP7	21.844	21.844	-4.086	0.143	2.6557e-07	2.6557e-07	16.983	0.905	2.776	-0.18	-0.578	0.218	1.133	0.86	1.493	0.695
AOM CT	ING1	24.018	24.018	-1.913	0.056	5.88854e-08	5.88854e-08	3.766	0.962	2.776	-0.208	-0.365	-0.051	1.155	1.036	1.287	0.118
AOM CT	KDR	28.032	28.032	2.102	0.046	3.64265e-09	3.64265e-09	0.233	0.969	2.776	-0.358	-0.486	-0.231	1.282	1.174	1.4	0.199
AOM CT	KRT14	31.335	31.335	5.405	0.221	3.69117e-10	3.69117e-10	0.024	0.858	2.776	1.936	1.322	2.551	0.261	0.171	0.4	0.022
AOM CT	LDHA	21.156	21.156	-4.775	0.033	4.28055e-07	4.28055e-07	27.374	0.977	2.776	0.143	0.05	0.236	0.905	0.849	0.966	0.435
AOM CT	LIG4	29.537	29.537	3.607	0.143	1.28335e-09	1.28335e-09	0.082	0.906	2.776	0.428	0.031	0.825	0.743	0.564	0.979	0.303
AOM CT	LPL	26.91	26.91	0.98	0.149	7.92979e-09	7.92979e-09	0.507	0.902	2.776	-0.332	-0.745	0.081	1.259	0.945	1.676	0.358
AOM CT	MAP2K1	24.408	24.408	-1.522	0.073	4.49218e-08	4.49218e-08	2.873	0.951	2.776	-0.205	-0.407	-0.003	1.153	1.002	1.326	0.249
AOM CT	MAP2K3	26.938	26.938	1.007	0.069	7.77998e-09	7.77998e-09	0.498	0.953	2.776	0.013	-0.179	0.205	0.991	0.868	1.132	1
AOM CT	MCM2	24.976	24.976	-0.954	0.037	3.02993e-08	3.02993e-08	1.938	0.975	2.776	-0.45	-0.552	-0.349	1.366	1.273	1.466	0.182
AOM CT	MKI67	22.526	22.526	-3.404	0.066	1.65569e-07	1.65569e-07	10.588	0.955	2.776	0.109	-0.074	0.292	0.927	0.817	1.053	0.813
AOM CT	NOL3	28.387	28.387	2.456	0.138	2.84929e-09	2.84929e-09	0.182	0.909	2.776	0.253	-0.131	0.636	0.839	0.643	1.095	0.562
AOM CT	OCLN	23.641	23.641	-2.29	0.081	7.64665e-08	7.64665e-08	4.89	0.945	2.776	0.183	-0.041	0.408	0.881	0.754	1.029	0.392
AOM CT	PFKL	27.269	27.269	1.339	0.091	6.18137e-09	6.18137e-09	0.395	0.939	2.776	0.369	0.117	0.621	0.774	0.65	0.922	0.135
AOM CT	PGF	30.772	30.772	4.842	0.25	5.45292e-10	5.45292e-10	0.035	0.841	2.776	0.043	-0.65	0.736	0.971	0.601	1.57	1
AOM CT	PINX1	27.206	27.206	1.275	0.052	6.46091e-09	6.46091e-09	0.413	0.964	2.776	-0.01	-0.155	0.136	1.007	0.91	1.114	1
AOM CT	PPC	20.139	20.139	-5.791	0.074	8.6589e-07	8.6589e-07	55.374	0.95	2.776	-0.004	-0.208	0.201	1.003	0.87	1.155	1
AOM CT	PPP1R15A	30.559	30.559	4.629	0.08	6.32061e-10	6.32061e-10	0.04	0.946	2.776	0.78	0.558	1.002	0.582	0.499	0.679	0.018
AOM CT	RPLP1	18.348	18.348	-7.582	0.086	2.99684e-06	2.99684e-06	191.647	0.942	2.776	0.05	-0.189	0.29	0.966	0.818	1.14	1
AOM CT	RTC	23.559	23.559	-2.371	0.069	8.09186e-08	8.09186e-08	5.175	0.953	2.776	-0.205	-0.397	-0.013	1.153	1.009	1.317	0.585
AOM CT	SERPINB2	29.021	29.021	3.091	0.065	1.83513e-09	1.83513e-09	0.117	0.956	2.776	-0.317	-0.497	-0.136	1.245	1.099	1.411	0.506
AOM CT	SERPINF1	25.867	25.867	-0.063	0.188	1.63394e-08	1.63394e-08	1.045	0.878	2.776	0.335	-0.187	0.857	0.793	0.552	1.138	0.404
AOM CT	SIRT2	24.626	24.626	-1.304	0.057	3.86131e-08	3.86131e-08	2.469	0.961	2.776	0.118	-0.041	0.276	0.922	0.826	1.029	0.476
AOM CT	SKP2	27.848	27.848	1.918	0.027	4.13818e-09	4.13818e-09	0.265	0.982	2.776	-0.107	-0.182	-0.032	1.077	1.023	1.134	0.353
AOM CT	SLC2A1	26.579	26.579	0.649	0.07	9.97198e-09	9.97198e-09	0.638	0.952	2.776	0.487	0.292	0.683	0.713	0.623	0.817	0.047
AOM CT	SNAI1	30.092	30.092	4.162	0.201	8.73811e-10	8.73811e-10	0.056	0.87	2.776	0.392	-0.167	0.951	0.762	0.517	1.123	0.5
AOM CT	SNAI2	27.49	27.49	1.56	0.194	5.30364e-09	5.30364e-09	0.339	0.874	2.776	0.824	0.285	1.364	0.565	0.389	0.821	0.077
AOM CT	SNAI3	32.918	32.918	6.987	0.107	1.23261e-10	1.23261e-10	0.008	0.928	2.776	0.405	0.107	0.703	0.755	0.614	0.928	0.691
AOM CT	SOD1	20.932	20.932	-4.998	0.07	4.99678e-07	4.99678e-07	31.954	0.953	2.776	-0.023	-0.217	0.172	1.016	0.887	1.163	1
AOM CT	SOX10	29.501	29.501	3.571	0.049	1.31604e-09	1.31604e-09	0.084	0.966	2.776	0.306	0.169	0.443	0.809	0.736	0.889	0.271
AOM CT	STMN1	21.695	21.695	-4.235	0.052	2.94469e-07	2.94469e-07	18.831	0.964	2.776	0.061	-0.084	0.206	0.958	0.867	1.06	1
AOM CT	TBX2	27.969	27.969	2.039	0.109	3.80561e-09	3.80561e-09	0.243	0.927	2.776	-0.265	-0.567	0.036	1.202	0.975	1.482	0.608
AOM CT	TEK	27.744	27.744	1.814	0.131	4.44879e-09	4.44879e-09	0.284	0.913	2.776	-0.091	-0.453	0.272	1.065	0.828	1.369	0.959
AOM CT	TEP1	25.332	25.332	-0.598	0.077	2.36745e-08	2.36745e-08	1.514	0.948	2.776	0.205	-0.008	0.419	0.867	0.748	1.006	0.377
AOM CT	TERF2IP	30.339	30.339	4.409	0.071	7.36255e-10	7.36255e-10	0.047	0.952	2.776	0.67	0.473	0.867	0.628	0.548	0.72	0.126
AOM CT	TINF2	25.966	25.966	0.035	0.047	1.52576e-08	1.52576e-08	0.976	0.968	2.776	0.168	0.038	0.298	0.89	0.813	0.974	0.152
AOM CT	TNKS	24.721	24.721	-1.21	0.046	3.61716e-08	3.61716e-08	2.313	0.969	2.776	-0.062	-0.189	0.065	1.044	0.956	1.14	0.881
AOM CT	TNKS2	24.149	24.149	-1.781	0.098	5.37534e-08	5.37534e-08	3.438	0.934	2.776	-0.171	-0.443	0.102	1.126	0.932	1.36	0.547
AOM CT	UQCRFS1	21.292	21.292	-4.638	0.101	3.89362e-07	3.89362e-07	24.9	0.933	2.776	-0.192	-0.471	0.087	1.142	0.941	1.386	0.41
AOM CT	VEGFC	25.184	25.184	-0.746	0.144	2.62346e-08	2.62346e-08	1.678	0.905	2.776	0.045	-0.356	0.445	0.969	0.734	1.28	1
AOM CT	WEE1	24.821	24.821	-1.11	0.045	3.3748e-08	3.3748e-08	2.158	0.969	2.776	-0.108	-0.234	0.019	1.077	0.987	1.176	0.432
AOM CT	XIAP	21.695	21.695	-4.236	0.038	2.94642e-07	2.94642e-07	18.842	0.974	2.776	-0.272	-0.377	-0.166	1.207	1.122	1.299	0.24
AOM CT	XRCC4	27.005	27.005	1.075	0.072	7.42348e-09	7.42348e-09	0.475	0.951	2.776	0.158	-0.043	0.359	0.896	0.78	1.03	0.335
AOM CT Tumor	ACLY	24.477	24.477	-2.055	0.127	4.28171e-08	4.28171e-08	4.156	0.916	2.776	0.238	-0.115	0.592	0.848	0.664	1.083	0.369
AOM CT Tumor	ACSL4	26.339	26.339	-0.194	0.099	1.17848e-08	1.17848e-08	1.144	0.934	2.776	-0.933	-1.208	-0.659	1.91	1.579	2.31	0.006
AOM CT Tumor	ACTB	17.625	17.625	-8.908	0.165	4.94787e-06	4.94787e-06	480.27	0.892	2.776	0.04	-0.417	0.498	0.972	0.708	1.335	1
AOM CT Tumor	ADM	30.29	30.29	3.758	0.207	7.61645e-10	7.61645e-10	0.074	0.867	2.776	1.191	0.617	1.765	0.438	0.294	0.652	0.033
AOM CT Tumor	ANGPT1	30.504	30.504	3.971	0.335	6.56908e-10	6.56908e-10	0.064	0.793	2.776	1.469	0.539	2.399	0.361	0.19	0.688	0.077
AOM CT Tumor	ANGPT2	29.319	29.319	2.786	0.2	1.49323e-09	1.49323e-09	0.145	0.871	2.776	-0.205	-0.76	0.35	1.153	0.785	1.694	0.727
AOM CT Tumor	APAF1	26.061	26.061	-0.471	0.154	1.4281e-08	1.4281e-08	1.386	0.899	2.776	0.066	-0.362	0.493	0.955	0.71	1.285	1
AOM CT Tumor	ARNT	26.886	26.886	0.353	0.144	8.0649e-09	8.0649e-09	0.783	0.905	2.776	0.818	0.417	1.219	0.567	0.43	0.749	0.031
AOM CT Tumor	ATP5A1	19.827	19.827	-6.705	0.221	1.07511e-06	1.07511e-06	104.356	0.858	2.776	0.066	-0.547	0.678	0.956	0.625	1.461	1
AOM CT Tumor	ATRX	25.513	25.513	-1.019	0.262	2.08807e-08	2.08807e-08	2.027	0.834	2.776	0.14	-0.588	0.868	0.907	0.548	1.503	0.966
AOM CT Tumor	AURKA	26.318	26.318	-0.214	0.214	1.1953e-08	1.1953e-08	1.16	0.862	2.776	-0.541	-1.136	0.054	1.455	0.963	2.198	0.23
AOM CT Tumor	B2M	18.153	18.153	-8.379	0.225	3.43018e-06	3.43018e-06	332.954	0.856	2.776	0.463	-0.161	1.087	0.725	0.471	1.118	0.335
AOM CT Tumor	BCL2L11	31.305	31.305	4.773	0.184	3.76873e-10	3.76873e-10	0.037	0.88	2.776	-0.218	-0.728	0.292	1.163	0.817	1.656	0.738
AOM CT Tumor	BIRC3	25.802	25.802	-0.731	0.274	1.70962e-08	1.70962e-08	1.659	0.827	2.776	0.267	-0.494	1.028	0.831	0.49	1.408	0.714
AOM CT Tumor	BMI1	25.41	25.41	-1.122	0.192	2.24236e-08	2.24236e-08	2.177	0.876	2.776	0.413	-0.119	0.945	0.751	0.52	1.086	0.309
AOM CT Tumor	CA9	26.976	26.976	0.444	0.327	7.57516e-09	7.57516e-09	0.735	0.797	2.776	1.543	0.636	2.449	0.343	0.183	0.643	0.077
AOM CT Tumor	CASP2	26.771	26.771	0.239	0.097	8.73115e-09	8.73115e-09	0.847	0.935	2.776	0.106	-0.162	0.374	0.929	0.771	1.119	0.746
AOM CT Tumor	CASP7	25.822	25.822	-0.71	0.111	1.68535e-08	1.68535e-08	1.636	0.926	2.776	0.95	0.641	1.258	0.518	0.418	0.641	0.017
AOM CT Tumor	CASP9	29.211	29.211	2.679	0.262	1.60912e-09	1.60912e-09	0.156	0.834	2.776	0.498	-0.229	1.225	0.708	0.428	1.172	0.369
AOM CT Tumor	CCL2	26.607	26.607	0.074	0.205	9.78666e-09	9.78666e-09	0.95	0.867	2.776	0.727	0.157	1.297	0.604	0.407	0.897	0.122
AOM CT Tumor	CCND2	22.777	22.777	-3.755	0.283	1.39115e-07	1.39115e-07	13.503	0.822	2.776	-1.377	-2.162	-0.593	2.598	1.508	4.475	0.065
AOM CT Tumor	CCND3	26.836	26.836	0.304	0.032	8.3471e-09	8.3471e-09	0.81	0.978	2.776	0.136	0.048	0.224	0.91	0.856	0.967	0.246
AOM CT Tumor	CDC20	27.448	27.448	0.916	0.207	5.46019e-09	5.46019e-09	0.53	0.866	2.776	-0.437	-1.011	0.137	1.354	0.909	2.016	0.321
AOM CT Tumor	CDH2	32.346	32.346	5.813	0.286	1.83199e-10	1.83199e-10	0.018	0.82	2.776	2.609	1.815	3.402	0.164	0.095	0.284	0.006
AOM CT Tumor	CFLAR	23.701	23.701	-2.832	0.184	7.3333e-08	7.3333e-08	7.118	0.88	2.776	-0.048	-0.559	0.463	1.034	0.725	1.473	1
AOM CT Tumor	COX5A	20.736	20.736	-5.796	0.161	5.72556e-07	5.72556e-07	55.576	0.894	2.776	0.095	-0.354	0.543	0.937	0.687	1.278	0.971
AOM CT Tumor	CPT2	25.276	25.276	-1.256	0.192	2.46058e-08	2.46058e-08	2.388	0.875	2.776	0.007	-0.527	0.54	0.995	0.688	1.441	1
AOM CT Tumor	DDB2	28.478	28.478	1.946	0.356	2.67466e-09	2.67466e-09	0.26	0.782	2.776	0.386	-0.602	1.373	0.765	0.386	1.517	0.665
AOM CT Tumor	DKC1	27.601	27.601	1.068	0.154	4.91357e-09	4.91357e-09	0.477	0.899	2.776	-0.505	-0.933	-0.077	1.419	1.054	1.91	0.135
AOM CT Tumor	DSP	23.065	23.065	-3.467	0.127	1.13942e-07	1.13942e-07	11.06	0.916	2.776	0.325	-0.028	0.678	0.798	0.625	1.02	0.237
AOM CT Tumor	E2F4	26.454	26.454	-0.078	0.051	1.08759e-08	1.08759e-08	1.056	0.965	2.776	-0.246	-0.388	-0.105	1.186	1.075	1.308	0.126
AOM CT Tumor	EPO	33.607	33.607	7.33	0.354	7.64363e-11	7.64363e-11	0.006	0.782	3.182	2.06	0.934	3.186	0.24	0.11	0.523	0.077
AOM CT Tumor	ERCC3	27.269	27.269	0.737	0.188	6.18191e-09	6.18191e-09	0.6	0.878	2.776	-0.083	-0.605	0.439	1.06	0.738	1.521	1
AOM CT Tumor	ERCC5	28.095	28.095	1.562	0.311	3.48803e-09	3.48803e-09	0.339	0.806	2.776	0.446	-0.416	1.308	0.734	0.404	1.335	0.517
AOM CT Tumor	ETS2	23.573	23.573	-2.959	0.336	8.01069e-08	8.01069e-08	7.776	0.792	2.776	-0.559	-1.492	0.373	1.473	0.772	2.812	0.423
AOM CT Tumor	FASLG	29.711	29.711	3.179	0.237	1.1379e-09	1.1379e-09	0.11	0.848	2.776	-0.43	-1.088	0.228	1.347	0.854	2.126	0.408
AOM CT Tumor	FGF2	30.636	30.636	4.104	0.162	5.99269e-10	5.99269e-10	0.058	0.894	2.776	1.66	1.209	2.11	0.316	0.232	0.433	0.004
AOM CT Tumor	FLT1	29.621	29.621	3.089	0.095	1.21098e-09	1.21098e-09	0.118	0.936	2.776	0.114	-0.149	0.378	0.924	0.77	1.109	0.789
AOM CT Tumor	FOXC2	34.408	34.408	7.876	0.329	4.38598e-11	4.38598e-11	0.004	0.796	2.776	1.304	0.39	2.218	0.405	0.215	0.763	0.094
AOM CT Tumor	G6PD	25.319	25.319	-1.214	0.221	2.38926e-08	2.38926e-08	2.319	0.858	2.776	-0.358	-0.973	0.256	1.282	0.837	1.963	0.445
AOM CT Tumor	GADD45G	26.25	26.25	-0.282	0.366	1.25268e-08	1.25268e-08	1.216	0.776	2.776	-1.395	-2.411	-0.379	2.63	1.3	5.32	0.103
AOM CT Tumor	GDC	33.171	33.171	6.639	0.316	1.03401e-10	1.03401e-10	0.01	0.803	2.776	-0.918	-1.796	-0.04	1.889	1.028	3.473	0.51
AOM CT Tumor	GPD2	24.949	24.949	-1.584	0.185	3.08801e-08	3.08801e-08	2.997	0.88	2.776	0.26	-0.254	0.774	0.835	0.585	1.192	0.522
AOM CT Tumor	GSC	33.969	33.969	7.692	0.191	5.94773e-11	5.94773e-11	0.005	0.876	3.182	2.091	1.484	2.698	0.235	0.154	0.358	0.043
AOM CT Tumor	HMOX1	26.969	26.969	0.437	0.366	7.6107e-09	7.6107e-09	0.739	0.776	2.776	-0.408	-1.425	0.608	1.327	0.656	2.685	0.714
AOM CT Tumor	HPRT1	22.833	22.833	-3.7	0.219	1.33859e-07	1.33859e-07	12.993	0.859	2.776	-0.615	-1.224	-0.006	1.532	1.004	2.337	0.19
AOM CT Tumor	IGFBP3	24.768	24.768	-1.765	0.332	3.50056e-08	3.50056e-08	3.398	0.794	2.776	1.019	0.097	1.941	0.493	0.26	0.935	0.159
AOM CT Tumor	IGFBP5	26.337	26.337	-0.196	0.233	1.18003e-08	1.18003e-08	1.145	0.851	2.776	1.047	0.402	1.693	0.484	0.309	0.757	0.069
AOM CT Tumor	IGFBP7	22.576	22.576	-3.956	0.393	1.59896e-07	1.59896e-07	15.52	0.762	2.776	-0.05	-1.14	1.04	1.035	0.486	2.204	1
AOM CT Tumor	ING1	24.832	24.832	-1.7	0.245	3.34782e-08	3.34782e-08	3.25	0.844	2.776	0.005	-0.676	0.686	0.997	0.622	1.598	1
AOM CT Tumor	KDR	29.421	29.421	2.888	0.174	1.39154e-09	1.39154e-09	0.135	0.886	2.776	0.428	-0.055	0.911	0.743	0.532	1.039	0.294
AOM CT Tumor	KRT14	28.183	28.183	1.65	0.869	3.28217e-09	3.28217e-09	0.319	0.547	2.776	-1.818	-4.232	0.595	3.526	0.662	18.791	0.328
AOM CT Tumor	LDHA	21.04	21.04	-5.493	0.138	4.63812e-07	4.63812e-07	45.02	0.909	2.776	-0.575	-0.958	-0.191	1.489	1.141	1.943	0.078
AOM CT Tumor	LIG4	32.038	32.038	5.505	0.674	2.26836e-10	2.26836e-10	0.022	0.627	2.776	2.326	0.455	4.197	0.199	0.055	0.73	0.126
AOM CT Tumor	LPL	29.149	29.149	2.616	0.274	1.68042e-09	1.68042e-09	0.163	0.827	2.776	1.304	0.543	2.065	0.405	0.239	0.686	0.057
AOM CT Tumor	MAP2K1	24.984	24.984	-1.549	0.122	3.01422e-08	3.01422e-08	2.926	0.919	2.776	-0.232	-0.57	0.107	1.174	0.929	1.484	0.385
AOM CT Tumor	MAP2K3	27.821	27.821	1.289	0.127	4.21614e-09	4.21614e-09	0.409	0.916	2.776	0.295	-0.057	0.647	0.815	0.639	1.04	0.276
AOM CT Tumor	MCM2	24.386	24.386	-2.147	0.286	4.56167e-08	4.56167e-08	4.428	0.82	2.776	-1.643	-2.437	-0.848	3.122	1.8	5.416	0.031
AOM CT Tumor	MKI67	22.15	22.15	-4.383	0.248	2.14903e-07	2.14903e-07	20.86	0.842	2.776	-0.869	-1.557	-0.182	1.827	1.134	2.943	0.119
AOM CT Tumor	NOL3	30.654	30.654	4.122	0.129	5.91762e-10	5.91762e-10	0.057	0.915	2.776	1.918	1.561	2.275	0.265	0.207	0.339	0.002
AOM CT Tumor	OCLN	24.682	24.682	-1.851	0.282	3.71544e-08	3.71544e-08	3.606	0.822	2.776	0.623	-0.161	1.407	0.649	0.377	1.118	0.294
AOM CT Tumor	PFKL	27.53	27.53	0.997	0.146	5.16118e-09	5.16118e-09	0.501	0.904	2.776	0.027	-0.379	0.433	0.981	0.741	1.3	1
AOM CT Tumor	PGF	30.229	30.229	3.696	0.15	7.94873e-10	7.94873e-10	0.077	0.901	2.776	-1.103	-1.52	-0.687	2.148	1.61	2.867	0.017
AOM CT Tumor	PINX1	26.511	26.511	-0.021	0.192	1.04533e-08	1.04533e-08	1.015	0.876	2.776	-1.306	-1.838	-0.774	2.472	1.709	3.575	0.027
AOM CT Tumor	PPC	20.203	20.203	-6.33	0.263	8.28643e-07	8.28643e-07	80.433	0.833	2.776	-0.542	-1.273	0.189	1.456	0.877	2.417	0.345
AOM CT Tumor	PPP1R15A	30.365	30.365	3.833	0.179	7.23093e-10	7.23093e-10	0.07	0.883	2.776	-0.016	-0.513	0.48	1.011	0.717	1.427	1
AOM CT Tumor	RPLP1	18.652	18.652	-7.881	0.247	2.42774e-06	2.42774e-06	235.651	0.843	2.776	-0.248	-0.934	0.438	1.187	0.738	1.91	0.714
AOM CT Tumor	RTC	23.806	23.806	-2.726	0.201	6.81695e-08	6.81695e-08	6.617	0.87	2.776	-0.56	-1.119	-0.001	1.474	1.001	2.171	0.222
AOM CT Tumor	SERPINB2	29.112	29.112	2.579	0.843	1.72405e-09	1.72405e-09	0.167	0.557	2.776	-0.829	-3.17	1.513	1.776	0.35	9.001	0.714
AOM CT Tumor	SERPINF1	28.105	28.105	1.573	0.327	3.46326e-09	3.46326e-09	0.336	0.797	2.776	1.971	1.063	2.879	0.255	0.136	0.479	0.039
AOM CT Tumor	SIRT2	25.842	25.842	-0.691	0.143	1.66277e-08	1.66277e-08	1.614	0.905	2.776	0.731	0.333	1.129	0.602	0.457	0.794	0.047
AOM CT Tumor	SKP2	28.38	28.38	1.847	0.195	2.86345e-09	2.86345e-09	0.278	0.873	2.776	-0.178	-0.72	0.365	1.131	0.777	1.648	0.754
AOM CT Tumor	SLC2A1	26.788	26.788	0.256	0.242	8.62724e-09	8.62724e-09	0.837	0.845	2.776	0.094	-0.578	0.767	0.937	0.588	1.493	1
AOM CT Tumor	SNAI1	31.978	31.978	5.446	0.484	2.36397e-10	2.36397e-10	0.023	0.715	2.776	1.676	0.332	3.02	0.313	0.123	0.794	0.122
AOM CT Tumor	SNAI2	30.052	30.052	3.52	0.224	8.98339e-10	8.98339e-10	0.087	0.856	2.776	2.784	2.163	3.405	0.145	0.094	0.223	0.004
AOM CT Tumor	SNAI3	32.669	32.669	6.137	0.251	1.46404e-10	1.46404e-10	0.014	0.84	2.776	-0.445	-1.143	0.253	1.362	0.839	2.209	0.697
AOM CT Tumor	SOD1	21.121	21.121	-5.412	0.258	4.38624e-07	4.38624e-07	42.576	0.836	2.776	-0.437	-1.152	0.279	1.353	0.824	2.223	0.422
AOM CT Tumor	SOX10	32.024	32.024	5.748	0.389	2.28944e-10	2.28944e-10	0.019	0.764	3.182	2.483	1.245	3.721	0.179	0.076	0.422	0.05
AOM CT Tumor	STMN1	20.919	20.919	-5.613	0.35	5.04211e-07	5.04211e-07	48.942	0.785	2.776	-1.317	-2.287	-0.346	2.491	1.271	4.881	0.103
AOM CT Tumor	TBX2	29.994	29.994	3.462	0.123	9.35012e-10	9.35012e-10	0.091	0.918	2.776	1.158	0.816	1.499	0.448	0.354	0.568	0.027
AOM CT Tumor	TEK	30.664	30.664	4.131	0.19	5.87892e-10	5.87892e-10	0.057	0.877	2.776	2.227	1.7	2.755	0.214	0.148	0.308	0.003
AOM CT Tumor	TEP1	25.908	25.908	-0.624	0.162	1.58805e-08	1.58805e-08	1.541	0.894	2.776	0.179	-0.271	0.63	0.883	0.646	1.207	0.709
AOM CT Tumor	TERF2IP	32.096	32.096	5.564	0.467	2.17777e-10	2.17777e-10	0.021	0.723	2.776	1.825	0.529	3.122	0.282	0.115	0.693	0.092
AOM CT Tumor	TINF2	26.518	26.518	-0.015	0.065	1.04095e-08	1.04095e-08	1.01	0.956	2.776	0.118	-0.062	0.297	0.922	0.814	1.044	0.432
AOM CT Tumor	TNKS	25.806	25.806	-0.727	0.241	1.70498e-08	1.70498e-08	1.655	0.846	2.776	0.421	-0.247	1.089	0.747	0.47	1.186	0.408
AOM CT Tumor	TNKS2	25.547	25.547	-0.986	0.184	2.04007e-08	2.04007e-08	1.98	0.88	2.776	0.625	0.114	1.135	0.649	0.455	0.924	0.126
AOM CT Tumor	UQCRFS1	22.271	22.271	-4.261	0.165	1.97584e-07	1.97584e-07	19.179	0.892	2.776	0.185	-0.274	0.643	0.88	0.64	1.209	0.677
AOM CT Tumor	VEGFC	26.374	26.374	-0.158	0.312	1.14957e-08	1.14957e-08	1.116	0.806	2.776	0.633	-0.233	1.499	0.645	0.354	1.175	0.335
AOM CT Tumor	WEE1	25.064	25.064	-1.468	0.227	2.85027e-08	2.85027e-08	2.767	0.854	2.776	-0.466	-1.097	0.166	1.381	0.892	2.14	0.334
AOM CT Tumor	XIAP	22.99	22.99	-3.543	0.137	1.20047e-07	1.20047e-07	11.652	0.909	2.776	0.422	0.041	0.802	0.746	0.573	0.972	0.188
AOM CT Tumor	XRCC4	27.541	27.541	1.008	0.193	5.12216e-09	5.12216e-09	0.497	0.875	2.776	0.091	-0.444	0.626	0.939	0.648	1.36	0.997
Saline 2mg/kg	ACLY	23.672	23.672	-2.294	0.027	7.48326e-08	7.48326e-08	4.903	0.981	2.571	0	-0.07	0.07	1	0.953	1.05	1
Saline 2mg/kg	ACSL4	26.705	26.705	0.739	0.064	9.14295e-09	9.14295e-09	0.599	0.957	2.571	0	-0.164	0.164	1	0.892	1.121	1
Saline 2mg/kg	ACTB	17.017	17.017	-8.948	0.043	7.53811e-06	7.53811e-06	493.876	0.971	2.571	0	-0.11	0.11	1	0.927	1.079	1
Saline 2mg/kg	ADM	28.532	28.532	2.567	0.094	2.57653e-09	2.57653e-09	0.169	0.937	2.571	0	-0.242	0.242	1	0.846	1.182	1
Saline 2mg/kg	ANGPT1	28.467	28.467	2.502	0.134	2.69468e-09	2.69468e-09	0.177	0.911	2.571	0	-0.344	0.344	1	0.788	1.269	1
Saline 2mg/kg	ANGPT2	28.957	28.957	2.992	0.111	1.91891e-09	1.91891e-09	0.126	0.926	2.571	0	-0.285	0.285	1	0.821	1.219	1
Saline 2mg/kg	APAF1	25.428	25.428	-0.537	0.116	2.21453e-08	2.21453e-08	1.451	0.923	2.571	0	-0.299	0.299	1	0.813	1.23	1
Saline 2mg/kg	ARNT	25.501	25.501	-0.465	0.095	2.10641e-08	2.10641e-08	1.38	0.937	2.571	0	-0.243	0.243	1	0.845	1.184	1
Saline 2mg/kg	ATP5A1	19.194	19.194	-6.771	0.119	1.6668e-06	1.6668e-06	109.204	0.921	2.571	0	-0.307	0.307	1	0.808	1.237	1
Saline 2mg/kg	ATRX	24.806	24.806	-1.159	0.077	3.40902e-08	3.40902e-08	2.233	0.948	2.571	0	-0.198	0.198	1	0.872	1.147	1
Saline 2mg/kg	AURKA	26.292	26.292	0.327	0.072	1.21702e-08	1.21702e-08	0.797	0.951	2.571	0	-0.186	0.186	1	0.879	1.138	1
Saline 2mg/kg	B2M	17.123	17.123	-8.842	0.097	7.00523e-06	7.00523e-06	458.963	0.935	2.571	0	-0.25	0.25	1	0.841	1.189	1
Saline 2mg/kg	BCL2L11	30.956	30.956	4.991	0.172	4.80124e-10	4.80124e-10	0.031	0.887	2.571	0	-0.443	0.443	1	0.735	1.36	1
Saline 2mg/kg	BIRC3	24.968	24.968	-0.998	0.037	3.04774e-08	3.04774e-08	1.997	0.975	2.571	0	-0.095	0.095	1	0.936	1.068	1
Saline 2mg/kg	BMI1	24.431	24.431	-1.535	0.067	4.42206e-08	4.42206e-08	2.897	0.954	2.571	0	-0.173	0.173	1	0.887	1.127	1
Saline 2mg/kg	CA9	24.866	24.866	-1.099	0.037	3.26972e-08	3.26972e-08	2.142	0.975	2.571	0	-0.096	0.096	1	0.936	1.068	1
Saline 2mg/kg	CASP2	26.098	26.098	0.133	0.078	1.39217e-08	1.39217e-08	0.912	0.947	2.571	0	-0.201	0.201	1	0.87	1.149	1
Saline 2mg/kg	CASP7	24.306	24.306	-1.66	0.037	4.82229e-08	4.82229e-08	3.159	0.975	2.571	0	-0.096	0.096	1	0.936	1.069	1
Saline 2mg/kg	CASP9	28.146	28.146	2.18	0.104	3.36734e-09	3.36734e-09	0.221	0.931	2.571	0	-0.267	0.267	1	0.831	1.203	1
Saline 2mg/kg	CCL2	25.313	25.313	-0.653	0.14	2.39933e-08	2.39933e-08	1.572	0.908	2.571	0	-0.359	0.359	1	0.78	1.282	1
Saline 2mg/kg	CCND2	23.588	23.588	-2.378	0.076	7.93269e-08	7.93269e-08	5.197	0.949	2.571	0	-0.195	0.195	1	0.874	1.145	1
Saline 2mg/kg	CCND3	26.133	26.133	0.168	0.056	1.35877e-08	1.35877e-08	0.89	0.962	2.571	0	-0.145	0.145	1	0.905	1.106	1
Saline 2mg/kg	CDC20	27.318	27.318	1.353	0.074	5.97504e-09	5.97504e-09	0.391	0.95	2.571	0	-0.19	0.19	1	0.877	1.141	1
Saline 2mg/kg	CDH2	29.17	29.17	3.205	0.194	1.65549e-09	1.65549e-09	0.108	0.874	2.571	0	-0.499	0.499	1	0.708	1.413	1
Saline 2mg/kg	CFLAR	23.182	23.182	-2.784	0.063	1.05104e-07	1.05104e-07	6.886	0.957	2.571	0	-0.162	0.162	1	0.894	1.119	1
Saline 2mg/kg	COX5A	20.074	20.074	-5.891	0.103	9.05688e-07	9.05688e-07	59.338	0.931	2.571	0	-0.264	0.264	1	0.833	1.201	1
Saline 2mg/kg	CPT2	24.703	24.703	-1.263	0.073	3.66238e-08	3.66238e-08	2.399	0.95	2.571	0	-0.189	0.189	1	0.877	1.14	1
Saline 2mg/kg	DDB2	27.525	27.525	1.56	0.031	5.17702e-09	5.17702e-09	0.339	0.979	2.571	0	-0.079	0.079	1	0.947	1.056	1
Saline 2mg/kg	DKC1	27.538	27.538	1.573	0.065	5.12967e-09	5.12967e-09	0.336	0.956	2.571	0	-0.166	0.166	1	0.891	1.122	1
Saline 2mg/kg	DSP	22.173	22.173	-3.792	0.076	2.11442e-07	2.11442e-07	13.853	0.949	2.571	0	-0.194	0.194	1	0.874	1.144	1
Saline 2mg/kg	E2F4	26.134	26.134	0.168	0.074	1.3584e-08	1.3584e-08	0.89	0.95	2.571	0	-0.19	0.19	1	0.877	1.14	1
Saline 2mg/kg	EPO	31.236	31.236	5.27	0.491	3.9552e-10	3.9552e-10	0.026	0.712	2.571	0	-1.262	1.262	1	0.417	2.398	1
Saline 2mg/kg	ERCC3	26.786	26.786	0.82	0.05	8.64412e-09	8.64412e-09	0.566	0.966	2.571	0	-0.13	0.13	1	0.914	1.094	1
Saline 2mg/kg	ERCC5	27.082	27.082	1.117	0.1	7.03852e-09	7.03852e-09	0.461	0.933	2.571	0	-0.258	0.258	1	0.836	1.196	1
Saline 2mg/kg	ETS2	23.565	23.565	-2.4	0.087	8.05543e-08	8.05543e-08	5.278	0.941	2.571	0	-0.224	0.224	1	0.856	1.168	1
Saline 2mg/kg	FASLG	29.574	29.574	3.609	0.132	1.25132e-09	1.25132e-09	0.082	0.912	2.571	0	-0.34	0.34	1	0.79	1.266	1
Saline 2mg/kg	FGF2	28.409	28.409	2.444	0.159	2.80525e-09	2.80525e-09	0.184	0.896	2.571	0	-0.409	0.409	1	0.753	1.327	1
Saline 2mg/kg	FLT1	28.94	28.94	2.974	0.111	1.9423e-09	1.9423e-09	0.127	0.926	2.571	0	-0.286	0.286	1	0.82	1.219	1
Saline 2mg/kg	FOXC2	32.537	32.537	6.572	0.256	1.60439e-10	1.60439e-10	0.011	0.837	2.571	0	-0.659	0.659	1	0.633	1.579	1
Saline 2mg/kg	G6PD	25.11	25.11	-0.855	0.082	2.76093e-08	2.76093e-08	1.809	0.945	2.571	0	-0.21	0.21	1	0.864	1.157	1
Saline 2mg/kg	GADD45G	27.078	27.078	1.113	0.116	7.05683e-09	7.05683e-09	0.462	0.922	2.571	0	-0.299	0.299	1	0.813	1.231	1
Saline 2mg/kg	GDC	33.522	33.522	7.556	0.622	8.10832e-11	8.10832e-11	0.005	0.65	2.571	0	-1.599	1.599	1	0.33	3.028	1
Saline 2mg/kg	GPD2	24.122	24.122	-1.844	0.046	5.47857e-08	5.47857e-08	3.589	0.968	2.571	0	-0.119	0.119	1	0.921	1.086	1
Saline 2mg/kg	GSC	31.567	31.567	5.601	0.441	3.14379e-10	3.14379e-10	0.021	0.737	2.571	0	-1.133	1.133	1	0.456	2.193	1
Saline 2mg/kg	HMOX1	26.811	26.811	0.845	0.251	8.49589e-09	8.49589e-09	0.557	0.84	2.571	0	-0.646	0.646	1	0.639	1.565	1
Saline 2mg/kg	HPRT1	22.881	22.881	-3.085	0.061	1.29474e-07	1.29474e-07	8.483	0.958	2.571	0	-0.158	0.158	1	0.896	1.116	1
Saline 2mg/kg	IGFBP3	23.181	23.181	-2.784	0.097	1.05117e-07	1.05117e-07	6.887	0.935	2.571	0	-0.25	0.25	1	0.841	1.189	1
Saline 2mg/kg	IGFBP5	24.722	24.722	-1.243	0.183	3.61298e-08	3.61298e-08	2.367	0.881	2.571	0	-0.471	0.471	1	0.721	1.386	1
Saline 2mg/kg	IGFBP7	22.059	22.059	-3.906	0.122	2.28806e-07	2.28806e-07	14.991	0.919	2.571	0	-0.313	0.313	1	0.805	1.242	1
Saline 2mg/kg	ING1	24.26	24.26	-1.705	0.044	4.97682e-08	4.97682e-08	3.261	0.97	2.571	0	-0.112	0.112	1	0.925	1.081	1
Saline 2mg/kg	KDR	28.426	28.426	2.46	0.14	2.7733e-09	2.7733e-09	0.182	0.908	2.571	0	-0.359	0.359	1	0.78	1.283	1
Saline 2mg/kg	KRT14	29.434	29.434	3.468	0.33	1.37889e-09	1.37889e-09	0.09	0.796	2.571	0	-0.848	0.848	1	0.556	1.8	1
Saline 2mg/kg	LDHA	21.047	21.047	-4.918	0.09	4.61423e-07	4.61423e-07	30.231	0.94	2.571	0	-0.231	0.231	1	0.852	1.174	1
Saline 2mg/kg	LIG4	29.144	29.144	3.179	0.179	1.68513e-09	1.68513e-09	0.11	0.883	2.571	0	-0.46	0.46	1	0.727	1.375	1
Saline 2mg/kg	LPL	27.277	27.277	1.312	0.127	6.14903e-09	6.14903e-09	0.403	0.916	2.571	0	-0.327	0.327	1	0.797	1.254	1
Saline 2mg/kg	MAP2K1	24.648	24.648	-1.317	0.068	3.8032e-08	3.8032e-08	2.492	0.954	2.571	0	-0.176	0.176	1	0.885	1.13	1
Saline 2mg/kg	MAP2K3	26.959	26.959	0.994	0.062	7.66362e-09	7.66362e-09	0.502	0.958	2.571	0	-0.159	0.159	1	0.895	1.117	1
Saline 2mg/kg	MCM2	25.461	25.461	-0.504	0.167	2.1645e-08	2.1645e-08	1.418	0.891	2.571	0	-0.429	0.429	1	0.743	1.347	1
Saline 2mg/kg	MKI67	22.452	22.452	-3.513	0.131	1.74267e-07	1.74267e-07	11.418	0.913	2.571	0	-0.338	0.338	1	0.791	1.264	1
Saline 2mg/kg	NOL3	28.169	28.169	2.204	0.159	3.31336e-09	3.31336e-09	0.217	0.896	2.571	0	-0.408	0.408	1	0.754	1.327	1
Saline 2mg/kg	OCLN	23.492	23.492	-2.473	0.084	8.47524e-08	8.47524e-08	5.553	0.943	2.571	0	-0.216	0.216	1	0.861	1.162	1
Saline 2mg/kg	PFKL	26.935	26.935	0.97	0.106	7.7921e-09	7.7921e-09	0.511	0.929	2.571	0	-0.272	0.272	1	0.828	1.207	1
Saline 2mg/kg	PGF	30.765	30.765	4.799	0.146	5.4821e-10	5.4821e-10	0.036	0.904	2.571	0	-0.376	0.376	1	0.771	1.297	1
Saline 2mg/kg	PINX1	27.25	27.25	1.285	0.055	6.26446e-09	6.26446e-09	0.41	0.962	2.571	0	-0.142	0.142	1	0.906	1.103	1
Saline 2mg/kg	PPC	20.178	20.178	-5.787	0.136	8.4299e-07	8.4299e-07	55.23	0.91	2.571	0	-0.351	0.351	1	0.784	1.275	1
Saline 2mg/kg	PPP1R15A	29.814	29.814	3.849	0.124	1.05925e-09	1.05925e-09	0.069	0.917	2.571	0	-0.319	0.319	1	0.801	1.248	1
Saline 2mg/kg	RPLP1	18.333	18.333	-7.633	0.095	3.02922e-06	3.02922e-06	198.466	0.936	2.571	0	-0.245	0.245	1	0.844	1.185	1
Saline 2mg/kg	RTC	23.799	23.799	-2.166	0.159	6.85139e-08	6.85139e-08	4.489	0.895	2.571	0	-0.41	0.41	1	0.753	1.329	1
Saline 2mg/kg	SERPINB2	29.373	29.373	3.408	0.224	1.43824e-09	1.43824e-09	0.094	0.856	2.571	0	-0.576	0.576	1	0.671	1.491	1
Saline 2mg/kg	SERPINF1	25.567	25.567	-0.398	0.078	2.01142e-08	2.01142e-08	1.318	0.947	2.571	0	-0.2	0.2	1	0.87	1.149	1
Saline 2mg/kg	SIRT2	24.544	24.544	-1.422	0.064	4.08905e-08	4.08905e-08	2.679	0.957	2.571	0	-0.164	0.164	1	0.893	1.12	1
Saline 2mg/kg	SKP2	27.99	27.99	2.025	0.055	3.74996e-09	3.74996e-09	0.246	0.962	2.571	0	-0.142	0.142	1	0.906	1.103	1
Saline 2mg/kg	SLC2A1	26.127	26.127	0.162	0.104	1.3646e-08	1.3646e-08	0.894	0.93	2.571	0	-0.268	0.268	1	0.831	1.204	1
Saline 2mg/kg	SNAI1	29.735	29.735	3.77	0.219	1.11913e-09	1.11913e-09	0.073	0.859	2.571	0	-0.562	0.562	1	0.677	1.476	1
Saline 2mg/kg	SNAI2	26.701	26.701	0.736	0.099	9.16536e-09	9.16536e-09	0.6	0.934	2.571	0	-0.253	0.253	1	0.839	1.192	1
Saline 2mg/kg	SNAI3	32.547	32.547	6.582	0.393	1.59311e-10	1.59311e-10	0.01	0.761	2.571	0	-1.011	1.011	1	0.496	2.016	1
Saline 2mg/kg	SOD1	20.99	20.99	-4.975	0.09	4.80175e-07	4.80175e-07	31.46	0.94	2.571	0	-0.231	0.231	1	0.852	1.173	1
Saline 2mg/kg	SOX10	29.23	29.23	3.265	0.138	1.58801e-09	1.58801e-09	0.104	0.909	2.571	0	-0.355	0.355	1	0.782	1.279	1
Saline 2mg/kg	STMN1	21.669	21.669	-4.296	0.146	2.99891e-07	2.99891e-07	19.648	0.904	2.571	0	-0.376	0.376	1	0.771	1.297	1
Saline 2mg/kg	TBX2	28.27	28.27	2.304	0.211	3.09045e-09	3.09045e-09	0.202	0.864	2.571	0	-0.542	0.542	1	0.687	1.456	1
Saline 2mg/kg	TEK	27.869	27.869	1.904	0.121	4.07818e-09	4.07818e-09	0.267	0.92	2.571	0	-0.311	0.311	1	0.806	1.241	1
Saline 2mg/kg	TEP1	25.162	25.162	-0.804	0.1	2.6643e-08	2.6643e-08	1.746	0.933	2.571	0	-0.258	0.258	1	0.836	1.196	1
Saline 2mg/kg	TERF2IP	29.704	29.704	3.739	0.211	1.14348e-09	1.14348e-09	0.075	0.864	2.571	0	-0.542	0.542	1	0.687	1.456	1
Saline 2mg/kg	TINF2	25.833	25.833	-0.133	0.047	1.67327e-08	1.67327e-08	1.096	0.968	2.571	0	-0.121	0.121	1	0.92	1.087	1
Saline 2mg/kg	TNKS	24.817	24.817	-1.148	0.086	3.38268e-08	3.38268e-08	2.216	0.942	2.571	0	-0.221	0.221	1	0.858	1.165	1
Saline 2mg/kg	TNKS2	24.355	24.355	-1.61	0.099	4.66064e-08	4.66064e-08	3.054	0.934	2.571	0	-0.253	0.253	1	0.839	1.192	1
Saline 2mg/kg	UQCRFS1	21.519	21.519	-4.446	0.075	3.32706e-07	3.32706e-07	21.798	0.95	2.571	0	-0.192	0.192	1	0.875	1.142	1
Saline 2mg/kg	VEGFC	25.174	25.174	-0.791	0.062	2.64129e-08	2.64129e-08	1.731	0.958	2.571	0	-0.16	0.16	1	0.895	1.117	1
Saline 2mg/kg	WEE1	24.963	24.963	-1.002	0.058	3.05733e-08	3.05733e-08	2.003	0.96	2.571	0	-0.15	0.15	1	0.901	1.11	1
Saline 2mg/kg	XIAP	22.001	22.001	-3.964	0.116	2.38253e-07	2.38253e-07	15.61	0.923	2.571	0	-0.299	0.299	1	0.813	1.23	1
Saline 2mg/kg	XRCC4	26.882	26.882	0.917	0.048	8.08319e-09	8.08319e-09	0.53	0.967	2.571	0	-0.123	0.123	1	0.918	1.089	1
Saline CT	ACLY	23.699	23.699	-2.275	0.04	7.34238e-08	7.34238e-08	4.839	0.973	2.571	0.019	-0.083	0.12	0.987	0.92	1.059	1
Saline CT	ACSL4	26.636	26.636	0.662	0.074	9.58739e-09	9.58739e-09	0.632	0.95	2.571	-0.077	-0.269	0.114	1.055	0.924	1.205	0.787
Saline CT	ACTB	17.051	17.051	-8.923	0.084	7.36487e-06	7.36487e-06	485.419	0.943	2.571	0.025	-0.192	0.242	0.983	0.846	1.142	1
Saline CT	ADM	28.487	28.487	2.513	0.104	2.65754e-09	2.65754e-09	0.175	0.93	2.571	-0.053	-0.321	0.214	1.038	0.862	1.249	1
Saline CT	ANGPT1	28.462	28.462	2.488	0.101	2.70431e-09	2.70431e-09	0.178	0.933	2.571	-0.014	-0.273	0.245	1.01	0.844	1.208	1
Saline CT	ANGPT2	28.837	28.837	2.863	0.078	2.08482e-09	2.08482e-09	0.137	0.947	2.571	-0.128	-0.33	0.073	1.093	0.95	1.257	0.699
Saline CT	APAF1	25.31	25.31	-0.664	0.089	2.40411e-08	2.40411e-08	1.585	0.94	2.571	-0.127	-0.357	0.103	1.092	0.931	1.281	0.735
Saline CT	ARNT	25.455	25.455	-0.519	0.092	2.17367e-08	2.17367e-08	1.433	0.938	2.571	-0.054	-0.29	0.182	1.038	0.882	1.222	1
Saline CT	ATP5A1	19.277	19.277	-6.697	0.058	1.57424e-06	1.57424e-06	103.758	0.961	2.571	0.074	-0.074	0.222	0.95	0.858	1.053	0.936
Saline CT	ATRX	24.818	24.818	-1.155	0.05	3.37977e-08	3.37977e-08	2.228	0.966	2.571	0.004	-0.125	0.132	0.997	0.912	1.09	1
Saline CT	AURKA	26.563	26.563	0.589	0.176	1.00856e-08	1.00856e-08	0.665	0.885	2.571	0.262	-0.189	0.714	0.834	0.61	1.14	0.49
Saline CT	B2M	17.051	17.051	-8.923	0.056	7.36557e-06	7.36557e-06	485.465	0.962	2.571	-0.081	-0.225	0.063	1.058	0.957	1.169	0.819
Saline CT	BCL2L11	30.905	30.905	4.931	0.168	4.97303e-10	4.97303e-10	0.033	0.89	2.571	-0.059	-0.492	0.373	1.042	0.772	1.406	1
Saline CT	BIRC3	24.919	24.919	-1.055	0.05	3.15275e-08	3.15275e-08	2.078	0.966	2.571	-0.057	-0.186	0.071	1.041	0.952	1.138	0.709
Saline CT	BMI1	24.53	24.53	-1.444	0.044	4.12689e-08	4.12689e-08	2.72	0.97	2.571	0.091	-0.022	0.204	0.939	0.868	1.015	0.594
Saline CT	CA9	24.859	24.859	-1.115	0.118	3.28661e-08	3.28661e-08	2.166	0.922	2.571	-0.016	-0.318	0.286	1.011	0.82	1.247	1
Saline CT	CASP2	26.043	26.043	0.069	0.053	1.44683e-08	1.44683e-08	0.954	0.964	2.571	-0.064	-0.201	0.073	1.045	0.951	1.15	0.846
Saline CT	CASP7	24.262	24.262	-1.712	0.097	4.9705e-08	4.9705e-08	3.276	0.935	2.571	-0.052	-0.302	0.197	1.037	0.872	1.233	0.966
Saline CT	CASP9	28.141	28.141	2.167	0.059	3.37855e-09	3.37855e-09	0.223	0.96	2.571	-0.013	-0.164	0.137	1.009	0.909	1.12	1
Saline CT	CCL2	25.339	25.339	-0.635	0.147	2.35682e-08	2.35682e-08	1.553	0.903	2.571	0.017	-0.362	0.396	0.988	0.76	1.285	1
Saline CT	CCND2	23.61	23.61	-2.364	0.079	7.80947e-08	7.80947e-08	5.147	0.947	2.571	0.014	-0.19	0.218	0.99	0.86	1.14	1
Saline CT	CCND3	26.119	26.119	0.145	0.064	1.37223e-08	1.37223e-08	0.904	0.957	2.571	-0.023	-0.187	0.141	1.016	0.907	1.138	1
Saline CT	CDC20	27.814	27.814	1.84	0.259	4.23857e-09	4.23857e-09	0.279	0.836	2.571	0.487	-0.179	1.152	0.714	0.45	1.132	0.351
Saline CT	CDH2	29.334	29.334	3.36	0.157	1.47726e-09	1.47726e-09	0.097	0.897	2.571	0.156	-0.248	0.56	0.898	0.678	1.188	0.881
Saline CT	CFLAR	23.157	23.157	-2.817	0.054	1.06893e-07	1.06893e-07	7.045	0.963	2.571	-0.033	-0.173	0.107	1.023	0.929	1.127	1
Saline CT	COX5A	20.118	20.118	-5.856	0.076	8.78645e-07	8.78645e-07	57.912	0.949	2.571	0.035	-0.161	0.231	0.976	0.852	1.118	1
Saline CT	CPT2	24.744	24.744	-1.23	0.105	3.55769e-08	3.55769e-08	2.345	0.93	2.571	0.033	-0.235	0.302	0.977	0.811	1.177	1
Saline CT	DDB2	27.542	27.542	1.568	0.158	5.11835e-09	5.11835e-09	0.337	0.896	2.571	0.008	-0.398	0.414	0.995	0.75	1.318	1
Saline CT	DKC1	27.613	27.613	1.639	0.062	4.87227e-09	4.87227e-09	0.321	0.958	2.571	0.066	-0.093	0.225	0.956	0.856	1.067	0.811
Saline CT	DSP	22.168	22.168	-3.806	0.051	2.12209e-07	2.12209e-07	13.987	0.965	2.571	-0.014	-0.144	0.117	1.01	0.922	1.105	1
Saline CT	E2F4	26.114	26.114	0.14	0.052	1.37732e-08	1.37732e-08	0.908	0.964	2.571	-0.029	-0.163	0.106	1.02	0.929	1.119	1
Saline CT	EPO	32.035	32.035	6.061	0.537	2.27293e-10	2.27293e-10	0.015	0.689	2.571	0.791	-0.591	2.172	0.578	0.222	1.506	0.612
Saline CT	ERCC3	26.852	26.852	0.878	0.056	8.2538e-09	8.2538e-09	0.544	0.962	2.571	0.058	-0.085	0.201	0.961	0.87	1.061	0.79
Saline CT	ERCC5	27.037	27.037	1.063	0.055	7.26192e-09	7.26192e-09	0.479	0.963	2.571	-0.054	-0.195	0.087	1.038	0.941	1.145	0.984
Saline CT	ETS2	23.55	23.55	-2.424	0.122	8.14102e-08	8.14102e-08	5.366	0.919	2.571	-0.024	-0.339	0.291	1.017	0.817	1.265	1
Saline CT	FASLG	29.321	29.321	3.347	0.193	1.49128e-09	1.49128e-09	0.098	0.875	2.571	-0.262	-0.757	0.233	1.199	0.851	1.69	0.6
Saline CT	FGF2	28.397	28.397	2.423	0.1	2.82937e-09	2.82937e-09	0.186	0.933	2.571	-0.021	-0.277	0.235	1.015	0.849	1.212	1
Saline CT	FLT1	28.874	28.874	2.9	0.115	2.03284e-09	2.03284e-09	0.134	0.923	2.571	-0.074	-0.37	0.222	1.053	0.858	1.293	0.984
Saline CT	FOXC2	33.028	33.028	7.054	0.113	1.14167e-10	1.14167e-10	0.008	0.925	2.571	0.482	0.192	0.773	0.716	0.585	0.876	0.361
Saline CT	G6PD	25.166	25.166	-0.808	0.034	2.65676e-08	2.65676e-08	1.751	0.976	2.571	0.047	-0.042	0.135	0.968	0.91	1.029	0.951
Saline CT	GADD45G	26.869	26.869	0.895	0.178	8.16085e-09	8.16085e-09	0.538	0.884	2.571	-0.218	-0.676	0.24	1.163	0.847	1.598	0.657
Saline CT	GDC	33.487	33.487	7.513	0.463	8.30822e-11	8.30822e-11	0.005	0.726	2.571	-0.044	-1.234	1.146	1.031	0.452	2.352	1
Saline CT	GPD2	24.077	24.077	-1.897	0.052	5.6516e-08	5.6516e-08	3.725	0.965	2.571	-0.053	-0.186	0.079	1.038	0.947	1.138	0.79
Saline CT	GSC	32.073	32.073	6.099	0.347	2.2129e-10	2.2129e-10	0.015	0.786	2.571	0.498	-0.395	1.391	0.708	0.381	1.315	0.722
Saline CT	HMOX1	26.826	26.826	0.852	0.202	8.40491e-09	8.40491e-09	0.554	0.869	2.571	0.007	-0.513	0.527	0.995	0.694	1.427	1
Saline CT	HPRT1	22.929	22.929	-3.045	0.106	1.25199e-07	1.25199e-07	8.252	0.929	2.571	0.04	-0.231	0.311	0.973	0.806	1.174	1
Saline CT	IGFBP3	22.975	22.975	-2.999	0.11	1.21329e-07	1.21329e-07	7.997	0.927	2.571	-0.216	-0.497	0.066	1.161	0.955	1.412	0.422
Saline CT	IGFBP5	24.759	24.759	-1.215	0.153	3.52157e-08	3.52157e-08	2.321	0.899	2.571	0.028	-0.365	0.421	0.981	0.747	1.288	1
Saline CT	IGFBP7	21.988	21.988	-3.986	0.133	2.40354e-07	2.40354e-07	15.842	0.912	2.571	-0.08	-0.421	0.262	1.057	0.834	1.339	0.997
Saline CT	ING1	24.228	24.228	-1.746	0.075	5.09066e-08	5.09066e-08	3.355	0.95	2.571	-0.041	-0.233	0.15	1.029	0.901	1.175	0.982
Saline CT	KDR	28.396	28.396	2.422	0.142	2.83042e-09	2.83042e-09	0.187	0.906	2.571	-0.038	-0.403	0.327	1.027	0.797	1.322	1
Saline CT	KRT14	30.213	30.213	4.239	0.414	8.03458e-10	8.03458e-10	0.053	0.751	2.571	0.771	-0.293	1.834	0.586	0.28	1.225	0.429
Saline CT	LDHA	21.022	21.022	-4.952	0.085	4.69553e-07	4.69553e-07	30.948	0.943	2.571	-0.034	-0.252	0.184	1.024	0.88	1.191	1
Saline CT	LIG4	29.432	29.432	3.458	0.198	1.38098e-09	1.38098e-09	0.091	0.871	2.571	0.279	-0.232	0.789	0.824	0.579	1.174	0.638
Saline CT	LPL	26.999	26.999	1.025	0.122	7.45447e-09	7.45447e-09	0.491	0.919	2.571	-0.286	-0.6	0.027	1.22	0.981	1.515	0.369
Saline CT	MAP2K1	24.685	24.685	-1.289	0.091	3.70721e-08	3.70721e-08	2.443	0.939	2.571	0.028	-0.206	0.262	0.981	0.834	1.153	1
Saline CT	MAP2K3	26.923	26.923	0.949	0.035	7.86143e-09	7.86143e-09	0.518	0.976	2.571	-0.045	-0.136	0.045	1.032	0.969	1.099	0.881
Saline CT	MCM2	25.428	25.428	-0.546	0.124	2.21508e-08	2.21508e-08	1.46	0.918	2.571	-0.042	-0.361	0.277	1.03	0.825	1.284	1
Saline CT	MKI67	22.774	22.774	-3.2	0.12	1.39441e-07	1.39441e-07	9.191	0.92	2.571	0.313	0.004	0.622	0.805	0.65	0.997	0.334
Saline CT	NOL3	28.163	28.163	2.189	0.123	3.3268e-09	3.3268e-09	0.219	0.918	2.571	-0.014	-0.331	0.302	1.01	0.811	1.258	1
Saline CT	OCLN	23.528	23.528	-2.446	0.101	8.26757e-08	8.26757e-08	5.449	0.932	2.571	0.027	-0.232	0.287	0.981	0.82	1.175	1
Saline CT	PFKL	26.871	26.871	0.897	0.127	8.14603e-09	8.14603e-09	0.537	0.916	2.571	-0.073	-0.4	0.254	1.052	0.838	1.319	0.997
Saline CT	PGF	30.906	30.906	4.932	0.093	4.97078e-10	4.97078e-10	0.033	0.938	2.571	0.133	-0.106	0.371	0.912	0.773	1.076	0.793
Saline CT	PINX1	27.265	27.265	1.291	0.081	6.20143e-09	6.20143e-09	0.409	0.945	2.571	0.006	-0.203	0.215	0.996	0.861	1.151	1
Saline CT	PPC	20.199	20.199	-5.775	0.243	8.30914e-07	8.30914e-07	54.766	0.845	2.571	0.012	-0.611	0.636	0.992	0.644	1.528	1
Saline CT	PPP1R15A	30.052	30.052	4.078	0.197	8.98382e-10	8.98382e-10	0.059	0.872	2.571	0.229	-0.277	0.735	0.853	0.601	1.212	0.68
Saline CT	RPLP1	18.334	18.334	-7.64	0.076	3.02577e-06	3.02577e-06	199.429	0.948	2.571	-0.007	-0.204	0.19	1.005	0.877	1.152	1
Saline CT	RTC	23.645	23.645	-2.329	0.206	7.62156e-08	7.62156e-08	5.023	0.867	2.571	-0.162	-0.692	0.368	1.119	0.775	1.616	0.881
Saline CT	SERPINB2	29.606	29.606	3.632	0.114	1.22354e-09	1.22354e-09	0.081	0.924	2.571	0.225	-0.067	0.517	0.856	0.699	1.048	0.725
Saline CT	SERPINF1	25.39	25.39	-0.584	0.157	2.27448e-08	2.27448e-08	1.499	0.897	2.571	-0.186	-0.59	0.218	1.138	0.86	1.505	0.638
Saline CT	SIRT2	24.428	24.428	-1.546	0.065	4.42966e-08	4.42966e-08	2.92	0.956	2.571	-0.124	-0.292	0.044	1.09	0.97	1.225	0.476
Saline CT	SKP2	28.067	28.067	2.093	0.05	3.55613e-09	3.55613e-09	0.234	0.966	2.571	0.068	-0.062	0.198	0.954	0.872	1.044	0.714
Saline CT	SLC2A1	26.089	26.089	0.115	0.14	1.40139e-08	1.40139e-08	0.924	0.908	2.571	-0.047	-0.407	0.313	1.033	0.805	1.326	1
Saline CT	SNAI1	29.767	29.767	3.793	0.145	1.09437e-09	1.09437e-09	0.072	0.904	2.571	0.024	-0.349	0.396	0.984	0.76	1.273	1
Saline CT	SNAI2	26.734	26.734	0.76	0.133	8.95996e-09	8.95996e-09	0.591	0.912	2.571	0.024	-0.318	0.366	0.983	0.776	1.246	1
Saline CT	SNAI3	32.7	32.7	6.726	0.244	1.43346e-10	1.43346e-10	0.009	0.845	2.571	0.144	-0.483	0.77	0.905	0.586	1.398	1
Saline CT	SOD1	20.993	20.993	-4.981	0.038	4.79272e-07	4.79272e-07	31.589	0.974	2.571	-0.006	-0.103	0.091	1.004	0.939	1.074	1
Saline CT	SOX10	29.313	29.313	3.339	0.114	1.49908e-09	1.49908e-09	0.099	0.924	2.571	0.075	-0.219	0.368	0.95	0.775	1.164	1
Saline CT	STMN1	21.896	21.896	-4.078	0.059	2.56293e-07	2.56293e-07	16.892	0.96	2.571	0.218	0.066	0.37	0.86	0.774	0.956	0.49
Saline CT	TBX2	28.326	28.326	2.352	0.145	2.9724e-09	2.9724e-09	0.196	0.905	2.571	0.048	-0.324	0.419	0.968	0.748	1.252	1
Saline CT	TEK	27.899	27.899	1.925	0.079	3.99626e-09	3.99626e-09	0.263	0.947	2.571	0.021	-0.182	0.223	0.986	0.857	1.135	1
Saline CT	TEP1	25.007	25.007	-0.967	0.073	2.96565e-08	2.96565e-08	1.955	0.951	2.571	-0.163	-0.351	0.025	1.12	0.983	1.276	0.501
Saline CT	TERF2IP	29.838	29.838	3.864	0.101	1.04173e-09	1.04173e-09	0.069	0.933	2.571	0.126	-0.133	0.384	0.916	0.766	1.096	0.946
Saline CT	TINF2	25.857	25.857	-0.117	0.071	1.64519e-08	1.64519e-08	1.084	0.952	2.571	0.016	-0.166	0.198	0.989	0.872	1.122	1
Saline CT	TNKS	24.79	24.79	-1.184	0.048	3.44785e-08	3.44785e-08	2.272	0.967	2.571	-0.036	-0.161	0.088	1.025	0.941	1.118	1
Saline CT	TNKS2	24.379	24.379	-1.595	0.056	4.58283e-08	4.58283e-08	3.021	0.962	2.571	0.016	-0.129	0.16	0.989	0.895	1.093	1
Saline CT	UQCRFS1	21.586	21.586	-4.388	0.192	3.17634e-07	3.17634e-07	20.935	0.875	2.571	0.058	-0.436	0.552	0.96	0.682	1.353	1
Saline CT	VEGFC	25.171	25.171	-0.803	0.051	2.64728e-08	2.64728e-08	1.745	0.965	2.571	-0.012	-0.143	0.119	1.008	0.921	1.104	1
Saline CT	WEE1	25.061	25.061	-0.913	0.157	2.85609e-08	2.85609e-08	1.882	0.897	2.571	0.09	-0.314	0.494	0.94	0.71	1.243	0.951
Saline CT	XIAP	21.905	21.905	-4.069	0.095	2.54688e-07	2.54688e-07	16.787	0.936	2.571	-0.105	-0.35	0.141	1.075	0.907	1.275	0.833
Saline CT	XRCC4	26.928	26.928	0.954	0.089	7.83305e-09	7.83305e-09	0.516	0.94	2.571	0.037	-0.193	0.267	0.975	0.831	1.143	1

## Sheet: Table 2 & 4-3
# Analysis Group Name : AOM CT
# Description : Including all applicable data files.
# Created By :jennifer.roberts@hc-sc.gc.ca
# Last Modified Date : 2018-12-07 01:55:15 PM
# Number of Experiments in Analysis Group : 32
# List of instrument types in the study that are imported : 7500 Fast Real-Time PCR System
# Normalization method : Global Normalization
# Reference Sample : C66
# Reference Group : AOM CT
# Max CT : 40.0
# Confidence Level : 95.0
# Array: Cancer PathwayFinder
Bio Group Name	Target Name	Mean Equivalent Cq	Mean Adjusted Equivalent Cq	Mean DCq	DCq SE	Mean L-Quant	Mean Adjusted L-Quant	Mean N-Quant	Sigma N-Quant	F Factor	DDCq	DDCq - Fsigma	DDCq + Fsigma	Rq	Rq Min	Rq Max	Corrected P-Value
AOM 2mg/kg	ACLY	24.075	24.075	-2.003	0.071	5.65981e-08	5.65981e-08	4.007	0.952	2.776	-0.014	-0.212	0.184	1.01	0.88	1.158	1
AOM 2mg/kg	ACSL4	26.259	26.259	0.182	0.064	1.24485e-08	1.24485e-08	0.881	0.957	2.776	-0.132	-0.308	0.045	1.096	0.97	1.238	0.521
AOM 2mg/kg	ACTB	17.241	17.241	-8.836	0.059	6.45347e-06	6.45347e-06	456.896	0.96	2.776	-0.112	-0.276	0.052	1.081	0.965	1.21	0.38
AOM 2mg/kg	ADM	28.861	28.861	2.784	0.126	2.0505e-09	2.0505e-09	0.145	0.917	2.776	-0.216	-0.564	0.133	1.161	0.912	1.479	0.383
AOM 2mg/kg	ANGPT1	28.656	28.656	2.579	0.106	2.36439e-09	2.36439e-09	0.167	0.929	2.776	0.185	-0.108	0.478	0.88	0.718	1.078	0.564
AOM 2mg/kg	ANGPT2	28.817	28.817	2.74	0.063	2.11413e-09	2.11413e-09	0.15	0.957	2.776	0.063	-0.112	0.238	0.958	0.848	1.081	0.785
AOM 2mg/kg	APAF1	25.167	25.167	-0.91	0.089	2.6546e-08	2.6546e-08	1.879	0.94	2.776	-0.006	-0.253	0.242	1.004	0.846	1.192	1
AOM 2mg/kg	ARNT	25.901	25.901	-0.176	0.023	1.59543e-08	1.59543e-08	1.13	0.984	2.776	0.049	-0.015	0.113	0.966	0.924	1.01	0.382
AOM 2mg/kg	ATP5A1	19.419	19.419	-6.658	0.094	1.42655e-06	1.42655e-06	100.998	0.937	2.776	-0.239	-0.501	0.023	1.18	0.984	1.415	0.205
AOM 2mg/kg	ATRX	24.92	24.92	-1.157	0.053	3.14922e-08	3.14922e-08	2.23	0.964	2.776	-0.075	-0.222	0.071	1.054	0.952	1.166	0.646
AOM 2mg/kg	AURKA	26.931	26.931	0.854	0.101	7.81357e-09	7.81357e-09	0.553	0.933	2.776	0.03	-0.25	0.309	0.979	0.807	1.189	1
AOM 2mg/kg	B2M	16.411	16.411	-9.666	0.147	1.14759e-05	1.14759e-05	812.473	0.903	2.776	-0.314	-0.723	0.095	1.243	0.936	1.651	0.321
AOM 2mg/kg	BCL2L11	31.015	31.015	4.938	0.061	4.607e-10	4.607e-10	0.033	0.959	2.776	-0.113	-0.282	0.055	1.082	0.962	1.216	0.403
AOM 2mg/kg	BIRC3	25.022	25.022	-1.056	0.039	2.93602e-08	2.93602e-08	2.079	0.973	2.776	-0.256	-0.365	-0.147	1.194	1.107	1.288	0.104
AOM 2mg/kg	BMI1	24.738	24.738	-1.339	0.049	3.57425e-08	3.57425e-08	2.531	0.967	2.776	0.14	0.004	0.276	0.908	0.826	0.997	0.355
AOM 2mg/kg	CA9	25.224	25.224	-0.853	0.048	2.55129e-08	2.55129e-08	1.806	0.967	2.776	-0.095	-0.228	0.037	1.068	0.975	1.171	0.429
AOM 2mg/kg	CASP2	26.435	26.435	0.358	0.107	1.10212e-08	1.10212e-08	0.78	0.929	2.776	0.117	-0.179	0.413	0.922	0.751	1.132	0.655
AOM 2mg/kg	CASP7	24.265	24.265	-1.812	0.079	4.96005e-08	4.96005e-08	3.512	0.946	2.776	-0.223	-0.444	-0.003	1.167	1.002	1.36	0.208
AOM 2mg/kg	CASP9	28.091	28.091	2.014	0.025	3.49716e-09	3.49716e-09	0.248	0.983	2.776	-0.03	-0.1	0.039	1.021	0.973	1.072	0.878
AOM 2mg/kg	CCL2	24.967	24.967	-1.11	0.242	3.04978e-08	3.04978e-08	2.159	0.845	2.776	-0.38	-1.053	0.293	1.301	0.816	2.075	0.49
AOM 2mg/kg	CCND2	23.403	23.403	-2.674	0.122	9.01522e-08	9.01522e-08	6.383	0.919	2.776	-0.117	-0.457	0.223	1.084	0.857	1.372	0.751
AOM 2mg/kg	CCND3	26.067	26.067	-0.01	0.058	1.42219e-08	1.42219e-08	1.007	0.961	2.776	-0.03	-0.191	0.13	1.021	0.914	1.142	0.952
AOM 2mg/kg	CDC20	27.973	27.973	1.896	0.139	3.79473e-09	3.79473e-09	0.269	0.908	2.776	0.014	-0.373	0.4	0.991	0.758	1.295	1
AOM 2mg/kg	CDH2	30.24	30.24	4.162	0.26	7.88773e-10	7.88773e-10	0.056	0.835	2.776	0.217	-0.505	0.938	0.861	0.522	1.419	0.751
AOM 2mg/kg	CFLAR	22.898	22.898	-3.18	0.041	1.2797e-07	1.2797e-07	9.06	0.972	2.776	-0.171	-0.285	-0.057	1.126	1.04	1.219	0.125
AOM 2mg/kg	COX5A	20.163	20.163	-5.914	0.136	8.51691e-07	8.51691e-07	60.298	0.91	2.776	-0.252	-0.629	0.124	1.191	0.917	1.547	0.332
AOM 2mg/kg	CPT2	24.751	24.751	-1.326	0.035	3.54214e-08	3.54214e-08	2.508	0.976	2.776	-0.16	-0.256	-0.064	1.117	1.045	1.194	0.068
AOM 2mg/kg	DDB2	27.795	27.795	1.718	0.057	4.29411e-09	4.29411e-09	0.304	0.961	2.776	0	-0.159	0.159	1	0.895	1.117	1
AOM 2mg/kg	DKC1	26.893	26.893	0.816	0.137	8.02183e-09	8.02183e-09	0.568	0.909	2.776	0.104	-0.277	0.486	0.93	0.714	1.212	0.81
AOM 2mg/kg	DSP	22.429	22.429	-3.648	0.042	1.77071e-07	1.77071e-07	12.536	0.971	2.776	-0.094	-0.211	0.022	1.067	0.985	1.157	0.311
AOM 2mg/kg	E2F4	26.01	26.01	-0.067	0.068	1.47952e-08	1.47952e-08	1.047	0.954	2.776	0.023	-0.166	0.211	0.984	0.864	1.122	1
AOM 2mg/kg	EPO	34.092	34.092	8.014	0.187	5.4627e-11	5.4627e-11	0.004	0.878	2.776	0.742	0.222	1.262	0.598	0.417	0.857	0.08
AOM 2mg/kg	ERCC3	27.737	27.737	1.66	0.107	4.46875e-09	4.46875e-09	0.316	0.929	2.776	-0.215	-0.511	0.081	1.161	0.945	1.425	0.344
AOM 2mg/kg	ERCC5	27.298	27.298	1.221	0.069	6.06024e-09	6.06024e-09	0.429	0.953	2.776	0.021	-0.171	0.212	0.986	0.863	1.126	1
AOM 2mg/kg	ETS2	23.755	23.755	-2.322	0.029	7.06282e-08	7.06282e-08	5	0.98	2.776	0.118	0.037	0.198	0.922	0.872	0.974	0.543
AOM 2mg/kg	FASLG	28.687	28.687	2.61	0.033	2.31406e-09	2.31406e-09	0.164	0.977	2.776	0.017	-0.074	0.108	0.988	0.928	1.053	1
AOM 2mg/kg	FGF2	28.709	28.709	2.632	0.046	2.27888e-09	2.27888e-09	0.161	0.969	2.776	0.263	0.135	0.391	0.833	0.762	0.911	0.163
AOM 2mg/kg	FLT1	28.949	28.949	2.871	0.133	1.93017e-09	1.93017e-09	0.137	0.912	2.776	0.024	-0.344	0.392	0.984	0.762	1.27	1
AOM 2mg/kg	FOXC2	32.389	32.389	6.312	0.293	1.77815e-10	1.77815e-10	0.013	0.816	2.776	-0.062	-0.875	0.75	1.044	0.594	1.833	1
AOM 2mg/kg	G6PD	25.111	25.111	-0.967	0.017	2.76039e-08	2.76039e-08	1.954	0.988	2.776	-0.127	-0.174	-0.079	1.092	1.057	1.128	0.077
AOM 2mg/kg	GADD45G	27.567	27.567	1.489	0.176	5.03046e-09	5.03046e-09	0.356	0.885	2.776	-0.041	-0.53	0.448	1.029	0.733	1.444	1
AOM 2mg/kg	GDC	36.059	36.059	9.982	0.624	1.39663e-11	1.39663e-11	0.001	0.649	2.776	1.551	-0.182	3.284	0.341	0.103	1.135	0.223
AOM 2mg/kg	GPD2	24.286	24.286	-1.791	0.083	4.88814e-08	4.88814e-08	3.461	0.944	2.776	-0.26	-0.492	-0.029	1.198	1.021	1.406	0.125
AOM 2mg/kg	GSC	33.878	33.878	7.801	0.341	6.33542e-11	6.33542e-11	0.004	0.79	2.776	0.528	-0.418	1.474	0.693	0.36	1.336	0.402
AOM 2mg/kg	HMOX1	27.413	27.413	1.335	0.111	5.59704e-09	5.59704e-09	0.396	0.926	2.776	-0.364	-0.673	-0.055	1.287	1.039	1.594	0.121
AOM 2mg/kg	HPRT1	22.711	22.711	-3.366	0.071	1.45664e-07	1.45664e-07	10.313	0.952	2.776	-0.176	-0.374	0.023	1.129	0.984	1.296	0.261
AOM 2mg/kg	IGFBP3	22.74	22.74	-3.337	0.087	1.42719e-07	1.42719e-07	10.104	0.941	2.776	0.043	-0.199	0.286	0.97	0.82	1.148	1
AOM 2mg/kg	IGFBP5	24.807	24.807	-1.27	0.18	3.40615e-08	3.40615e-08	2.411	0.883	2.776	0.108	-0.391	0.607	0.928	0.657	1.312	0.965
AOM 2mg/kg	IGFBP7	21.848	21.848	-4.229	0.134	2.64953e-07	2.64953e-07	18.758	0.912	2.776	-0.143	-0.514	0.227	1.105	0.854	1.428	0.768
AOM 2mg/kg	ING1	24.166	24.166	-1.911	0.045	5.31281e-08	5.31281e-08	3.761	0.969	2.776	0.002	-0.123	0.126	0.999	0.916	1.089	1
AOM 2mg/kg	KDR	28.137	28.137	2.059	0.063	3.38875e-09	3.38875e-09	0.24	0.957	2.776	-0.043	-0.218	0.133	1.03	0.912	1.163	0.879
AOM 2mg/kg	KRT14	31.268	31.268	5.191	0.551	3.86712e-10	3.86712e-10	0.027	0.683	2.776	-0.214	-1.744	1.316	1.16	0.402	3.349	1
AOM 2mg/kg	LDHA	21.041	21.041	-5.036	0.11	4.63494e-07	4.63494e-07	32.815	0.926	2.776	-0.262	-0.568	0.045	1.199	0.969	1.482	0.223
AOM 2mg/kg	LIG4	30.752	30.752	4.675	0.431	5.52835e-10	5.52835e-10	0.039	0.742	2.776	1.068	-0.128	2.264	0.477	0.208	1.093	0.213
AOM 2mg/kg	LPL	26.871	26.871	0.794	0.174	8.14848e-09	8.14848e-09	0.577	0.886	2.776	-0.186	-0.67	0.298	1.138	0.814	1.591	0.72
AOM 2mg/kg	MAP2K1	24.487	24.487	-1.591	0.096	4.25424e-08	4.25424e-08	3.012	0.936	2.776	-0.068	-0.335	0.198	1.048	0.872	1.261	0.874
AOM 2mg/kg	MAP2K3	27.157	27.157	1.08	0.085	6.68229e-09	6.68229e-09	0.473	0.942	2.776	0.073	-0.165	0.31	0.951	0.807	1.121	0.817
AOM 2mg/kg	MCM2	24.939	24.939	-1.139	0.032	3.10962e-08	3.10962e-08	2.202	0.978	2.776	-0.184	-0.274	-0.094	1.136	1.067	1.209	0.068
AOM 2mg/kg	MKI67	22.466	22.466	-3.611	0.086	1.72626e-07	1.72626e-07	12.222	0.942	2.776	-0.207	-0.445	0.031	1.154	0.979	1.362	0.256
AOM 2mg/kg	NOL3	28.677	28.677	2.6	0.068	2.32944e-09	2.32944e-09	0.165	0.954	2.776	0.144	-0.046	0.334	0.905	0.793	1.032	0.649
AOM 2mg/kg	OCLN	23.657	23.657	-2.42	0.114	7.55892e-08	7.55892e-08	5.352	0.924	2.776	-0.13	-0.446	0.186	1.094	0.879	1.362	0.645
AOM 2mg/kg	PFKL	27.478	27.478	1.401	0.188	5.3487e-09	5.3487e-09	0.379	0.878	2.776	0.062	-0.461	0.585	0.958	0.667	1.377	1
AOM 2mg/kg	PGF	31.028	31.028	4.951	0.149	4.56734e-10	4.56734e-10	0.032	0.902	2.776	0.109	-0.306	0.524	0.927	0.696	1.236	0.988
AOM 2mg/kg	PINX1	27.158	27.158	1.081	0.078	6.67703e-09	6.67703e-09	0.473	0.947	2.776	-0.194	-0.411	0.022	1.144	0.985	1.329	0.225
AOM 2mg/kg	PPC	20.122	20.122	-5.955	0.065	8.76142e-07	8.76142e-07	62.03	0.956	2.776	-0.164	-0.343	0.015	1.12	0.989	1.268	0.317
AOM 2mg/kg	PPP1R15A	30.535	30.535	4.458	0.084	6.42623e-10	6.42623e-10	0.045	0.943	2.776	-0.171	-0.405	0.064	1.126	0.957	1.324	0.382
AOM 2mg/kg	RPLP1	18.245	18.245	-7.832	0.084	3.21927e-06	3.21927e-06	227.919	0.943	2.776	-0.25	-0.483	-0.017	1.189	1.012	1.398	0.22
AOM 2mg/kg	RTC	23.565	23.565	-2.513	0.069	8.06031e-08	8.06031e-08	5.707	0.953	2.776	-0.141	-0.332	0.05	1.103	0.966	1.259	0.382
AOM 2mg/kg	SERPINB2	29.238	29.238	3.161	0.229	1.57938e-09	1.57938e-09	0.112	0.853	2.776	0.07	-0.567	0.707	0.953	0.613	1.482	1
AOM 2mg/kg	SERPINF1	25.791	25.791	-0.286	0.199	1.7219e-08	1.7219e-08	1.219	0.871	2.776	-0.222	-0.775	0.33	1.167	0.795	1.711	0.72
AOM 2mg/kg	SIRT2	24.76	24.76	-1.317	0.045	3.51949e-08	3.51949e-08	2.492	0.969	2.776	-0.013	-0.137	0.111	1.009	0.926	1.1	1
AOM 2mg/kg	SKP2	27.955	27.955	1.878	0.054	3.84365e-09	3.84365e-09	0.272	0.963	2.776	-0.04	-0.191	0.111	1.028	0.926	1.142	0.822
AOM 2mg/kg	SLC2A1	26.438	26.438	0.361	0.137	1.09998e-08	1.09998e-08	0.779	0.909	2.776	-0.288	-0.67	0.093	1.221	0.937	1.591	0.282
AOM 2mg/kg	SNAI1	30.485	30.485	4.408	0.099	6.65405e-10	6.65405e-10	0.047	0.934	2.776	0.246	-0.029	0.522	0.843	0.697	1.02	0.559
AOM 2mg/kg	SNAI2	27.577	27.577	1.5	0.112	4.99492e-09	4.99492e-09	0.354	0.925	2.776	-0.06	-0.372	0.251	1.043	0.84	1.294	1
AOM 2mg/kg	SNAI3	32.95	32.95	6.873	0.227	1.20513e-10	1.20513e-10	0.009	0.854	2.776	-0.114	-0.745	0.516	1.082	0.699	1.676	0.952
AOM 2mg/kg	SOD1	20.912	20.912	-5.165	0.082	5.06785e-07	5.06785e-07	35.88	0.944	2.776	-0.167	-0.396	0.062	1.123	0.958	1.316	0.357
AOM 2mg/kg	SOX10	30.44	30.44	4.363	0.382	6.86288e-10	6.86288e-10	0.049	0.768	2.776	0.793	-0.267	1.852	0.577	0.277	1.204	0.278
AOM 2mg/kg	STMN1	21.72	21.72	-4.357	0.098	2.89416e-07	2.89416e-07	20.49	0.935	2.776	-0.122	-0.393	0.149	1.088	0.902	1.313	0.555
AOM 2mg/kg	TBX2	27.852	27.852	1.775	0.059	4.12835e-09	4.12835e-09	0.292	0.96	2.776	-0.264	-0.427	-0.101	1.201	1.073	1.345	0.223
AOM 2mg/kg	TEK	27.972	27.972	1.895	0.039	3.79876e-09	3.79876e-09	0.269	0.973	2.776	0.081	-0.027	0.189	0.945	0.877	1.019	0.869
AOM 2mg/kg	TEP1	25.339	25.339	-0.738	0.116	2.35567e-08	2.35567e-08	1.668	0.923	2.776	-0.14	-0.461	0.181	1.102	0.882	1.376	0.6
AOM 2mg/kg	TERF2IP	30.829	30.829	4.752	0.125	5.2431e-10	5.2431e-10	0.037	0.917	2.776	0.343	-0.004	0.69	0.788	0.62	1.003	0.18
AOM 2mg/kg	TINF2	26.08	26.08	0.003	0.023	1.40975e-08	1.40975e-08	0.998	0.984	2.776	-0.033	-0.097	0.032	1.023	0.978	1.07	0.844
AOM 2mg/kg	TNKS	24.856	24.856	-1.221	0.042	3.29277e-08	3.29277e-08	2.331	0.971	2.776	-0.011	-0.128	0.106	1.008	0.929	1.093	1
AOM 2mg/kg	TNKS2	24.486	24.486	-1.591	0.023	4.2545e-08	4.2545e-08	3.012	0.984	2.776	0.191	0.126	0.255	0.876	0.838	0.917	0.304
AOM 2mg/kg	UQCRFS1	21.243	21.243	-4.834	0.13	4.02954e-07	4.02954e-07	28.529	0.914	2.776	-0.196	-0.558	0.165	1.146	0.892	1.472	0.498
AOM 2mg/kg	VEGFC	25.258	25.258	-0.819	0.131	2.49193e-08	2.49193e-08	1.764	0.913	2.776	-0.073	-0.437	0.292	1.052	0.817	1.354	0.988
AOM 2mg/kg	WEE1	24.892	24.892	-1.185	0.038	3.2122e-08	3.2122e-08	2.274	0.974	2.776	-0.076	-0.18	0.029	1.054	0.98	1.133	0.46
AOM 2mg/kg	XIAP	21.634	21.634	-4.443	0.042	3.07198e-07	3.07198e-07	21.749	0.971	2.776	-0.207	-0.324	-0.09	1.154	1.065	1.251	0.068
AOM 2mg/kg	XRCC4	26.971	26.971	0.894	0.079	7.60301e-09	7.60301e-09	0.538	0.947	2.776	-0.181	-0.4	0.038	1.134	0.974	1.32	0.311
AOM 2mg/kg Tumor	ACLY	24.421	24.421	-2.141	0.241	4.45095e-08	4.45095e-08	4.409	0.846	2.776	-0.152	-0.82	0.516	1.111	0.699	1.766	0.852
AOM 2mg/kg Tumor	ACSL4	26.123	26.123	-0.439	0.224	1.36869e-08	1.36869e-08	1.356	0.856	2.776	-0.753	-1.374	-0.133	1.686	1.096	2.592	0.107
AOM 2mg/kg Tumor	ACTB	17.731	17.731	-8.831	0.114	4.5969e-06	4.5969e-06	455.373	0.924	2.776	-0.107	-0.424	0.209	1.077	0.865	1.341	0.697
AOM 2mg/kg Tumor	ADM	29.389	29.389	2.827	0.524	1.42274e-09	1.42274e-09	0.141	0.696	2.776	-0.173	-1.627	1.281	1.127	0.412	3.089	1
AOM 2mg/kg Tumor	ANGPT1	30.126	30.126	3.565	0.273	8.53202e-10	8.53202e-10	0.085	0.827	2.776	1.171	0.412	1.93	0.444	0.262	0.752	0.069
AOM 2mg/kg Tumor	ANGPT2	28.86	28.86	2.298	0.357	2.05302e-09	2.05302e-09	0.203	0.781	2.776	-0.38	-1.37	0.611	1.301	0.655	2.585	0.601
AOM 2mg/kg Tumor	APAF1	25.989	25.989	-0.573	0.176	1.50189e-08	1.50189e-08	1.488	0.885	2.776	0.331	-0.156	0.819	0.795	0.567	1.114	0.317
AOM 2mg/kg Tumor	ARNT	26.909	26.909	0.347	0.225	7.93614e-09	7.93614e-09	0.786	0.856	2.776	0.572	-0.052	1.196	0.673	0.436	1.037	0.206
AOM 2mg/kg Tumor	ATP5A1	19.571	19.571	-6.99	0.155	1.2835e-06	1.2835e-06	127.145	0.898	2.776	-0.571	-1.001	-0.141	1.486	1.103	2.001	0.099
AOM 2mg/kg Tumor	ATRX	25.5	25.5	-1.061	0.149	2.10672e-08	2.10672e-08	2.087	0.902	2.776	0.02	-0.393	0.433	0.986	0.741	1.313	1
AOM 2mg/kg Tumor	AURKA	26.576	26.576	0.014	0.179	9.99597e-09	9.99597e-09	0.99	0.883	2.776	-0.81	-1.308	-0.312	1.753	1.241	2.476	0.069
AOM 2mg/kg Tumor	B2M	17.986	17.986	-8.576	0.244	3.85197e-06	3.85197e-06	381.579	0.845	2.776	0.776	0.1	1.453	0.584	0.365	0.933	0.121
AOM 2mg/kg Tumor	BCL2L11	31.169	31.169	4.607	0.277	4.14162e-10	4.14162e-10	0.041	0.825	2.776	-0.444	-1.213	0.324	1.361	0.799	2.318	0.382
AOM 2mg/kg Tumor	BIRC3	26.011	26.011	-0.551	0.418	1.47891e-08	1.47891e-08	1.465	0.748	2.776	0.249	-0.912	1.41	0.842	0.376	1.882	0.874
AOM 2mg/kg Tumor	BMI1	25.454	25.454	-1.108	0.153	2.17586e-08	2.17586e-08	2.155	0.899	2.776	0.371	-0.054	0.797	0.773	0.575	1.038	0.223
AOM 2mg/kg Tumor	CA9	26.399	26.399	-0.163	0.305	1.1302e-08	1.1302e-08	1.12	0.81	2.776	0.595	-0.252	1.441	0.662	0.368	1.191	0.302
AOM 2mg/kg Tumor	CASP2	26.958	26.958	0.396	0.321	7.66912e-09	7.66912e-09	0.76	0.801	2.776	0.156	-0.735	1.047	0.898	0.484	1.665	0.943
AOM 2mg/kg Tumor	CASP7	25.567	25.567	-0.995	0.337	2.01163e-08	2.01163e-08	1.993	0.792	2.776	0.594	-0.341	1.529	0.663	0.347	1.266	0.345
AOM 2mg/kg Tumor	CASP9	29.412	29.412	2.85	0.267	1.39964e-09	1.39964e-09	0.139	0.831	2.776	0.806	0.066	1.546	0.572	0.342	0.955	0.142
AOM 2mg/kg Tumor	CCL2	25.551	25.551	-1.011	0.597	2.03482e-08	2.03482e-08	2.016	0.661	2.776	-0.281	-1.939	1.378	1.215	0.385	3.835	0.956
AOM 2mg/kg Tumor	CCND2	22.801	22.801	-3.76	0.207	1.36802e-07	1.36802e-07	13.552	0.866	2.776	-1.203	-1.777	-0.629	2.302	1.546	3.427	0.042
AOM 2mg/kg Tumor	CCND3	26.872	26.872	0.31	0.19	8.14065e-09	8.14065e-09	0.806	0.877	2.776	0.29	-0.237	0.817	0.818	0.568	1.179	0.404
AOM 2mg/kg Tumor	CDC20	27.611	27.611	1.049	0.226	4.87814e-09	4.87814e-09	0.483	0.855	2.776	-0.833	-1.462	-0.205	1.782	1.153	2.755	0.099
AOM 2mg/kg Tumor	CDH2	32.591	32.591	6.029	0.565	1.54573e-10	1.54573e-10	0.015	0.676	2.776	2.083	0.515	3.652	0.236	0.08	0.7	0.099
AOM 2mg/kg Tumor	CFLAR	23.546	23.546	-3.015	0.151	8.16207e-08	8.16207e-08	8.085	0.9	2.776	-0.007	-0.427	0.413	1.005	0.751	1.344	1
AOM 2mg/kg Tumor	COX5A	20.38	20.38	-6.182	0.161	7.32746e-07	7.32746e-07	72.586	0.894	2.776	-0.52	-0.967	-0.073	1.434	1.052	1.955	0.119
AOM 2mg/kg Tumor	CPT2	25.288	25.288	-1.274	0.114	2.44099e-08	2.44099e-08	2.418	0.924	2.776	-0.107	-0.424	0.209	1.077	0.865	1.341	0.673
AOM 2mg/kg Tumor	DDB2	28.389	28.389	1.827	0.113	2.84507e-09	2.84507e-09	0.282	0.925	2.776	0.109	-0.205	0.424	0.927	0.746	1.152	0.768
AOM 2mg/kg Tumor	DKC1	27.798	27.798	1.236	0.324	4.28473e-09	4.28473e-09	0.424	0.799	2.776	0.524	-0.376	1.425	0.695	0.372	1.298	0.382
AOM 2mg/kg Tumor	DSP	23.038	23.038	-3.524	0.123	1.16118e-07	1.16118e-07	11.503	0.918	2.776	0.03	-0.311	0.371	0.979	0.773	1.241	1
AOM 2mg/kg Tumor	E2F4	26.818	26.818	0.256	0.306	8.45054e-09	8.45054e-09	0.837	0.809	2.776	0.346	-0.504	1.196	0.787	0.436	1.418	0.563
AOM 2mg/kg Tumor	EPO	34.156	34.156	7.595	0.56	5.22292e-11	5.22292e-11	0.005	0.678	2.776	0.322	-1.231	1.876	0.8	0.272	2.348	0.878
AOM 2mg/kg Tumor	ERCC3	27.209	27.209	0.647	0.096	6.44587e-09	6.44587e-09	0.639	0.936	2.776	-1.228	-1.494	-0.962	2.343	1.949	2.816	0.002
AOM 2mg/kg Tumor	ERCC5	28.175	28.175	1.613	0.191	3.29907e-09	3.29907e-09	0.327	0.876	2.776	0.413	-0.118	0.944	0.751	0.52	1.085	0.257
AOM 2mg/kg Tumor	ETS2	23.705	23.705	-2.857	0.247	7.31394e-08	7.31394e-08	7.245	0.843	2.776	-0.417	-1.102	0.268	1.335	0.831	2.147	0.376
AOM 2mg/kg Tumor	FASLG	29.692	29.692	3.131	0.231	1.15269e-09	1.15269e-09	0.114	0.852	2.776	0.538	-0.104	1.18	0.689	0.441	1.075	0.232
AOM 2mg/kg Tumor	FGF2	30.648	30.648	4.086	0.418	5.94486e-10	5.94486e-10	0.059	0.749	2.776	1.717	0.557	2.877	0.304	0.136	0.68	0.081
AOM 2mg/kg Tumor	FLT1	29.358	29.358	2.796	0.123	1.45313e-09	1.45313e-09	0.144	0.918	2.776	-0.051	-0.392	0.29	1.036	0.818	1.312	0.978
AOM 2mg/kg Tumor	FOXC2	34.1	34.1	7.668	1.079	5.4303e-11	5.4303e-11	0.005	0.473	3.182	1.294	-2.141	4.729	0.408	0.038	4.41	0.562
AOM 2mg/kg Tumor	G6PD	25.396	25.396	-1.166	0.235	2.2646e-08	2.2646e-08	2.243	0.85	2.776	-0.326	-0.978	0.327	1.253	0.797	1.97	0.461
AOM 2mg/kg Tumor	GADD45G	26.769	26.769	0.207	0.424	8.74606e-09	8.74606e-09	0.866	0.746	2.776	-1.323	-2.499	-0.147	2.502	1.108	5.654	0.131
AOM 2mg/kg Tumor	GDC	33.83	33.83	7.269	1.448	6.54663e-11	6.54663e-11	0.006	0.367	2.776	-1.162	-5.182	2.857	2.238	0.138	36.297	0.766
AOM 2mg/kg Tumor	GPD2	24.988	24.988	-1.574	0.157	3.00502e-08	3.00502e-08	2.977	0.897	2.776	-0.043	-0.479	0.393	1.03	0.762	1.394	1
AOM 2mg/kg Tumor	GSC	33.783	33.783	7.35	0.453	6.7666e-11	6.7666e-11	0.006	0.731	3.182	0.078	-1.362	1.518	0.947	0.349	2.571	1
AOM 2mg/kg Tumor	HMOX1	26.302	26.302	-0.26	0.755	1.20888e-08	1.20888e-08	1.198	0.593	2.776	-1.959	-4.056	0.137	3.889	0.909	16.63	0.2
AOM 2mg/kg Tumor	HPRT1	22.513	22.513	-4.049	0.281	1.6711e-07	1.6711e-07	16.554	0.823	2.776	-0.858	-1.639	-0.078	1.813	1.056	3.114	0.138
AOM 2mg/kg Tumor	IGFBP3	24.362	24.362	-2.2	0.394	4.63891e-08	4.63891e-08	4.595	0.761	2.776	1.18	0.087	2.273	0.441	0.207	0.942	0.14
AOM 2mg/kg Tumor	IGFBP5	26.46	26.46	-0.102	0.481	1.08358e-08	1.08358e-08	1.073	0.717	2.776	1.276	-0.059	2.61	0.413	0.164	1.042	0.186
AOM 2mg/kg Tumor	IGFBP7	22.057	22.057	-4.504	0.321	2.29108e-07	2.29108e-07	22.696	0.8	2.776	-0.418	-1.31	0.474	1.336	0.72	2.48	0.515
AOM 2mg/kg Tumor	ING1	24.847	24.847	-1.715	0.113	3.31341e-08	3.31341e-08	3.282	0.924	2.776	0.198	-0.116	0.513	0.872	0.701	1.084	0.367
AOM 2mg/kg Tumor	KDR	29.516	29.516	2.954	0.26	1.30286e-09	1.30286e-09	0.129	0.835	2.776	0.852	0.131	1.573	0.554	0.336	0.913	0.121
AOM 2mg/kg Tumor	KRT14	27.812	27.812	1.25	0.954	4.24385e-09	4.24385e-09	0.42	0.516	2.776	-4.155	-6.804	-1.505	17.81	2.838	111.769	0.071
AOM 2mg/kg Tumor	LDHA	20.756	20.756	-5.805	0.221	5.64519e-07	5.64519e-07	55.922	0.858	2.776	-1.031	-1.645	-0.416	2.043	1.334	3.128	0.069
AOM 2mg/kg Tumor	LIG4	31.437	31.437	5.005	0.492	3.43947e-10	3.43947e-10	0.031	0.711	3.182	1.398	-0.168	2.963	0.38	0.128	1.123	0.2
AOM 2mg/kg Tumor	LPL	28.888	28.888	2.326	0.354	2.01364e-09	2.01364e-09	0.199	0.782	2.776	1.346	0.363	2.329	0.393	0.199	0.777	0.089
AOM 2mg/kg Tumor	MAP2K1	24.87	24.87	-1.692	0.291	3.26097e-08	3.26097e-08	3.23	0.817	2.776	-0.169	-0.977	0.638	1.124	0.642	1.968	0.878
AOM 2mg/kg Tumor	MAP2K3	27.895	27.895	1.334	0.255	4.00564e-09	4.00564e-09	0.397	0.838	2.776	0.326	-0.382	1.034	0.798	0.488	1.303	0.506
AOM 2mg/kg Tumor	MCM2	24.235	24.235	-2.327	0.272	5.06391e-08	5.06391e-08	5.016	0.828	2.776	-1.372	-2.127	-0.617	2.589	1.534	4.369	0.068
AOM 2mg/kg Tumor	MKI67	21.822	21.822	-4.74	0.222	2.69716e-07	2.69716e-07	26.718	0.857	2.776	-1.335	-1.952	-0.719	2.523	1.646	3.868	0.046
AOM 2mg/kg Tumor	NOL3	30.199	30.199	3.637	0.518	8.11488e-10	8.11488e-10	0.08	0.698	2.776	1.181	-0.257	2.618	0.441	0.163	1.195	0.234
AOM 2mg/kg Tumor	OCLN	24.613	24.613	-1.949	0.061	3.89687e-08	3.89687e-08	3.86	0.958	2.776	0.341	0.171	0.511	0.789	0.702	0.888	0.071
AOM 2mg/kg Tumor	PFKL	27.229	27.229	0.668	0.203	6.35519e-09	6.35519e-09	0.63	0.869	2.776	-0.671	-1.235	-0.108	1.593	1.078	2.353	0.111
AOM 2mg/kg Tumor	PGF	29.307	29.307	2.745	0.496	1.50604e-09	1.50604e-09	0.149	0.709	2.776	-2.097	-3.473	-0.721	4.278	1.649	11.102	0.07
AOM 2mg/kg Tumor	PINX1	26.508	26.508	-0.054	0.178	1.04773e-08	1.04773e-08	1.038	0.884	2.776	-1.329	-1.823	-0.835	2.512	1.784	3.537	0.024
AOM 2mg/kg Tumor	PPC	20.243	20.243	-6.319	0.269	8.05891e-07	8.05891e-07	79.832	0.83	2.776	-0.528	-1.274	0.218	1.442	0.86	2.418	0.301
AOM 2mg/kg Tumor	PPP1R15A	30.213	30.213	3.652	0.151	8.03287e-10	8.03287e-10	0.08	0.9	2.776	-0.977	-1.397	-0.557	1.969	1.471	2.634	0.026
AOM 2mg/kg Tumor	RPLP1	18.24	18.24	-8.322	0.253	3.23009e-06	3.23009e-06	319.976	0.839	2.776	-0.74	-1.442	-0.037	1.67	1.026	2.717	0.146
AOM 2mg/kg Tumor	RTC	23.798	23.798	-2.763	0.217	6.85422e-08	6.85422e-08	6.79	0.86	2.776	-0.392	-0.996	0.212	1.312	0.864	1.994	0.34
AOM 2mg/kg Tumor	SERPINB2	29.283	29.283	2.721	0.534	1.53138e-09	1.53138e-09	0.152	0.691	2.776	-0.37	-1.854	1.113	1.293	0.462	3.614	0.817
AOM 2mg/kg Tumor	SERPINF1	27.259	27.259	0.697	0.505	6.22501e-09	6.22501e-09	0.617	0.705	2.776	0.761	-0.642	2.164	0.59	0.223	1.561	0.425
AOM 2mg/kg Tumor	SIRT2	25.706	25.706	-0.855	0.153	1.82645e-08	1.82645e-08	1.809	0.9	2.776	0.449	0.024	0.873	0.733	0.546	0.983	0.146
AOM 2mg/kg Tumor	SKP2	28.175	28.175	1.613	0.069	3.29911e-09	3.29911e-09	0.327	0.954	2.776	-0.304	-0.495	-0.114	1.235	1.082	1.409	0.069
AOM 2mg/kg Tumor	SLC2A1	26.595	26.595	0.033	0.263	9.86512e-09	9.86512e-09	0.977	0.833	2.776	-0.616	-1.346	0.114	1.532	0.924	2.542	0.226
AOM 2mg/kg Tumor	SNAI1	31.252	31.252	4.69	0.373	3.91119e-10	3.91119e-10	0.039	0.772	2.776	0.528	-0.506	1.563	0.693	0.338	1.421	0.49
AOM 2mg/kg Tumor	SNAI2	29.42	29.42	2.858	0.298	1.39232e-09	1.39232e-09	0.138	0.814	2.776	1.298	0.472	2.124	0.407	0.229	0.721	0.069
AOM 2mg/kg Tumor	SNAI3	32.708	32.708	6.147	0.348	1.42494e-10	1.42494e-10	0.014	0.786	2.776	-0.841	-1.806	0.124	1.791	0.917	3.496	0.22
AOM 2mg/kg Tumor	SOD1	20.751	20.751	-5.811	0.267	5.66558e-07	5.66558e-07	56.124	0.831	2.776	-0.813	-1.554	-0.071	1.756	1.05	2.937	0.138
AOM 2mg/kg Tumor	SOX10	32.172	32.172	5.74	0.457	2.06604e-10	2.06604e-10	0.019	0.728	3.182	2.169	0.714	3.625	0.222	0.081	0.61	0.095
AOM 2mg/kg Tumor	STMN1	20.697	20.697	-5.865	0.291	5.88293e-07	5.88293e-07	58.277	0.817	2.776	-1.63	-2.439	-0.821	3.095	1.766	5.423	0.062
AOM 2mg/kg Tumor	TBX2	30.033	30.033	3.471	0.388	9.10128e-10	9.10128e-10	0.09	0.764	2.776	1.433	0.357	2.509	0.37	0.176	0.781	0.098
AOM 2mg/kg Tumor	TEK	30.413	30.413	3.851	0.256	6.99602e-10	6.99602e-10	0.069	0.838	2.776	2.037	1.328	2.747	0.244	0.149	0.398	0.012
AOM 2mg/kg Tumor	TEP1	25.943	25.943	-0.619	0.242	1.5506e-08	1.5506e-08	1.536	0.846	2.776	-0.021	-0.692	0.651	1.015	0.637	1.616	1
AOM 2mg/kg Tumor	TERF2IP	32.305	32.305	5.743	0.473	1.88521e-10	1.88521e-10	0.019	0.721	2.776	1.334	0.022	2.647	0.397	0.16	0.985	0.164
AOM 2mg/kg Tumor	TINF2	26.456	26.456	-0.106	0.144	1.08655e-08	1.08655e-08	1.076	0.905	2.776	-0.142	-0.542	0.259	1.103	0.836	1.456	0.657
AOM 2mg/kg Tumor	TNKS	25.69	25.69	-0.872	0.147	1.84721e-08	1.84721e-08	1.83	0.903	2.776	0.338	-0.07	0.746	0.791	0.596	1.049	0.232
AOM 2mg/kg Tumor	TNKS2	25.518	25.518	-1.044	0.21	2.0819e-08	2.0819e-08	2.062	0.865	2.776	0.737	0.155	1.319	0.6	0.401	0.898	0.099
AOM 2mg/kg Tumor	UQCRFS1	21.996	21.996	-4.566	0.149	2.39128e-07	2.39128e-07	23.688	0.902	2.776	0.072	-0.343	0.486	0.951	0.714	1.268	0.978
AOM 2mg/kg Tumor	VEGFC	25.857	25.857	-0.705	0.144	1.64582e-08	1.64582e-08	1.63	0.905	2.776	0.041	-0.358	0.441	0.972	0.737	1.282	1
AOM 2mg/kg Tumor	WEE1	25.094	25.094	-1.468	0.238	2.79266e-08	2.79266e-08	2.766	0.848	2.776	-0.358	-1.018	0.301	1.282	0.811	2.025	0.412
AOM 2mg/kg Tumor	XIAP	22.821	22.821	-3.74	0.155	1.34928e-07	1.34928e-07	13.366	0.898	2.776	0.495	0.066	0.925	0.709	0.527	0.955	0.123
AOM 2mg/kg Tumor	XRCC4	27.22	27.22	0.658	0.211	6.39644e-09	6.39644e-09	0.634	0.864	2.776	-0.417	-1.002	0.169	1.335	0.89	2.003	0.301
AOM CT	ACLY	23.942	23.942	-1.988	0.03	6.20471e-08	6.20471e-08	3.968	0.98	2.776	0	-0.083	0.083	1	0.944	1.059	1
AOM CT	ACSL4	26.245	26.245	0.314	0.095	1.25778e-08	1.25778e-08	0.804	0.936	2.776	0	-0.265	0.265	1	0.832	1.202	1
AOM CT	ACTB	17.207	17.207	-8.724	0.047	6.61121e-06	6.61121e-06	422.786	0.968	2.776	0	-0.131	0.131	1	0.913	1.095	1
AOM CT	ADM	28.93	28.93	3	0.076	1.95476e-09	1.95476e-09	0.125	0.949	2.776	0	-0.212	0.212	1	0.863	1.158	1
AOM CT	ANGPT1	28.324	28.324	2.394	0.14	2.97512e-09	2.97512e-09	0.19	0.908	2.776	0	-0.387	0.387	1	0.765	1.308	1
AOM CT	ANGPT2	28.608	28.608	2.678	0.062	2.44425e-09	2.44425e-09	0.156	0.958	2.776	0	-0.172	0.172	1	0.888	1.126	1
AOM CT	APAF1	25.026	25.026	-0.904	0.047	2.92703e-08	2.92703e-08	1.872	0.968	2.776	0	-0.131	0.131	1	0.913	1.095	1
AOM CT	ARNT	25.705	25.705	-0.225	0.025	1.82768e-08	1.82768e-08	1.169	0.983	2.776	0	-0.069	0.069	1	0.953	1.049	1
AOM CT	ATP5A1	19.511	19.511	-6.419	0.029	1.33832e-06	1.33832e-06	85.585	0.98	2.776	0	-0.08	0.08	1	0.946	1.057	1
AOM CT	ATRX	24.849	24.849	-1.081	0.062	3.30916e-08	3.30916e-08	2.116	0.958	2.776	0	-0.173	0.173	1	0.887	1.127	1
AOM CT	AURKA	26.755	26.755	0.824	0.047	8.83149e-09	8.83149e-09	0.565	0.968	2.776	0	-0.131	0.131	1	0.913	1.095	1
AOM CT	B2M	16.578	16.578	-9.352	0.118	1.0219e-05	1.0219e-05	653.503	0.922	2.776	0	-0.326	0.326	1	0.798	1.254	1
AOM CT	BCL2L11	30.982	30.982	5.052	0.054	4.71474e-10	4.71474e-10	0.03	0.963	2.776	0	-0.151	0.151	1	0.901	1.11	1
AOM CT	BIRC3	25.131	25.131	-0.8	0.075	2.72216e-08	2.72216e-08	1.741	0.95	2.776	0	-0.207	0.207	1	0.866	1.154	1
AOM CT	BMI1	24.451	24.451	-1.479	0.074	4.36017e-08	4.36017e-08	2.788	0.95	2.776	0	-0.206	0.206	1	0.867	1.154	1
AOM CT	CA9	25.173	25.173	-0.758	0.053	2.64395e-08	2.64395e-08	1.691	0.964	2.776	0	-0.148	0.148	1	0.903	1.108	1
AOM CT	CASP2	26.171	26.171	0.241	0.072	1.32353e-08	1.32353e-08	0.846	0.951	2.776	0	-0.201	0.201	1	0.87	1.149	1
AOM CT	CASP7	24.342	24.342	-1.589	0.067	4.70343e-08	4.70343e-08	3.008	0.955	2.776	0	-0.185	0.185	1	0.88	1.137	1
AOM CT	CASP9	27.974	27.974	2.044	0.048	3.79177e-09	3.79177e-09	0.242	0.967	2.776	0	-0.133	0.133	1	0.912	1.097	1
AOM CT	CCL2	25.2	25.2	-0.73	0.196	2.59454e-08	2.59454e-08	1.659	0.873	2.776	0	-0.546	0.546	1	0.685	1.46	1
AOM CT	CCND2	23.373	23.373	-2.557	0.089	9.2053e-08	9.2053e-08	5.887	0.94	2.776	0	-0.247	0.247	1	0.843	1.187	1
AOM CT	CCND3	25.951	25.951	0.021	0.036	1.54158e-08	1.54158e-08	0.986	0.975	2.776	0	-0.101	0.101	1	0.933	1.072	1
AOM CT	CDC20	27.813	27.813	1.883	0.037	4.24069e-09	4.24069e-09	0.271	0.974	2.776	0	-0.104	0.104	1	0.931	1.075	1
AOM CT	CDH2	29.876	29.876	3.946	0.085	1.01468e-09	1.01468e-09	0.065	0.943	2.776	0	-0.235	0.235	1	0.85	1.177	1
AOM CT	CFLAR	22.922	22.922	-3.008	0.051	1.25825e-07	1.25825e-07	8.046	0.965	2.776	0	-0.141	0.141	1	0.907	1.103	1
AOM CT	COX5A	20.269	20.269	-5.662	0.06	7.91543e-07	7.91543e-07	50.619	0.959	2.776	0	-0.166	0.166	1	0.892	1.122	1
AOM CT	CPT2	24.764	24.764	-1.167	0.026	3.51036e-08	3.51036e-08	2.245	0.982	2.776	0	-0.073	0.073	1	0.951	1.052	1
AOM CT	DDB2	27.648	27.648	1.718	0.097	4.75429e-09	4.75429e-09	0.304	0.935	2.776	0	-0.269	0.269	1	0.83	1.205	1
AOM CT	DKC1	26.642	26.642	0.712	0.066	9.5471e-09	9.5471e-09	0.611	0.955	2.776	0	-0.183	0.183	1	0.881	1.135	1
AOM CT	DSP	22.377	22.377	-3.554	0.036	1.83646e-07	1.83646e-07	11.744	0.975	2.776	0	-0.101	0.101	1	0.933	1.072	1
AOM CT	E2F4	25.841	25.841	-0.09	0.023	1.66404e-08	1.66404e-08	1.064	0.984	2.776	0	-0.064	0.064	1	0.957	1.045	1
AOM CT	EPO	33.203	33.203	7.272	0.081	1.01155e-10	1.01155e-10	0.006	0.946	2.776	0	-0.224	0.224	1	0.856	1.168	1
AOM CT	ERCC3	27.806	27.806	1.875	0.083	4.26232e-09	4.26232e-09	0.273	0.944	2.776	0	-0.23	0.23	1	0.853	1.173	1
AOM CT	ERCC5	27.131	27.131	1.2	0.053	6.80542e-09	6.80542e-09	0.435	0.964	2.776	0	-0.146	0.146	1	0.904	1.107	1
AOM CT	ETS2	23.491	23.491	-2.44	0.097	8.48389e-08	8.48389e-08	5.425	0.935	2.776	0	-0.271	0.271	1	0.829	1.206	1
AOM CT	FASLG	28.523	28.523	2.593	0.107	2.59242e-09	2.59242e-09	0.166	0.929	2.776	0	-0.297	0.297	1	0.814	1.229	1
AOM CT	FGF2	28.299	28.299	2.369	0.093	3.02758e-09	3.02758e-09	0.194	0.938	2.776	0	-0.258	0.258	1	0.836	1.196	1
AOM CT	FLT1	28.778	28.778	2.847	0.036	2.17259e-09	2.17259e-09	0.139	0.975	2.776	0	-0.1	0.1	1	0.933	1.072	1
AOM CT	FOXC2	32.304	32.304	6.374	0.184	1.8856e-10	1.8856e-10	0.012	0.88	2.776	0	-0.512	0.512	1	0.701	1.426	1
AOM CT	G6PD	25.091	25.091	-0.84	0.032	2.79879e-08	2.79879e-08	1.79	0.978	2.776	0	-0.088	0.088	1	0.941	1.063	1
AOM CT	GADD45G	27.461	27.461	1.53	0.09	5.414e-09	5.414e-09	0.346	0.939	2.776	0	-0.251	0.251	1	0.841	1.19	1
AOM CT	GDC	34.361	34.361	8.431	0.398	4.53092e-11	4.53092e-11	0.003	0.759	2.776	0	-1.104	1.104	1	0.465	2.149	1
AOM CT	GPD2	24.4	24.4	-1.531	0.042	4.5178e-08	4.5178e-08	2.889	0.971	2.776	0	-0.116	0.116	1	0.923	1.084	1
AOM CT	GSC	33.203	33.203	7.272	0.083	1.01145e-10	1.01145e-10	0.006	0.944	2.776	0	-0.229	0.229	1	0.853	1.172	1
AOM CT	HMOX1	27.63	27.63	1.699	0.072	4.81507e-09	4.81507e-09	0.308	0.951	2.776	0	-0.201	0.201	1	0.87	1.15	1
AOM CT	HPRT1	22.74	22.74	-3.191	0.061	1.42782e-07	1.42782e-07	9.131	0.959	2.776	0	-0.169	0.169	1	0.89	1.124	1
AOM CT	IGFBP3	22.55	22.55	-3.38	0.184	1.62824e-07	1.62824e-07	10.413	0.881	2.776	0	-0.51	0.51	1	0.702	1.424	1
AOM CT	IGFBP5	24.553	24.553	-1.378	0.181	4.0634e-08	4.0634e-08	2.599	0.882	2.776	0	-0.502	0.502	1	0.706	1.416	1
AOM CT	IGFBP7	21.844	21.844	-4.086	0.143	2.6557e-07	2.6557e-07	16.983	0.905	2.776	0	-0.398	0.398	1	0.759	1.318	1
AOM CT	ING1	24.018	24.018	-1.913	0.056	5.88854e-08	5.88854e-08	3.766	0.962	2.776	0	-0.157	0.157	1	0.897	1.115	1
AOM CT	KDR	28.032	28.032	2.102	0.046	3.64265e-09	3.64265e-09	0.233	0.969	2.776	0	-0.127	0.127	1	0.916	1.092	1
AOM CT	KRT14	31.335	31.335	5.405	0.221	3.69117e-10	3.69117e-10	0.024	0.858	2.776	0	-0.615	0.615	1	0.653	1.531	1
AOM CT	LDHA	21.156	21.156	-4.775	0.033	4.28055e-07	4.28055e-07	27.374	0.977	2.776	0	-0.093	0.093	1	0.938	1.066	1
AOM CT	LIG4	29.537	29.537	3.607	0.143	1.28335e-09	1.28335e-09	0.082	0.906	2.776	0	-0.397	0.397	1	0.759	1.317	1
AOM CT	LPL	26.91	26.91	0.98	0.149	7.92979e-09	7.92979e-09	0.507	0.902	2.776	0	-0.413	0.413	1	0.751	1.332	1
AOM CT	MAP2K1	24.408	24.408	-1.522	0.073	4.49218e-08	4.49218e-08	2.873	0.951	2.776	0	-0.202	0.202	1	0.869	1.15	1
AOM CT	MAP2K3	26.938	26.938	1.007	0.069	7.77998e-09	7.77998e-09	0.498	0.953	2.776	0	-0.192	0.192	1	0.876	1.142	1
AOM CT	MCM2	24.976	24.976	-0.954	0.037	3.02993e-08	3.02993e-08	1.938	0.975	2.776	0	-0.102	0.102	1	0.932	1.073	1
AOM CT	MKI67	22.526	22.526	-3.404	0.066	1.65569e-07	1.65569e-07	10.588	0.955	2.776	0	-0.183	0.183	1	0.881	1.135	1
AOM CT	NOL3	28.387	28.387	2.456	0.138	2.84929e-09	2.84929e-09	0.182	0.909	2.776	0	-0.384	0.384	1	0.766	1.305	1
AOM CT	OCLN	23.641	23.641	-2.29	0.081	7.64665e-08	7.64665e-08	4.89	0.945	2.776	0	-0.225	0.225	1	0.856	1.168	1
AOM CT	PFKL	27.269	27.269	1.339	0.091	6.18137e-09	6.18137e-09	0.395	0.939	2.776	0	-0.252	0.252	1	0.84	1.191	1
AOM CT	PGF	30.772	30.772	4.842	0.25	5.45292e-10	5.45292e-10	0.035	0.841	2.776	0	-0.693	0.693	1	0.619	1.617	1
AOM CT	PINX1	27.206	27.206	1.275	0.052	6.46091e-09	6.46091e-09	0.413	0.964	2.776	0	-0.145	0.145	1	0.904	1.106	1
AOM CT	PPC	20.139	20.139	-5.791	0.074	8.6589e-07	8.6589e-07	55.374	0.95	2.776	0	-0.204	0.204	1	0.868	1.152	1
AOM CT	PPP1R15A	30.559	30.559	4.629	0.08	6.32061e-10	6.32061e-10	0.04	0.946	2.776	0	-0.222	0.222	1	0.857	1.166	1
AOM CT	RPLP1	18.348	18.348	-7.582	0.086	2.99684e-06	2.99684e-06	191.647	0.942	2.776	0	-0.239	0.239	1	0.847	1.18	1
AOM CT	RTC	23.559	23.559	-2.371	0.069	8.09186e-08	8.09186e-08	5.175	0.953	2.776	0	-0.192	0.192	1	0.876	1.142	1
AOM CT	SERPINB2	29.021	29.021	3.091	0.065	1.83513e-09	1.83513e-09	0.117	0.956	2.776	0	-0.18	0.18	1	0.882	1.133	1
AOM CT	SERPINF1	25.867	25.867	-0.063	0.188	1.63394e-08	1.63394e-08	1.045	0.878	2.776	0	-0.522	0.522	1	0.696	1.436	1
AOM CT	SIRT2	24.626	24.626	-1.304	0.057	3.86131e-08	3.86131e-08	2.469	0.961	2.776	0	-0.158	0.158	1	0.896	1.116	1
AOM CT	SKP2	27.848	27.848	1.918	0.027	4.13818e-09	4.13818e-09	0.265	0.982	2.776	0	-0.075	0.075	1	0.949	1.053	1
AOM CT	SLC2A1	26.579	26.579	0.649	0.07	9.97198e-09	9.97198e-09	0.638	0.952	2.776	0	-0.195	0.195	1	0.873	1.145	1
AOM CT	SNAI1	30.092	30.092	4.162	0.201	8.73811e-10	8.73811e-10	0.056	0.87	2.776	0	-0.559	0.559	1	0.679	1.473	1
AOM CT	SNAI2	27.49	27.49	1.56	0.194	5.30364e-09	5.30364e-09	0.339	0.874	2.776	0	-0.54	0.54	1	0.688	1.454	1
AOM CT	SNAI3	32.918	32.918	6.987	0.107	1.23261e-10	1.23261e-10	0.008	0.928	2.776	0	-0.298	0.298	1	0.813	1.229	1
AOM CT	SOD1	20.932	20.932	-4.998	0.07	4.99678e-07	4.99678e-07	31.954	0.953	2.776	0	-0.195	0.195	1	0.874	1.145	1
AOM CT	SOX10	29.501	29.501	3.571	0.049	1.31604e-09	1.31604e-09	0.084	0.966	2.776	0	-0.137	0.137	1	0.909	1.1	1
AOM CT	STMN1	21.695	21.695	-4.235	0.052	2.94469e-07	2.94469e-07	18.831	0.964	2.776	0	-0.145	0.145	1	0.904	1.106	1
AOM CT	TBX2	27.969	27.969	2.039	0.109	3.80561e-09	3.80561e-09	0.243	0.927	2.776	0	-0.302	0.302	1	0.811	1.233	1
AOM CT	TEK	27.744	27.744	1.814	0.131	4.44879e-09	4.44879e-09	0.284	0.913	2.776	0	-0.363	0.363	1	0.778	1.286	1
AOM CT	TEP1	25.332	25.332	-0.598	0.077	2.36745e-08	2.36745e-08	1.514	0.948	2.776	0	-0.214	0.214	1	0.862	1.16	1
AOM CT	TERF2IP	30.339	30.339	4.409	0.071	7.36255e-10	7.36255e-10	0.047	0.952	2.776	0	-0.197	0.197	1	0.872	1.146	1
AOM CT	TINF2	25.966	25.966	0.035	0.047	1.52576e-08	1.52576e-08	0.976	0.968	2.776	0	-0.13	0.13	1	0.914	1.094	1
AOM CT	TNKS	24.721	24.721	-1.21	0.046	3.61716e-08	3.61716e-08	2.313	0.969	2.776	0	-0.127	0.127	1	0.916	1.092	1
AOM CT	TNKS2	24.149	24.149	-1.781	0.098	5.37534e-08	5.37534e-08	3.438	0.934	2.776	0	-0.272	0.272	1	0.828	1.208	1
AOM CT	UQCRFS1	21.292	21.292	-4.638	0.101	3.89362e-07	3.89362e-07	24.9	0.933	2.776	0	-0.279	0.279	1	0.824	1.213	1
AOM CT	VEGFC	25.184	25.184	-0.746	0.144	2.62346e-08	2.62346e-08	1.678	0.905	2.776	0	-0.401	0.401	1	0.757	1.32	1
AOM CT	WEE1	24.821	24.821	-1.11	0.045	3.3748e-08	3.3748e-08	2.158	0.969	2.776	0	-0.126	0.126	1	0.916	1.091	1
AOM CT	XIAP	21.695	21.695	-4.236	0.038	2.94642e-07	2.94642e-07	18.842	0.974	2.776	0	-0.106	0.106	1	0.929	1.076	1
AOM CT	XRCC4	27.005	27.005	1.075	0.072	7.42348e-09	7.42348e-09	0.475	0.951	2.776	0	-0.201	0.201	1	0.87	1.15	1
AOM CT Tumor	ACLY	24.477	24.477	-2.055	0.127	4.28171e-08	4.28171e-08	4.156	0.916	2.776	-0.067	-0.42	0.287	1.047	0.82	1.338	0.91
AOM CT Tumor	ACSL4	26.339	26.339	-0.194	0.099	1.17848e-08	1.17848e-08	1.144	0.934	2.776	-0.508	-0.783	-0.233	1.422	1.176	1.72	0.068
AOM CT Tumor	ACTB	17.625	17.625	-8.908	0.165	4.94787e-06	4.94787e-06	480.27	0.892	2.776	-0.184	-0.642	0.274	1.136	0.827	1.56	0.582
AOM CT Tumor	ADM	30.29	30.29	3.758	0.207	7.61645e-10	7.61645e-10	0.074	0.867	2.776	0.758	0.184	1.332	0.591	0.397	0.88	0.097
AOM CT Tumor	ANGPT1	30.504	30.504	3.971	0.335	6.56908e-10	6.56908e-10	0.064	0.793	2.776	1.577	0.647	2.507	0.335	0.176	0.639	0.068
AOM CT Tumor	ANGPT2	29.319	29.319	2.786	0.2	1.49323e-09	1.49323e-09	0.145	0.871	2.776	0.109	-0.446	0.664	0.927	0.631	1.362	0.904
AOM CT Tumor	APAF1	26.061	26.061	-0.471	0.154	1.4281e-08	1.4281e-08	1.386	0.899	2.776	0.433	0.006	0.861	0.741	0.551	0.996	0.163
AOM CT Tumor	ARNT	26.886	26.886	0.353	0.144	8.0649e-09	8.0649e-09	0.783	0.905	2.776	0.578	0.177	0.979	0.67	0.507	0.884	0.089
AOM CT Tumor	ATP5A1	19.827	19.827	-6.705	0.221	1.07511e-06	1.07511e-06	104.356	0.858	2.776	-0.286	-0.899	0.327	1.219	0.797	1.865	0.496
AOM CT Tumor	ATRX	25.513	25.513	-1.019	0.262	2.08807e-08	2.08807e-08	2.027	0.834	2.776	0.062	-0.665	0.79	0.958	0.578	1.586	1
AOM CT Tumor	AURKA	26.318	26.318	-0.214	0.214	1.1953e-08	1.1953e-08	1.16	0.862	2.776	-1.039	-1.634	-0.443	2.054	1.36	3.104	0.068
AOM CT Tumor	B2M	18.153	18.153	-8.379	0.225	3.43018e-06	3.43018e-06	332.954	0.856	2.776	0.973	0.349	1.597	0.509	0.331	0.785	0.069
AOM CT Tumor	BCL2L11	31.305	31.305	4.773	0.184	3.76873e-10	3.76873e-10	0.037	0.88	2.776	-0.279	-0.789	0.231	1.213	0.852	1.728	0.412
AOM CT Tumor	BIRC3	25.802	25.802	-0.731	0.274	1.70962e-08	1.70962e-08	1.659	0.827	2.776	0.069	-0.692	0.83	0.953	0.562	1.616	1
AOM CT Tumor	BMI1	25.41	25.41	-1.122	0.192	2.24236e-08	2.24236e-08	2.177	0.876	2.776	0.357	-0.175	0.889	0.781	0.54	1.129	0.326
AOM CT Tumor	CA9	26.976	26.976	0.444	0.327	7.57516e-09	7.57516e-09	0.735	0.797	2.776	1.201	0.295	2.108	0.435	0.232	0.815	0.099
AOM CT Tumor	CASP2	26.771	26.771	0.239	0.097	8.73115e-09	8.73115e-09	0.847	0.935	2.776	-0.002	-0.27	0.267	1.001	0.831	1.206	1
AOM CT Tumor	CASP7	25.822	25.822	-0.71	0.111	1.68535e-08	1.68535e-08	1.636	0.926	2.776	0.879	0.57	1.187	0.544	0.439	0.674	0.012
AOM CT Tumor	CASP9	29.211	29.211	2.679	0.262	1.60912e-09	1.60912e-09	0.156	0.834	2.776	0.635	-0.092	1.362	0.644	0.389	1.066	0.22
AOM CT Tumor	CCL2	26.607	26.607	0.074	0.205	9.78666e-09	9.78666e-09	0.95	0.867	2.776	0.805	0.235	1.375	0.573	0.386	0.85	0.103
AOM CT Tumor	CCND2	22.777	22.777	-3.755	0.283	1.39115e-07	1.39115e-07	13.503	0.822	2.776	-1.198	-1.982	-0.413	2.294	1.332	3.951	0.071
AOM CT Tumor	CCND3	26.836	26.836	0.304	0.032	8.3471e-09	8.3471e-09	0.81	0.978	2.776	0.283	0.195	0.371	0.822	0.773	0.873	0.012
AOM CT Tumor	CDC20	27.448	27.448	0.916	0.207	5.46019e-09	5.46019e-09	0.53	0.866	2.776	-0.967	-1.541	-0.392	1.954	1.313	2.91	0.069
AOM CT Tumor	CDH2	32.346	32.346	5.813	0.286	1.83199e-10	1.83199e-10	0.018	0.82	2.776	1.868	1.074	2.661	0.274	0.158	0.475	0.035
AOM CT Tumor	CFLAR	23.701	23.701	-2.832	0.184	7.3333e-08	7.3333e-08	7.118	0.88	2.776	0.177	-0.334	0.688	0.885	0.621	1.261	0.665
AOM CT Tumor	COX5A	20.736	20.736	-5.796	0.161	5.72556e-07	5.72556e-07	55.576	0.894	2.776	-0.135	-0.583	0.313	1.098	0.805	1.498	0.754
AOM CT Tumor	CPT2	25.276	25.276	-1.256	0.192	2.46058e-08	2.46058e-08	2.388	0.875	2.776	-0.089	-0.623	0.444	1.064	0.735	1.54	0.952
AOM CT Tumor	DDB2	28.478	28.478	1.946	0.356	2.67466e-09	2.67466e-09	0.26	0.782	2.776	0.228	-0.759	1.215	0.854	0.431	1.693	0.853
AOM CT Tumor	DKC1	27.601	27.601	1.068	0.154	4.91357e-09	4.91357e-09	0.477	0.899	2.776	0.356	-0.072	0.785	0.781	0.58	1.051	0.232
AOM CT Tumor	DSP	23.065	23.065	-3.467	0.127	1.13942e-07	1.13942e-07	11.06	0.916	2.776	0.087	-0.266	0.44	0.942	0.737	1.203	0.834
AOM CT Tumor	E2F4	26.454	26.454	-0.078	0.051	1.08759e-08	1.08759e-08	1.056	0.965	2.776	0.012	-0.13	0.153	0.992	0.899	1.094	1
AOM CT Tumor	EPO	33.607	33.607	7.33	0.354	7.64363e-11	7.64363e-11	0.006	0.782	3.182	0.058	-1.068	1.184	0.961	0.44	2.097	1
AOM CT Tumor	ERCC3	27.269	27.269	0.737	0.188	6.18191e-09	6.18191e-09	0.6	0.878	2.776	-1.138	-1.661	-0.616	2.201	1.533	3.161	0.035
AOM CT Tumor	ERCC5	28.095	28.095	1.562	0.311	3.48803e-09	3.48803e-09	0.339	0.806	2.776	0.362	-0.5	1.224	0.778	0.428	1.414	0.555
AOM CT Tumor	ETS2	23.573	23.573	-2.959	0.336	8.01069e-08	8.01069e-08	7.776	0.792	2.776	-0.519	-1.452	0.413	1.433	0.751	2.735	0.403
AOM CT Tumor	FASLG	29.711	29.711	3.179	0.237	1.1379e-09	1.1379e-09	0.11	0.848	2.776	0.586	-0.072	1.244	0.666	0.422	1.051	0.215
AOM CT Tumor	FGF2	30.636	30.636	4.104	0.162	5.99269e-10	5.99269e-10	0.058	0.894	2.776	1.735	1.284	2.185	0.3	0.22	0.411	0.003
AOM CT Tumor	FLT1	29.621	29.621	3.089	0.095	1.21098e-09	1.21098e-09	0.118	0.936	2.776	0.241	-0.022	0.505	0.846	0.705	1.015	0.204
AOM CT Tumor	FOXC2	34.408	34.408	7.876	0.329	4.38598e-11	4.38598e-11	0.004	0.796	2.776	1.502	0.588	2.416	0.353	0.187	0.665	0.068
AOM CT Tumor	G6PD	25.319	25.319	-1.214	0.221	2.38926e-08	2.38926e-08	2.319	0.858	2.776	-0.374	-0.988	0.241	1.296	0.846	1.984	0.363
AOM CT Tumor	GADD45G	26.25	26.25	-0.282	0.366	1.25268e-08	1.25268e-08	1.216	0.776	2.776	-1.812	-2.829	-0.796	3.512	1.736	7.104	0.068
AOM CT Tumor	GDC	33.171	33.171	6.639	0.316	1.03401e-10	1.03401e-10	0.01	0.803	2.776	-1.792	-2.671	-0.914	3.464	1.884	6.367	0.069
AOM CT Tumor	GPD2	24.949	24.949	-1.584	0.185	3.08801e-08	3.08801e-08	2.997	0.88	2.776	-0.053	-0.567	0.461	1.037	0.727	1.481	1
AOM CT Tumor	GSC	33.969	33.969	7.692	0.191	5.94773e-11	5.94773e-11	0.005	0.876	3.182	0.42	-0.187	1.027	0.748	0.491	1.139	0.282
AOM CT Tumor	HMOX1	26.969	26.969	0.437	0.366	7.6107e-09	7.6107e-09	0.739	0.776	2.776	-1.262	-2.279	-0.246	2.399	1.186	4.853	0.107
AOM CT Tumor	HPRT1	22.833	22.833	-3.7	0.219	1.33859e-07	1.33859e-07	12.993	0.859	2.776	-0.509	-1.118	0.1	1.423	0.933	2.171	0.228
AOM CT Tumor	IGFBP3	24.768	24.768	-1.765	0.332	3.50056e-08	3.50056e-08	3.398	0.794	2.776	1.616	0.693	2.538	0.326	0.172	0.618	0.065
AOM CT Tumor	IGFBP5	26.337	26.337	-0.196	0.233	1.18003e-08	1.18003e-08	1.145	0.851	2.776	1.182	0.536	1.827	0.441	0.282	0.69	0.062
AOM CT Tumor	IGFBP7	22.576	22.576	-3.956	0.393	1.59896e-07	1.59896e-07	15.52	0.762	2.776	0.13	-0.96	1.22	0.914	0.429	1.945	1
AOM CT Tumor	ING1	24.832	24.832	-1.7	0.245	3.34782e-08	3.34782e-08	3.25	0.844	2.776	0.213	-0.468	0.893	0.863	0.538	1.383	0.72
AOM CT Tumor	KDR	29.421	29.421	2.888	0.174	1.39154e-09	1.39154e-09	0.135	0.886	2.776	0.786	0.303	1.269	0.58	0.415	0.81	0.069
AOM CT Tumor	KRT14	28.183	28.183	1.65	0.869	3.28217e-09	3.28217e-09	0.319	0.547	2.776	-3.755	-6.168	-1.341	13.497	2.533	71.917	0.071
AOM CT Tumor	LDHA	21.04	21.04	-5.493	0.138	4.63812e-07	4.63812e-07	45.02	0.909	2.776	-0.718	-1.101	-0.334	1.645	1.261	2.146	0.068
AOM CT Tumor	LIG4	32.038	32.038	5.505	0.674	2.26836e-10	2.26836e-10	0.022	0.627	2.776	1.898	0.027	3.769	0.268	0.073	0.981	0.164
AOM CT Tumor	LPL	29.149	29.149	2.616	0.274	1.68042e-09	1.68042e-09	0.163	0.827	2.776	1.636	0.875	2.397	0.322	0.19	0.545	0.035
AOM CT Tumor	MAP2K1	24.984	24.984	-1.549	0.122	3.01422e-08	3.01422e-08	2.926	0.919	2.776	-0.026	-0.365	0.312	1.018	0.806	1.288	1
AOM CT Tumor	MAP2K3	27.821	27.821	1.289	0.127	4.21614e-09	4.21614e-09	0.409	0.916	2.776	0.282	-0.07	0.633	0.823	0.645	1.05	0.257
AOM CT Tumor	MCM2	24.386	24.386	-2.147	0.286	4.56167e-08	4.56167e-08	4.428	0.82	2.776	-1.192	-1.987	-0.398	2.285	1.317	3.964	0.082
AOM CT Tumor	MKI67	22.15	22.15	-4.383	0.248	2.14903e-07	2.14903e-07	20.86	0.842	2.776	-0.978	-1.666	-0.291	1.97	1.223	3.173	0.087
AOM CT Tumor	NOL3	30.654	30.654	4.122	0.129	5.91762e-10	5.91762e-10	0.057	0.915	2.776	1.665	1.308	2.023	0.315	0.246	0.404	0.002
AOM CT Tumor	OCLN	24.682	24.682	-1.851	0.282	3.71544e-08	3.71544e-08	3.606	0.822	2.776	0.439	-0.345	1.223	0.738	0.428	1.27	0.402
AOM CT Tumor	PFKL	27.53	27.53	0.997	0.146	5.16118e-09	5.16118e-09	0.501	0.904	2.776	-0.342	-0.748	0.064	1.267	0.957	1.679	0.247
AOM CT Tumor	PGF	30.229	30.229	3.696	0.15	7.94873e-10	7.94873e-10	0.077	0.901	2.776	-1.146	-1.562	-0.729	2.213	1.658	2.953	0.068
AOM CT Tumor	PINX1	26.511	26.511	-0.021	0.192	1.04533e-08	1.04533e-08	1.015	0.876	2.776	-1.296	-1.828	-0.764	2.456	1.698	3.551	0.035
AOM CT Tumor	PPC	20.203	20.203	-6.33	0.263	8.28643e-07	8.28643e-07	80.433	0.833	2.776	-0.539	-1.269	0.192	1.453	0.875	2.411	0.282
AOM CT Tumor	PPP1R15A	30.365	30.365	3.833	0.179	7.23093e-10	7.23093e-10	0.07	0.883	2.776	-0.796	-1.293	-0.299	1.736	1.231	2.45	0.069
AOM CT Tumor	RPLP1	18.652	18.652	-7.881	0.247	2.42774e-06	2.42774e-06	235.651	0.843	2.776	-0.298	-0.984	0.388	1.23	0.764	1.978	0.549
AOM CT Tumor	RTC	23.806	23.806	-2.726	0.201	6.81695e-08	6.81695e-08	6.617	0.87	2.776	-0.355	-0.913	0.204	1.279	0.868	1.884	0.35
AOM CT Tumor	SERPINB2	29.112	29.112	2.579	0.843	1.72405e-09	1.72405e-09	0.167	0.557	2.776	-0.512	-2.853	1.83	1.426	0.281	7.228	0.868
AOM CT Tumor	SERPINF1	28.105	28.105	1.573	0.327	3.46326e-09	3.46326e-09	0.336	0.797	2.776	1.636	0.728	2.544	0.322	0.171	0.604	0.062
AOM CT Tumor	SIRT2	25.842	25.842	-0.691	0.143	1.66277e-08	1.66277e-08	1.614	0.905	2.776	0.613	0.216	1.011	0.654	0.496	0.861	0.07
AOM CT Tumor	SKP2	28.38	28.38	1.847	0.195	2.86345e-09	2.86345e-09	0.278	0.873	2.776	-0.071	-0.613	0.472	1.05	0.721	1.53	1
AOM CT Tumor	SLC2A1	26.788	26.788	0.256	0.242	8.62724e-09	8.62724e-09	0.837	0.845	2.776	-0.393	-1.066	0.279	1.313	0.824	2.093	0.382
AOM CT Tumor	SNAI1	31.978	31.978	5.446	0.484	2.36397e-10	2.36397e-10	0.023	0.715	2.776	1.284	-0.059	2.628	0.411	0.162	1.042	0.186
AOM CT Tumor	SNAI2	30.052	30.052	3.52	0.224	8.98339e-10	8.98339e-10	0.087	0.856	2.776	1.96	1.339	2.58	0.257	0.167	0.395	0.009
AOM CT Tumor	SNAI3	32.669	32.669	6.137	0.251	1.46404e-10	1.46404e-10	0.014	0.84	2.776	-0.85	-1.548	-0.152	1.803	1.111	2.925	0.107
AOM CT Tumor	SOD1	21.121	21.121	-5.412	0.258	4.38624e-07	4.38624e-07	42.576	0.836	2.776	-0.414	-1.13	0.302	1.332	0.811	2.189	0.383
AOM CT Tumor	SOX10	32.024	32.024	5.748	0.389	2.28944e-10	2.28944e-10	0.019	0.764	3.182	2.177	0.939	3.415	0.221	0.094	0.522	0.071
AOM CT Tumor	STMN1	20.919	20.919	-5.613	0.35	5.04211e-07	5.04211e-07	48.942	0.785	2.776	-1.378	-2.348	-0.407	2.599	1.326	5.093	0.092
AOM CT Tumor	TBX2	29.994	29.994	3.462	0.123	9.35012e-10	9.35012e-10	0.091	0.918	2.776	1.423	1.081	1.765	0.373	0.294	0.473	0.002
AOM CT Tumor	TEK	30.664	30.664	4.131	0.19	5.87892e-10	5.87892e-10	0.057	0.877	2.776	2.318	1.79	2.845	0.201	0.139	0.289	0.002
AOM CT Tumor	TEP1	25.908	25.908	-0.624	0.162	1.58805e-08	1.58805e-08	1.541	0.894	2.776	-0.026	-0.477	0.425	1.018	0.745	1.391	1
AOM CT Tumor	TERF2IP	32.096	32.096	5.564	0.467	2.17777e-10	2.17777e-10	0.021	0.723	2.776	1.155	-0.141	2.452	0.449	0.183	1.103	0.215
AOM CT Tumor	TINF2	26.518	26.518	-0.015	0.065	1.04095e-08	1.04095e-08	1.01	0.956	2.776	-0.05	-0.23	0.129	1.036	0.915	1.173	0.834
AOM CT Tumor	TNKS	25.806	25.806	-0.727	0.241	1.70498e-08	1.70498e-08	1.655	0.846	2.776	0.483	-0.185	1.151	0.715	0.45	1.137	0.289
AOM CT Tumor	TNKS2	25.547	25.547	-0.986	0.184	2.04007e-08	2.04007e-08	1.98	0.88	2.776	0.796	0.285	1.306	0.576	0.404	0.821	0.069
AOM CT Tumor	UQCRFS1	22.271	22.271	-4.261	0.165	1.97584e-07	1.97584e-07	19.179	0.892	2.776	0.377	-0.082	0.835	0.77	0.561	1.058	0.256
AOM CT Tumor	VEGFC	26.374	26.374	-0.158	0.312	1.14957e-08	1.14957e-08	1.116	0.806	2.776	0.588	-0.278	1.455	0.665	0.365	1.212	0.326
AOM CT Tumor	WEE1	25.064	25.064	-1.468	0.227	2.85027e-08	2.85027e-08	2.767	0.854	2.776	-0.358	-0.99	0.273	1.282	0.828	1.986	0.39
AOM CT Tumor	XIAP	22.99	22.99	-3.543	0.137	1.20047e-07	1.20047e-07	11.652	0.909	2.776	0.693	0.313	1.074	0.618	0.475	0.805	0.068
AOM CT Tumor	XRCC4	27.541	27.541	1.008	0.193	5.12216e-09	5.12216e-09	0.497	0.875	2.776	-0.067	-0.602	0.468	1.047	0.723	1.518	1
Saline 2mg/kg	ACLY	23.672	23.672	-2.294	0.027	7.48326e-08	7.48326e-08	4.903	0.981	2.571	-0.305	-0.375	-0.235	1.236	1.177	1.297	0.003
Saline 2mg/kg	ACSL4	26.705	26.705	0.739	0.064	9.14295e-09	9.14295e-09	0.599	0.957	2.571	0.425	0.261	0.59	0.745	0.665	0.835	0.068
Saline 2mg/kg	ACTB	17.017	17.017	-8.948	0.043	7.53811e-06	7.53811e-06	493.876	0.971	2.571	-0.224	-0.334	-0.114	1.168	1.082	1.261	0.068
Saline 2mg/kg	ADM	28.532	28.532	2.567	0.094	2.57653e-09	2.57653e-09	0.169	0.937	2.571	-0.433	-0.675	-0.192	1.35	1.142	1.596	0.068
Saline 2mg/kg	ANGPT1	28.467	28.467	2.502	0.134	2.69468e-09	2.69468e-09	0.177	0.911	2.571	0.108	-0.236	0.452	0.928	0.731	1.178	0.877
Saline 2mg/kg	ANGPT2	28.957	28.957	2.992	0.111	1.91891e-09	1.91891e-09	0.126	0.926	2.571	0.314	0.029	0.599	0.804	0.66	0.98	0.146
Saline 2mg/kg	APAF1	25.428	25.428	-0.537	0.116	2.21453e-08	2.21453e-08	1.451	0.923	2.571	0.368	0.068	0.667	0.775	0.63	0.954	0.107
Saline 2mg/kg	ARNT	25.501	25.501	-0.465	0.095	2.10641e-08	2.10641e-08	1.38	0.937	2.571	-0.24	-0.483	0.004	1.181	0.998	1.398	0.18
Saline 2mg/kg	ATP5A1	19.194	19.194	-6.771	0.119	1.6668e-06	1.6668e-06	109.204	0.921	2.571	-0.352	-0.659	-0.045	1.276	1.031	1.579	0.124
Saline 2mg/kg	ATRX	24.806	24.806	-1.159	0.077	3.40902e-08	3.40902e-08	2.233	0.948	2.571	-0.078	-0.275	0.12	1.055	0.92	1.21	0.734
Saline 2mg/kg	AURKA	26.292	26.292	0.327	0.072	1.21702e-08	1.21702e-08	0.797	0.951	2.571	-0.498	-0.684	-0.311	1.412	1.241	1.606	0.012
Saline 2mg/kg	B2M	17.123	17.123	-8.842	0.097	7.00523e-06	7.00523e-06	458.963	0.935	2.571	0.51	0.26	0.759	0.702	0.591	0.835	0.07
Saline 2mg/kg	BCL2L11	30.956	30.956	4.991	0.172	4.80124e-10	4.80124e-10	0.031	0.887	2.571	-0.061	-0.504	0.382	1.043	0.767	1.419	1
Saline 2mg/kg	BIRC3	24.968	24.968	-0.998	0.037	3.04774e-08	3.04774e-08	1.997	0.975	2.571	-0.198	-0.293	-0.103	1.147	1.074	1.225	0.187
Saline 2mg/kg	BMI1	24.431	24.431	-1.535	0.067	4.42206e-08	4.42206e-08	2.897	0.954	2.571	-0.055	-0.228	0.118	1.039	0.922	1.171	0.878
Saline 2mg/kg	CA9	24.866	24.866	-1.099	0.037	3.26972e-08	3.26972e-08	2.142	0.975	2.571	-0.341	-0.437	-0.246	1.267	1.186	1.354	0.024
Saline 2mg/kg	CASP2	26.098	26.098	0.133	0.078	1.39217e-08	1.39217e-08	0.912	0.947	2.571	-0.108	-0.308	0.093	1.078	0.938	1.238	0.583
Saline 2mg/kg	CASP7	24.306	24.306	-1.66	0.037	4.82229e-08	4.82229e-08	3.159	0.975	2.571	-0.071	-0.167	0.025	1.05	0.983	1.123	0.649
Saline 2mg/kg	CASP9	28.146	28.146	2.18	0.104	3.36734e-09	3.36734e-09	0.221	0.931	2.571	0.136	-0.131	0.403	0.91	0.756	1.095	0.503
Saline 2mg/kg	CCL2	25.313	25.313	-0.653	0.14	2.39933e-08	2.39933e-08	1.572	0.908	2.571	0.078	-0.281	0.437	0.947	0.739	1.215	1
Saline 2mg/kg	CCND2	23.588	23.588	-2.378	0.076	7.93269e-08	7.93269e-08	5.197	0.949	2.571	0.18	-0.015	0.375	0.883	0.771	1.011	0.355
Saline 2mg/kg	CCND3	26.133	26.133	0.168	0.056	1.35877e-08	1.35877e-08	0.89	0.962	2.571	0.147	0.002	0.292	0.903	0.817	0.998	0.196
Saline 2mg/kg	CDC20	27.318	27.318	1.353	0.074	5.97504e-09	5.97504e-09	0.391	0.95	2.571	-0.53	-0.72	-0.339	1.444	1.265	1.647	0.012
Saline 2mg/kg	CDH2	29.17	29.17	3.205	0.194	1.65549e-09	1.65549e-09	0.108	0.874	2.571	-0.741	-1.24	-0.242	1.672	1.183	2.362	0.071
Saline 2mg/kg	CFLAR	23.182	23.182	-2.784	0.063	1.05104e-07	1.05104e-07	6.886	0.957	2.571	0.225	0.063	0.386	0.856	0.765	0.957	0.102
Saline 2mg/kg	COX5A	20.074	20.074	-5.891	0.103	9.05688e-07	9.05688e-07	59.338	0.931	2.571	-0.229	-0.493	0.035	1.172	0.976	1.407	0.249
Saline 2mg/kg	CPT2	24.703	24.703	-1.263	0.073	3.66238e-08	3.66238e-08	2.399	0.95	2.571	-0.096	-0.285	0.093	1.069	0.938	1.218	0.493
Saline 2mg/kg	DDB2	27.525	27.525	1.56	0.031	5.17702e-09	5.17702e-09	0.339	0.979	2.571	-0.158	-0.237	-0.079	1.116	1.056	1.179	0.382
Saline 2mg/kg	DKC1	27.538	27.538	1.573	0.065	5.12967e-09	5.12967e-09	0.336	0.956	2.571	0.861	0.695	1.028	0.55	0.491	0.618	0.002
Saline 2mg/kg	DSP	22.173	22.173	-3.792	0.076	2.11442e-07	2.11442e-07	13.853	0.949	2.571	-0.238	-0.433	-0.044	1.18	1.031	1.35	0.107
Saline 2mg/kg	E2F4	26.134	26.134	0.168	0.074	1.3584e-08	1.3584e-08	0.89	0.95	2.571	0.258	0.068	0.447	0.836	0.733	0.954	0.091
Saline 2mg/kg	EPO	31.236	31.236	5.27	0.491	3.9552e-10	3.9552e-10	0.026	0.712	2.571	-2.002	-3.264	-0.74	4.006	1.67	9.606	0.069
Saline 2mg/kg	ERCC3	26.786	26.786	0.82	0.05	8.64412e-09	8.64412e-09	0.566	0.966	2.571	-1.055	-1.185	-0.925	2.078	1.899	2.273	0.002
Saline 2mg/kg	ERCC5	27.082	27.082	1.117	0.1	7.03852e-09	7.03852e-09	0.461	0.933	2.571	-0.084	-0.342	0.175	1.06	0.886	1.267	0.768
Saline 2mg/kg	ETS2	23.565	23.565	-2.4	0.087	8.05543e-08	8.05543e-08	5.278	0.941	2.571	0.04	-0.184	0.264	0.973	0.833	1.136	1
Saline 2mg/kg	FASLG	29.574	29.574	3.609	0.132	1.25132e-09	1.25132e-09	0.082	0.912	2.571	1.016	0.676	1.356	0.495	0.391	0.626	0.01
Saline 2mg/kg	FGF2	28.409	28.409	2.444	0.159	2.80525e-09	2.80525e-09	0.184	0.896	2.571	0.075	-0.334	0.484	0.949	0.715	1.26	0.975
Saline 2mg/kg	FLT1	28.94	28.94	2.974	0.111	1.9423e-09	1.9423e-09	0.127	0.926	2.571	0.127	-0.159	0.413	0.916	0.751	1.117	0.563
Saline 2mg/kg	FOXC2	32.537	32.537	6.572	0.256	1.60439e-10	1.60439e-10	0.011	0.837	2.571	0.198	-0.461	0.857	0.872	0.552	1.377	0.834
Saline 2mg/kg	G6PD	25.11	25.11	-0.855	0.082	2.76093e-08	2.76093e-08	1.809	0.945	2.571	-0.015	-0.226	0.195	1.011	0.874	1.169	1
Saline 2mg/kg	GADD45G	27.078	27.078	1.113	0.116	7.05683e-09	7.05683e-09	0.462	0.922	2.571	-0.417	-0.717	-0.118	1.335	1.085	1.643	0.099
Saline 2mg/kg	GDC	33.522	33.522	7.556	0.622	8.10832e-11	8.10832e-11	0.005	0.65	2.571	-0.875	-2.473	0.724	1.833	0.605	5.552	0.498
Saline 2mg/kg	GPD2	24.122	24.122	-1.844	0.046	5.47857e-08	5.47857e-08	3.589	0.968	2.571	-0.313	-0.432	-0.194	1.242	1.144	1.349	0.019
Saline 2mg/kg	GSC	31.567	31.567	5.601	0.441	3.14379e-10	3.14379e-10	0.021	0.737	2.571	-1.671	-2.804	-0.538	3.184	1.452	6.982	0.077
Saline 2mg/kg	HMOX1	26.811	26.811	0.845	0.251	8.49589e-09	8.49589e-09	0.557	0.84	2.571	-0.854	-1.5	-0.208	1.808	1.155	2.828	0.097
Saline 2mg/kg	HPRT1	22.881	22.881	-3.085	0.061	1.29474e-07	1.29474e-07	8.483	0.958	2.571	0.106	-0.052	0.264	0.929	0.833	1.036	0.478
Saline 2mg/kg	IGFBP3	23.181	23.181	-2.784	0.097	1.05117e-07	1.05117e-07	6.887	0.935	2.571	0.596	0.347	0.846	0.661	0.556	0.786	0.116
Saline 2mg/kg	IGFBP5	24.722	24.722	-1.243	0.183	3.61298e-08	3.61298e-08	2.367	0.881	2.571	0.135	-0.337	0.606	0.911	0.657	1.263	0.894
Saline 2mg/kg	IGFBP7	22.059	22.059	-3.906	0.122	2.28806e-07	2.28806e-07	14.991	0.919	2.571	0.18	-0.133	0.493	0.883	0.71	1.097	0.622
Saline 2mg/kg	ING1	24.26	24.26	-1.705	0.044	4.97682e-08	4.97682e-08	3.261	0.97	2.571	0.208	0.095	0.32	0.866	0.801	0.936	0.099
Saline 2mg/kg	KDR	28.426	28.426	2.46	0.14	2.7733e-09	2.7733e-09	0.182	0.908	2.571	0.358	-0.001	0.718	0.78	0.608	1.001	0.175
Saline 2mg/kg	KRT14	29.434	29.434	3.468	0.33	1.37889e-09	1.37889e-09	0.09	0.796	2.571	-1.936	-2.784	-1.089	3.827	2.127	6.888	0.024
Saline 2mg/kg	LDHA	21.047	21.047	-4.918	0.09	4.61423e-07	4.61423e-07	30.231	0.94	2.571	-0.143	-0.374	0.088	1.104	0.941	1.296	0.382
Saline 2mg/kg	LIG4	29.144	29.144	3.179	0.179	1.68513e-09	1.68513e-09	0.11	0.883	2.571	-0.428	-0.887	0.032	1.345	0.978	1.85	0.256
Saline 2mg/kg	LPL	27.277	27.277	1.312	0.127	6.14903e-09	6.14903e-09	0.403	0.916	2.571	0.332	0.005	0.659	0.794	0.633	0.996	0.307
Saline 2mg/kg	MAP2K1	24.648	24.648	-1.317	0.068	3.8032e-08	3.8032e-08	2.492	0.954	2.571	0.205	0.029	0.381	0.867	0.768	0.98	0.22
Saline 2mg/kg	MAP2K3	26.959	26.959	0.994	0.062	7.66362e-09	7.66362e-09	0.502	0.958	2.571	-0.013	-0.172	0.146	1.009	0.904	1.127	1
Saline 2mg/kg	MCM2	25.461	25.461	-0.504	0.167	2.1645e-08	2.1645e-08	1.418	0.891	2.571	0.45	0.021	0.88	0.732	0.543	0.986	0.153
Saline 2mg/kg	MKI67	22.452	22.452	-3.513	0.131	1.74267e-07	1.74267e-07	11.418	0.913	2.571	-0.109	-0.447	0.229	1.078	0.853	1.363	0.768
Saline 2mg/kg	NOL3	28.169	28.169	2.204	0.159	3.31336e-09	3.31336e-09	0.217	0.896	2.571	-0.253	-0.661	0.155	1.191	0.898	1.581	0.491
Saline 2mg/kg	OCLN	23.492	23.492	-2.473	0.084	8.47524e-08	8.47524e-08	5.553	0.943	2.571	-0.183	-0.4	0.033	1.136	0.977	1.319	0.343
Saline 2mg/kg	PFKL	26.935	26.935	0.97	0.106	7.7921e-09	7.7921e-09	0.511	0.929	2.571	-0.369	-0.641	-0.097	1.291	1.07	1.559	0.114
Saline 2mg/kg	PGF	30.765	30.765	4.799	0.146	5.4821e-10	5.4821e-10	0.036	0.904	2.571	-0.043	-0.418	0.333	1.03	0.794	1.336	1
Saline 2mg/kg	PINX1	27.25	27.25	1.285	0.055	6.26446e-09	6.26446e-09	0.41	0.962	2.571	0.01	-0.132	0.151	0.993	0.9	1.096	1
Saline 2mg/kg	PPC	20.178	20.178	-5.787	0.136	8.4299e-07	8.4299e-07	55.23	0.91	2.571	0.004	-0.347	0.354	0.997	0.782	1.272	1
Saline 2mg/kg	PPP1R15A	29.814	29.814	3.849	0.124	1.05925e-09	1.05925e-09	0.069	0.917	2.571	-0.78	-1.099	-0.46	1.717	1.376	2.142	0.019
Saline 2mg/kg	RPLP1	18.333	18.333	-7.633	0.095	3.02922e-06	3.02922e-06	198.466	0.936	2.571	-0.05	-0.296	0.195	1.036	0.874	1.228	0.978
Saline 2mg/kg	RTC	23.799	23.799	-2.166	0.159	6.85139e-08	6.85139e-08	4.489	0.895	2.571	0.205	-0.205	0.615	0.867	0.653	1.152	0.507
Saline 2mg/kg	SERPINB2	29.373	29.373	3.408	0.224	1.43824e-09	1.43824e-09	0.094	0.856	2.571	0.317	-0.26	0.893	0.803	0.539	1.197	0.437
Saline 2mg/kg	SERPINF1	25.567	25.567	-0.398	0.078	2.01142e-08	2.01142e-08	1.318	0.947	2.571	-0.335	-0.535	-0.135	1.261	1.098	1.449	0.35
Saline 2mg/kg	SIRT2	24.544	24.544	-1.422	0.064	4.08905e-08	4.08905e-08	2.679	0.957	2.571	-0.118	-0.281	0.046	1.085	0.969	1.215	0.403
Saline 2mg/kg	SKP2	27.99	27.99	2.025	0.055	3.74996e-09	3.74996e-09	0.246	0.962	2.571	0.107	-0.035	0.249	0.928	0.841	1.024	0.302
Saline 2mg/kg	SLC2A1	26.127	26.127	0.162	0.104	1.3646e-08	1.3646e-08	0.894	0.93	2.571	-0.487	-0.755	-0.22	1.402	1.164	1.688	0.062
Saline 2mg/kg	SNAI1	29.735	29.735	3.77	0.219	1.11913e-09	1.11913e-09	0.073	0.859	2.571	-0.392	-0.954	0.17	1.312	0.889	1.937	0.429
Saline 2mg/kg	SNAI2	26.701	26.701	0.736	0.099	9.16536e-09	9.16536e-09	0.6	0.934	2.571	-0.824	-1.078	-0.571	1.77	1.485	2.11	0.069
Saline 2mg/kg	SNAI3	32.547	32.547	6.582	0.393	1.59311e-10	1.59311e-10	0.01	0.761	2.571	-0.405	-1.417	0.606	1.324	0.657	2.669	0.615
Saline 2mg/kg	SOD1	20.99	20.99	-4.975	0.09	4.80175e-07	4.80175e-07	31.46	0.94	2.571	0.023	-0.208	0.253	0.985	0.839	1.155	1
Saline 2mg/kg	SOX10	29.23	29.23	3.265	0.138	1.58801e-09	1.58801e-09	0.104	0.909	2.571	-0.306	-0.661	0.049	1.236	0.967	1.581	0.228
Saline 2mg/kg	STMN1	21.669	21.669	-4.296	0.146	2.99891e-07	2.99891e-07	19.648	0.904	2.571	-0.061	-0.437	0.314	1.043	0.804	1.354	0.978
Saline 2mg/kg	TBX2	28.27	28.27	2.304	0.211	3.09045e-09	3.09045e-09	0.202	0.864	2.571	0.265	-0.276	0.807	0.832	0.571	1.211	0.538
Saline 2mg/kg	TEK	27.869	27.869	1.904	0.121	4.07818e-09	4.07818e-09	0.267	0.92	2.571	0.091	-0.221	0.402	0.939	0.757	1.165	0.903
Saline 2mg/kg	TEP1	25.162	25.162	-0.804	0.1	2.6643e-08	2.6643e-08	1.746	0.933	2.571	-0.205	-0.464	0.053	1.153	0.964	1.379	0.326
Saline 2mg/kg	TERF2IP	29.704	29.704	3.739	0.211	1.14348e-09	1.14348e-09	0.075	0.864	2.571	-0.67	-1.212	-0.128	1.591	1.093	2.317	0.105
Saline 2mg/kg	TINF2	25.833	25.833	-0.133	0.047	1.67327e-08	1.67327e-08	1.096	0.968	2.571	-0.168	-0.289	-0.047	1.124	1.033	1.222	0.126
Saline 2mg/kg	TNKS	24.817	24.817	-1.148	0.086	3.38268e-08	3.38268e-08	2.216	0.942	2.571	0.062	-0.159	0.282	0.958	0.822	1.116	0.834
Saline 2mg/kg	TNKS2	24.355	24.355	-1.61	0.099	4.66064e-08	4.66064e-08	3.054	0.934	2.571	0.171	-0.082	0.424	0.888	0.745	1.059	0.478
Saline 2mg/kg	UQCRFS1	21.519	21.519	-4.446	0.075	3.32706e-07	3.32706e-07	21.798	0.95	2.571	0.192	0	0.384	0.875	0.766	1	0.362
Saline 2mg/kg	VEGFC	25.174	25.174	-0.791	0.062	2.64129e-08	2.64129e-08	1.731	0.958	2.571	-0.045	-0.205	0.116	1.031	0.923	1.153	1
Saline 2mg/kg	WEE1	24.963	24.963	-1.002	0.058	3.05733e-08	3.05733e-08	2.003	0.96	2.571	0.108	-0.042	0.258	0.928	0.837	1.03	0.382
Saline 2mg/kg	XIAP	22.001	22.001	-3.964	0.116	2.38253e-07	2.38253e-07	15.61	0.923	2.571	0.272	-0.027	0.57	0.828	0.674	1.019	0.215
Saline 2mg/kg	XRCC4	26.882	26.882	0.917	0.048	8.08319e-09	8.08319e-09	0.53	0.967	2.571	-0.158	-0.281	-0.034	1.116	1.024	1.215	0.282
Saline CT	ACLY	23.699	23.699	-2.275	0.04	7.34238e-08	7.34238e-08	4.839	0.973	2.571	-0.286	-0.388	-0.185	1.22	1.137	1.309	0.012
Saline CT	ACSL4	26.636	26.636	0.662	0.074	9.58739e-09	9.58739e-09	0.632	0.95	2.571	0.348	0.157	0.54	0.786	0.688	0.897	0.099
Saline CT	ACTB	17.051	17.051	-8.923	0.084	7.36487e-06	7.36487e-06	485.419	0.943	2.571	-0.199	-0.416	0.017	1.148	0.988	1.334	0.223
Saline CT	ADM	28.487	28.487	2.513	0.104	2.65754e-09	2.65754e-09	0.175	0.93	2.571	-0.487	-0.754	-0.219	1.401	1.164	1.687	0.064
Saline CT	ANGPT1	28.462	28.462	2.488	0.101	2.70431e-09	2.70431e-09	0.178	0.933	2.571	0.094	-0.165	0.353	0.937	0.783	1.121	0.878
Saline CT	ANGPT2	28.837	28.837	2.863	0.078	2.08482e-09	2.08482e-09	0.137	0.947	2.571	0.186	-0.016	0.388	0.879	0.764	1.011	0.257
Saline CT	APAF1	25.31	25.31	-0.664	0.089	2.40411e-08	2.40411e-08	1.585	0.94	2.571	0.24	0.011	0.47	0.847	0.722	0.993	0.164
Saline CT	ARNT	25.455	25.455	-0.519	0.092	2.17367e-08	2.17367e-08	1.433	0.938	2.571	-0.294	-0.529	-0.058	1.226	1.041	1.443	0.104
Saline CT	ATP5A1	19.277	19.277	-6.697	0.058	1.57424e-06	1.57424e-06	103.758	0.961	2.571	-0.278	-0.426	-0.13	1.212	1.094	1.343	0.052
Saline CT	ATRX	24.818	24.818	-1.155	0.05	3.37977e-08	3.37977e-08	2.228	0.966	2.571	-0.074	-0.202	0.054	1.053	0.963	1.151	0.644
Saline CT	AURKA	26.563	26.563	0.589	0.176	1.00856e-08	1.00856e-08	0.665	0.885	2.571	-0.235	-0.686	0.216	1.177	0.861	1.609	0.472
Saline CT	B2M	17.051	17.051	-8.923	0.056	7.36557e-06	7.36557e-06	485.465	0.962	2.571	0.429	0.285	0.573	0.743	0.672	0.821	0.095
Saline CT	BCL2L11	30.905	30.905	4.931	0.168	4.97303e-10	4.97303e-10	0.033	0.89	2.571	-0.121	-0.553	0.312	1.087	0.806	1.467	0.81
Saline CT	BIRC3	24.919	24.919	-1.055	0.05	3.15275e-08	3.15275e-08	2.078	0.966	2.571	-0.255	-0.384	-0.127	1.194	1.092	1.305	0.107
Saline CT	BMI1	24.53	24.53	-1.444	0.044	4.12689e-08	4.12689e-08	2.72	0.97	2.571	0.036	-0.077	0.149	0.976	0.902	1.055	0.973
Saline CT	CA9	24.859	24.859	-1.115	0.118	3.28661e-08	3.28661e-08	2.166	0.922	2.571	-0.357	-0.66	-0.055	1.281	1.039	1.58	0.118
Saline CT	CASP2	26.043	26.043	0.069	0.053	1.44683e-08	1.44683e-08	0.954	0.964	2.571	-0.172	-0.309	-0.035	1.127	1.025	1.239	0.256
Saline CT	CASP7	24.262	24.262	-1.712	0.097	4.9705e-08	4.9705e-08	3.276	0.935	2.571	-0.123	-0.373	0.126	1.089	0.916	1.295	0.564
Saline CT	CASP9	28.141	28.141	2.167	0.059	3.37855e-09	3.37855e-09	0.223	0.96	2.571	0.123	-0.028	0.274	0.918	0.827	1.019	0.326
Saline CT	CCL2	25.339	25.339	-0.635	0.147	2.35682e-08	2.35682e-08	1.553	0.903	2.571	0.095	-0.284	0.474	0.936	0.72	1.218	0.978
Saline CT	CCND2	23.61	23.61	-2.364	0.079	7.80947e-08	7.80947e-08	5.147	0.947	2.571	0.194	-0.01	0.397	0.874	0.759	1.007	0.326
Saline CT	CCND3	26.119	26.119	0.145	0.064	1.37223e-08	1.37223e-08	0.904	0.957	2.571	0.124	-0.04	0.289	0.917	0.819	1.028	0.312
Saline CT	CDC20	27.814	27.814	1.84	0.259	4.23857e-09	4.23857e-09	0.279	0.836	2.571	-0.043	-0.708	0.623	1.03	0.649	1.634	1
Saline CT	CDH2	29.334	29.334	3.36	0.157	1.47726e-09	1.47726e-09	0.097	0.897	2.571	-0.585	-0.989	-0.181	1.501	1.134	1.985	0.077
Saline CT	CFLAR	23.157	23.157	-2.817	0.054	1.06893e-07	1.06893e-07	7.045	0.963	2.571	0.192	0.052	0.331	0.876	0.795	0.965	0.121
Saline CT	COX5A	20.118	20.118	-5.856	0.076	8.78645e-07	8.78645e-07	57.912	0.949	2.571	-0.194	-0.39	0.002	1.144	0.999	1.31	0.223
Saline CT	CPT2	24.744	24.744	-1.23	0.105	3.55769e-08	3.55769e-08	2.345	0.93	2.571	-0.063	-0.332	0.206	1.045	0.867	1.258	0.871
Saline CT	DDB2	27.542	27.542	1.568	0.158	5.11835e-09	5.11835e-09	0.337	0.896	2.571	-0.15	-0.556	0.256	1.11	0.837	1.47	0.72
Saline CT	DKC1	27.613	27.613	1.639	0.062	4.87227e-09	4.87227e-09	0.321	0.958	2.571	0.927	0.768	1.086	0.526	0.471	0.587	0.002
Saline CT	DSP	22.168	22.168	-3.806	0.051	2.12209e-07	2.12209e-07	13.987	0.965	2.571	-0.252	-0.383	-0.122	1.191	1.088	1.304	0.052
Saline CT	E2F4	26.114	26.114	0.14	0.052	1.37732e-08	1.37732e-08	0.908	0.964	2.571	0.229	0.095	0.363	0.853	0.777	0.936	0.068
Saline CT	EPO	32.035	32.035	6.061	0.537	2.27293e-10	2.27293e-10	0.015	0.689	2.571	-1.212	-2.593	0.17	2.316	0.889	6.034	0.223
Saline CT	ERCC3	26.852	26.852	0.878	0.056	8.2538e-09	8.2538e-09	0.544	0.962	2.571	-0.997	-1.14	-0.854	1.996	1.808	2.204	0.002
Saline CT	ERCC5	27.037	27.037	1.063	0.055	7.26192e-09	7.26192e-09	0.479	0.963	2.571	-0.137	-0.278	0.004	1.1	0.997	1.213	0.276
Saline CT	ETS2	23.55	23.55	-2.424	0.122	8.14102e-08	8.14102e-08	5.366	0.919	2.571	0.016	-0.299	0.331	0.989	0.795	1.23	1
Saline CT	FASLG	29.321	29.321	3.347	0.193	1.49128e-09	1.49128e-09	0.098	0.875	2.571	0.754	0.259	1.249	0.593	0.421	0.836	0.07
Saline CT	FGF2	28.397	28.397	2.423	0.1	2.82937e-09	2.82937e-09	0.186	0.933	2.571	0.054	-0.202	0.311	0.963	0.806	1.151	0.978
Saline CT	FLT1	28.874	28.874	2.9	0.115	2.03284e-09	2.03284e-09	0.134	0.923	2.571	0.052	-0.244	0.348	0.964	0.785	1.184	0.961
Saline CT	FOXC2	33.028	33.028	7.054	0.113	1.14167e-10	1.14167e-10	0.008	0.925	2.571	0.68	0.39	0.971	0.624	0.51	0.763	0.094
Saline CT	G6PD	25.166	25.166	-0.808	0.034	2.65676e-08	2.65676e-08	1.751	0.976	2.571	0.032	-0.057	0.12	0.978	0.92	1.04	0.81
Saline CT	GADD45G	26.869	26.869	0.895	0.178	8.16085e-09	8.16085e-09	0.538	0.884	2.571	-0.636	-1.094	-0.177	1.554	1.131	2.134	0.087
Saline CT	GDC	33.487	33.487	7.513	0.463	8.30822e-11	8.30822e-11	0.005	0.726	2.571	-0.918	-2.108	0.272	1.89	0.828	4.311	0.363
Saline CT	GPD2	24.077	24.077	-1.897	0.052	5.6516e-08	5.6516e-08	3.725	0.965	2.571	-0.367	-0.499	-0.234	1.289	1.176	1.413	0.012
Saline CT	GSC	32.073	32.073	6.099	0.347	2.2129e-10	2.2129e-10	0.015	0.786	2.571	-1.173	-2.066	-0.28	2.255	1.214	4.188	0.098
Saline CT	HMOX1	26.826	26.826	0.852	0.202	8.40491e-09	8.40491e-09	0.554	0.869	2.571	-0.847	-1.367	-0.328	1.799	1.255	2.579	0.068
Saline CT	HPRT1	22.929	22.929	-3.045	0.106	1.25199e-07	1.25199e-07	8.252	0.929	2.571	0.146	-0.125	0.417	0.904	0.749	1.091	0.496
Saline CT	IGFBP3	22.975	22.975	-2.999	0.11	1.21329e-07	1.21329e-07	7.997	0.927	2.571	0.381	0.099	0.663	0.768	0.632	0.934	0.299
Saline CT	IGFBP5	24.759	24.759	-1.215	0.153	3.52157e-08	3.52157e-08	2.321	0.899	2.571	0.163	-0.23	0.556	0.893	0.68	1.173	0.8
Saline CT	IGFBP7	21.988	21.988	-3.986	0.133	2.40354e-07	2.40354e-07	15.842	0.912	2.571	0.1	-0.241	0.442	0.933	0.736	1.182	0.901
Saline CT	ING1	24.228	24.228	-1.746	0.075	5.09066e-08	5.09066e-08	3.355	0.95	2.571	0.166	-0.025	0.358	0.891	0.78	1.018	0.282
Saline CT	KDR	28.396	28.396	2.422	0.142	2.83042e-09	2.83042e-09	0.187	0.906	2.571	0.32	-0.044	0.685	0.801	0.622	1.031	0.223
Saline CT	KRT14	30.213	30.213	4.239	0.414	8.03458e-10	8.03458e-10	0.053	0.751	2.571	-1.166	-2.229	-0.102	2.243	1.073	4.688	0.146
Saline CT	LDHA	21.022	21.022	-4.952	0.085	4.69553e-07	4.69553e-07	30.948	0.943	2.571	-0.177	-0.395	0.041	1.131	0.972	1.315	0.257
Saline CT	LIG4	29.432	29.432	3.458	0.198	1.38098e-09	1.38098e-09	0.091	0.871	2.571	-0.149	-0.66	0.361	1.109	0.779	1.58	0.845
Saline CT	LPL	26.999	26.999	1.025	0.122	7.45447e-09	7.45447e-09	0.491	0.919	2.571	0.046	-0.268	0.359	0.969	0.78	1.204	1
Saline CT	MAP2K1	24.685	24.685	-1.289	0.091	3.70721e-08	3.70721e-08	2.443	0.939	2.571	0.234	-0.001	0.468	0.851	0.723	1	0.223
Saline CT	MAP2K3	26.923	26.923	0.949	0.035	7.86143e-09	7.86143e-09	0.518	0.976	2.571	-0.059	-0.149	0.032	1.041	0.978	1.109	0.766
Saline CT	MCM2	25.428	25.428	-0.546	0.124	2.21508e-08	2.21508e-08	1.46	0.918	2.571	0.408	0.089	0.727	0.753	0.604	0.94	0.099
Saline CT	MKI67	22.774	22.774	-3.2	0.12	1.39441e-07	1.39441e-07	9.191	0.92	2.571	0.204	-0.104	0.513	0.868	0.701	1.075	0.379
Saline CT	NOL3	28.163	28.163	2.189	0.123	3.3268e-09	3.3268e-09	0.219	0.918	2.571	-0.267	-0.584	0.05	1.203	0.966	1.499	0.382
Saline CT	OCLN	23.528	23.528	-2.446	0.101	8.26757e-08	8.26757e-08	5.449	0.932	2.571	-0.156	-0.416	0.103	1.114	0.931	1.334	0.49
Saline CT	PFKL	26.871	26.871	0.897	0.127	8.14603e-09	8.14603e-09	0.537	0.916	2.571	-0.442	-0.769	-0.115	1.358	1.083	1.704	0.099
Saline CT	PGF	30.906	30.906	4.932	0.093	4.97078e-10	4.97078e-10	0.033	0.938	2.571	0.09	-0.149	0.329	0.94	0.796	1.109	1
Saline CT	PINX1	27.265	27.265	1.291	0.081	6.20143e-09	6.20143e-09	0.409	0.945	2.571	0.016	-0.194	0.225	0.989	0.856	1.144	1
Saline CT	PPC	20.199	20.199	-5.775	0.243	8.30914e-07	8.30914e-07	54.766	0.845	2.571	0.016	-0.608	0.639	0.989	0.642	1.524	1
Saline CT	PPP1R15A	30.052	30.052	4.078	0.197	8.98382e-10	8.98382e-10	0.059	0.872	2.571	-0.551	-1.057	-0.045	1.465	1.031	2.081	0.142
Saline CT	RPLP1	18.334	18.334	-7.64	0.076	3.02577e-06	3.02577e-06	199.429	0.948	2.571	-0.057	-0.254	0.139	1.041	0.908	1.193	0.909
Saline CT	RTC	23.645	23.645	-2.329	0.206	7.62156e-08	7.62156e-08	5.023	0.867	2.571	0.043	-0.487	0.573	0.971	0.672	1.402	1
Saline CT	SERPINB2	29.606	29.606	3.632	0.114	1.22354e-09	1.22354e-09	0.081	0.924	2.571	0.541	0.249	0.833	0.687	0.561	0.841	0.054
Saline CT	SERPINF1	25.39	25.39	-0.584	0.157	2.27448e-08	2.27448e-08	1.499	0.897	2.571	-0.521	-0.924	-0.117	1.435	1.085	1.898	0.209
Saline CT	SIRT2	24.428	24.428	-1.546	0.065	4.42966e-08	4.42966e-08	2.92	0.956	2.571	-0.242	-0.41	-0.073	1.182	1.052	1.329	0.101
Saline CT	SKP2	28.067	28.067	2.093	0.05	3.55613e-09	3.55613e-09	0.234	0.966	2.571	0.175	0.045	0.305	0.886	0.81	0.969	0.094
Saline CT	SLC2A1	26.089	26.089	0.115	0.14	1.40139e-08	1.40139e-08	0.924	0.908	2.571	-0.534	-0.894	-0.175	1.448	1.129	1.858	0.071
Saline CT	SNAI1	29.767	29.767	3.793	0.145	1.09437e-09	1.09437e-09	0.072	0.904	2.571	-0.368	-0.741	0.004	1.291	0.997	1.671	0.38
Saline CT	SNAI2	26.734	26.734	0.76	0.133	8.95996e-09	8.95996e-09	0.591	0.912	2.571	-0.8	-1.142	-0.458	1.741	1.374	2.207	0.071
Saline CT	SNAI3	32.7	32.7	6.726	0.244	1.43346e-10	1.43346e-10	0.009	0.845	2.571	-0.261	-0.888	0.365	1.199	0.776	1.851	0.615
Saline CT	SOD1	20.993	20.993	-4.981	0.038	4.79272e-07	4.79272e-07	31.589	0.974	2.571	0.017	-0.08	0.113	0.989	0.924	1.057	1
Saline CT	SOX10	29.313	29.313	3.339	0.114	1.49908e-09	1.49908e-09	0.099	0.924	2.571	-0.231	-0.525	0.062	1.174	0.958	1.439	0.278
Saline CT	STMN1	21.896	21.896	-4.078	0.059	2.56293e-07	2.56293e-07	16.892	0.96	2.571	0.157	0.004	0.309	0.897	0.807	0.997	0.226
Saline CT	TBX2	28.326	28.326	2.352	0.145	2.9724e-09	2.9724e-09	0.196	0.905	2.571	0.313	-0.059	0.685	0.805	0.622	1.042	0.297
Saline CT	TEK	27.899	27.899	1.925	0.079	3.99626e-09	3.99626e-09	0.263	0.947	2.571	0.111	-0.092	0.314	0.926	0.804	1.066	0.774
Saline CT	TEP1	25.007	25.007	-0.967	0.073	2.96565e-08	2.96565e-08	1.955	0.951	2.571	-0.369	-0.557	-0.181	1.291	1.133	1.471	0.068
Saline CT	TERF2IP	29.838	29.838	3.864	0.101	1.04173e-09	1.04173e-09	0.069	0.933	2.571	-0.544	-0.803	-0.286	1.458	1.219	1.744	0.035
Saline CT	TINF2	25.857	25.857	-0.117	0.071	1.64519e-08	1.64519e-08	1.084	0.952	2.571	-0.152	-0.334	0.03	1.111	0.98	1.261	0.282
Saline CT	TNKS	24.79	24.79	-1.184	0.048	3.44785e-08	3.44785e-08	2.272	0.967	2.571	0.026	-0.099	0.15	0.982	0.901	1.071	0.978
Saline CT	TNKS2	24.379	24.379	-1.595	0.056	4.58283e-08	4.58283e-08	3.021	0.962	2.571	0.187	0.042	0.331	0.879	0.795	0.971	0.336
Saline CT	UQCRFS1	21.586	21.586	-4.388	0.192	3.17634e-07	3.17634e-07	20.935	0.875	2.571	0.25	-0.244	0.744	0.841	0.597	1.184	0.516
Saline CT	VEGFC	25.171	25.171	-0.803	0.051	2.64728e-08	2.64728e-08	1.745	0.965	2.571	-0.057	-0.187	0.074	1.04	0.95	1.139	0.994
Saline CT	WEE1	25.061	25.061	-0.913	0.157	2.85609e-08	2.85609e-08	1.882	0.897	2.571	0.197	-0.207	0.601	0.872	0.659	1.154	0.505
Saline CT	XIAP	21.905	21.905	-4.069	0.095	2.54688e-07	2.54688e-07	16.787	0.936	2.571	0.167	-0.079	0.412	0.891	0.752	1.056	0.344
Saline CT	XRCC4	26.928	26.928	0.954	0.089	7.83305e-09	7.83305e-09	0.516	0.94	2.571	-0.121	-0.351	0.109	1.088	0.927	1.275	0.563

## Sheet: Table 4-4
# Analysis Group Name : AOM 2mg
# Description : Including all applicable data files.
# Created By :jennifer.roberts@hc-sc.gc.ca
# Last Modified Date : 2018-12-07 02:07:15 PM
# Number of Experiments in Analysis Group : 32
# List of instrument types in the study that are imported : 7500 Fast Real-Time PCR System
# Normalization method : Global Normalization
# Reference Sample : B54
# Reference Group : AOM 2mg/kg
# Max CT : 40.0
# Confidence Level : 95.0
# Array: Cancer PathwayFinder
Bio Group Name	Target Name	Mean Equivalent Cq	Mean Adjusted Equivalent Cq	Mean DCq	DCq SE	Mean L-Quant	Mean Adjusted L-Quant	Mean N-Quant	Sigma N-Quant	F Factor	DDCq	DDCq - Fsigma	DDCq + Fsigma	Rq	Rq Min	Rq Max	Corrected P-Value
AOM 2mg/kg	ACLY	24.075	24.075	-2.003	0.071	5.65981e-08	5.65981e-08	4.007	0.952	2.776	0	-0.198	0.198	1	0.872	1.147	1
AOM 2mg/kg	ACSL4	26.259	26.259	0.182	0.064	1.24485e-08	1.24485e-08	0.881	0.957	2.776	0	-0.176	0.176	1	0.885	1.13	1
AOM 2mg/kg	ACTB	17.241	17.241	-8.836	0.059	6.45347e-06	6.45347e-06	456.896	0.96	2.776	0	-0.164	0.164	1	0.893	1.12	1
AOM 2mg/kg	ADM	28.861	28.861	2.784	0.126	2.0505e-09	2.0505e-09	0.145	0.917	2.776	0	-0.349	0.349	1	0.785	1.273	1
AOM 2mg/kg	ANGPT1	28.656	28.656	2.579	0.106	2.36439e-09	2.36439e-09	0.167	0.929	2.776	0	-0.293	0.293	1	0.816	1.225	1
AOM 2mg/kg	ANGPT2	28.817	28.817	2.74	0.063	2.11413e-09	2.11413e-09	0.15	0.957	2.776	0	-0.175	0.175	1	0.886	1.129	1
AOM 2mg/kg	APAF1	25.167	25.167	-0.91	0.089	2.6546e-08	2.6546e-08	1.879	0.94	2.776	0	-0.247	0.247	1	0.842	1.187	1
AOM 2mg/kg	ARNT	25.901	25.901	-0.176	0.023	1.59543e-08	1.59543e-08	1.13	0.984	2.776	0	-0.064	0.064	1	0.957	1.045	1
AOM 2mg/kg	ATP5A1	19.419	19.419	-6.658	0.094	1.42655e-06	1.42655e-06	100.998	0.937	2.776	0	-0.262	0.262	1	0.834	1.199	1
AOM 2mg/kg	ATRX	24.92	24.92	-1.157	0.053	3.14922e-08	3.14922e-08	2.23	0.964	2.776	0	-0.147	0.147	1	0.903	1.107	1
AOM 2mg/kg	AURKA	26.931	26.931	0.854	0.101	7.81357e-09	7.81357e-09	0.553	0.933	2.776	0	-0.279	0.279	1	0.824	1.214	1
AOM 2mg/kg	B2M	16.411	16.411	-9.666	0.147	1.14759e-05	1.14759e-05	812.473	0.903	2.776	0	-0.409	0.409	1	0.753	1.328	1
AOM 2mg/kg	BCL2L11	31.015	31.015	4.938	0.061	4.607e-10	4.607e-10	0.033	0.959	2.776	0	-0.169	0.169	1	0.89	1.124	1
AOM 2mg/kg	BIRC3	25.022	25.022	-1.056	0.039	2.93602e-08	2.93602e-08	2.079	0.973	2.776	0	-0.109	0.109	1	0.927	1.079	1
AOM 2mg/kg	BMI1	24.738	24.738	-1.339	0.049	3.57425e-08	3.57425e-08	2.531	0.967	2.776	0	-0.136	0.136	1	0.91	1.099	1
AOM 2mg/kg	CA9	25.224	25.224	-0.853	0.048	2.55129e-08	2.55129e-08	1.806	0.967	2.776	0	-0.132	0.132	1	0.912	1.096	1
AOM 2mg/kg	CASP2	26.435	26.435	0.358	0.107	1.10212e-08	1.10212e-08	0.78	0.929	2.776	0	-0.296	0.296	1	0.815	1.228	1
AOM 2mg/kg	CASP7	24.265	24.265	-1.812	0.079	4.96005e-08	4.96005e-08	3.512	0.946	2.776	0	-0.22	0.22	1	0.858	1.165	1
AOM 2mg/kg	CASP9	28.091	28.091	2.014	0.025	3.49716e-09	3.49716e-09	0.248	0.983	2.776	0	-0.07	0.07	1	0.953	1.049	1
AOM 2mg/kg	CCL2	24.967	24.967	-1.11	0.242	3.04978e-08	3.04978e-08	2.159	0.845	2.776	0	-0.673	0.673	1	0.627	1.594	1
AOM 2mg/kg	CCND2	23.403	23.403	-2.674	0.122	9.01522e-08	9.01522e-08	6.383	0.919	2.776	0	-0.34	0.34	1	0.79	1.266	1
AOM 2mg/kg	CCND3	26.067	26.067	-0.01	0.058	1.42219e-08	1.42219e-08	1.007	0.961	2.776	0	-0.161	0.161	1	0.895	1.118	1
AOM 2mg/kg	CDC20	27.973	27.973	1.896	0.139	3.79473e-09	3.79473e-09	0.269	0.908	2.776	0	-0.386	0.386	1	0.765	1.307	1
AOM 2mg/kg	CDH2	30.24	30.24	4.162	0.26	7.88773e-10	7.88773e-10	0.056	0.835	2.776	0	-0.721	0.721	1	0.607	1.649	1
AOM 2mg/kg	CFLAR	22.898	22.898	-3.18	0.041	1.2797e-07	1.2797e-07	9.06	0.972	2.776	0	-0.114	0.114	1	0.924	1.082	1
AOM 2mg/kg	COX5A	20.163	20.163	-5.914	0.136	8.51691e-07	8.51691e-07	60.298	0.91	2.776	0	-0.377	0.377	1	0.77	1.299	1
AOM 2mg/kg	CPT2	24.751	24.751	-1.326	0.035	3.54214e-08	3.54214e-08	2.508	0.976	2.776	0	-0.096	0.096	1	0.935	1.069	1
AOM 2mg/kg	DDB2	27.795	27.795	1.718	0.057	4.29411e-09	4.29411e-09	0.304	0.961	2.776	0	-0.159	0.159	1	0.895	1.117	1
AOM 2mg/kg	DKC1	26.893	26.893	0.816	0.137	8.02183e-09	8.02183e-09	0.568	0.909	2.776	0	-0.382	0.382	1	0.768	1.303	1
AOM 2mg/kg	DSP	22.429	22.429	-3.648	0.042	1.77071e-07	1.77071e-07	12.536	0.971	2.776	0	-0.117	0.117	1	0.922	1.084	1
AOM 2mg/kg	E2F4	26.01	26.01	-0.067	0.068	1.47952e-08	1.47952e-08	1.047	0.954	2.776	0	-0.188	0.188	1	0.878	1.139	1
AOM 2mg/kg	EPO	34.092	34.092	8.014	0.187	5.4627e-11	5.4627e-11	0.004	0.878	2.776	0	-0.52	0.52	1	0.697	1.434	1
AOM 2mg/kg	ERCC3	27.737	27.737	1.66	0.107	4.46875e-09	4.46875e-09	0.316	0.929	2.776	0	-0.296	0.296	1	0.814	1.228	1
AOM 2mg/kg	ERCC5	27.298	27.298	1.221	0.069	6.06024e-09	6.06024e-09	0.429	0.953	2.776	0	-0.191	0.191	1	0.876	1.142	1
AOM 2mg/kg	ETS2	23.755	23.755	-2.322	0.029	7.06282e-08	7.06282e-08	5	0.98	2.776	0	-0.08	0.08	1	0.946	1.057	1
AOM 2mg/kg	FASLG	28.687	28.687	2.61	0.033	2.31406e-09	2.31406e-09	0.164	0.977	2.776	0	-0.091	0.091	1	0.939	1.065	1
AOM 2mg/kg	FGF2	28.709	28.709	2.632	0.046	2.27888e-09	2.27888e-09	0.161	0.969	2.776	0	-0.128	0.128	1	0.915	1.093	1
AOM 2mg/kg	FLT1	28.949	28.949	2.871	0.133	1.93017e-09	1.93017e-09	0.137	0.912	2.776	0	-0.368	0.368	1	0.775	1.291	1
AOM 2mg/kg	FOXC2	32.389	32.389	6.312	0.293	1.77815e-10	1.77815e-10	0.013	0.816	2.776	0	-0.812	0.812	1	0.569	1.756	1
AOM 2mg/kg	G6PD	25.111	25.111	-0.967	0.017	2.76039e-08	2.76039e-08	1.954	0.988	2.776	0	-0.048	0.048	1	0.968	1.033	1
AOM 2mg/kg	GADD45G	27.567	27.567	1.489	0.176	5.03046e-09	5.03046e-09	0.356	0.885	2.776	0	-0.489	0.489	1	0.712	1.404	1
AOM 2mg/kg	GDC	36.059	36.059	9.982	0.624	1.39663e-11	1.39663e-11	0.001	0.649	2.776	0	-1.733	1.733	1	0.301	3.325	1
AOM 2mg/kg	GPD2	24.286	24.286	-1.791	0.083	4.88814e-08	4.88814e-08	3.461	0.944	2.776	0	-0.231	0.231	1	0.852	1.174	1
AOM 2mg/kg	GSC	33.878	33.878	7.801	0.341	6.33542e-11	6.33542e-11	0.004	0.79	2.776	0	-0.946	0.946	1	0.519	1.927	1
AOM 2mg/kg	HMOX1	27.413	27.413	1.335	0.111	5.59704e-09	5.59704e-09	0.396	0.926	2.776	0	-0.309	0.309	1	0.807	1.239	1
AOM 2mg/kg	HPRT1	22.711	22.711	-3.366	0.071	1.45664e-07	1.45664e-07	10.313	0.952	2.776	0	-0.198	0.198	1	0.871	1.147	1
AOM 2mg/kg	IGFBP3	22.74	22.74	-3.337	0.087	1.42719e-07	1.42719e-07	10.104	0.941	2.776	0	-0.242	0.242	1	0.845	1.183	1
AOM 2mg/kg	IGFBP5	24.807	24.807	-1.27	0.18	3.40615e-08	3.40615e-08	2.411	0.883	2.776	0	-0.499	0.499	1	0.707	1.413	1
AOM 2mg/kg	IGFBP7	21.848	21.848	-4.229	0.134	2.64953e-07	2.64953e-07	18.758	0.912	2.776	0	-0.371	0.371	1	0.773	1.293	1
AOM 2mg/kg	ING1	24.166	24.166	-1.911	0.045	5.31281e-08	5.31281e-08	3.761	0.969	2.776	0	-0.125	0.125	1	0.917	1.09	1
AOM 2mg/kg	KDR	28.137	28.137	2.059	0.063	3.38875e-09	3.38875e-09	0.24	0.957	2.776	0	-0.176	0.176	1	0.885	1.129	1
AOM 2mg/kg	KRT14	31.268	31.268	5.191	0.551	3.86712e-10	3.86712e-10	0.027	0.683	2.776	0	-1.53	1.53	1	0.346	2.887	1
AOM 2mg/kg	LDHA	21.041	21.041	-5.036	0.11	4.63494e-07	4.63494e-07	32.815	0.926	2.776	0	-0.306	0.306	1	0.809	1.237	1
AOM 2mg/kg	LIG4	30.752	30.752	4.675	0.431	5.52835e-10	5.52835e-10	0.039	0.742	2.776	0	-1.196	1.196	1	0.436	2.291	1
AOM 2mg/kg	LPL	26.871	26.871	0.794	0.174	8.14848e-09	8.14848e-09	0.577	0.886	2.776	0	-0.484	0.484	1	0.715	1.398	1
AOM 2mg/kg	MAP2K1	24.487	24.487	-1.591	0.096	4.25424e-08	4.25424e-08	3.012	0.936	2.776	0	-0.266	0.266	1	0.831	1.203	1
AOM 2mg/kg	MAP2K3	27.157	27.157	1.08	0.085	6.68229e-09	6.68229e-09	0.473	0.942	2.776	0	-0.237	0.237	1	0.848	1.179	1
AOM 2mg/kg	MCM2	24.939	24.939	-1.139	0.032	3.10962e-08	3.10962e-08	2.202	0.978	2.776	0	-0.09	0.09	1	0.939	1.064	1
AOM 2mg/kg	MKI67	22.466	22.466	-3.611	0.086	1.72626e-07	1.72626e-07	12.222	0.942	2.776	0	-0.238	0.238	1	0.848	1.18	1
AOM 2mg/kg	NOL3	28.677	28.677	2.6	0.068	2.32944e-09	2.32944e-09	0.165	0.954	2.776	0	-0.19	0.19	1	0.877	1.141	1
AOM 2mg/kg	OCLN	23.657	23.657	-2.42	0.114	7.55892e-08	7.55892e-08	5.352	0.924	2.776	0	-0.316	0.316	1	0.803	1.245	1
AOM 2mg/kg	PFKL	27.478	27.478	1.401	0.188	5.3487e-09	5.3487e-09	0.379	0.878	2.776	0	-0.523	0.523	1	0.696	1.437	1
AOM 2mg/kg	PGF	31.028	31.028	4.951	0.149	4.56734e-10	4.56734e-10	0.032	0.902	2.776	0	-0.415	0.415	1	0.75	1.333	1
AOM 2mg/kg	PINX1	27.158	27.158	1.081	0.078	6.67703e-09	6.67703e-09	0.473	0.947	2.776	0	-0.217	0.217	1	0.861	1.162	1
AOM 2mg/kg	PPC	20.122	20.122	-5.955	0.065	8.76142e-07	8.76142e-07	62.03	0.956	2.776	0	-0.179	0.179	1	0.883	1.132	1
AOM 2mg/kg	PPP1R15A	30.535	30.535	4.458	0.084	6.42623e-10	6.42623e-10	0.045	0.943	2.776	0	-0.234	0.234	1	0.85	1.176	1
AOM 2mg/kg	RPLP1	18.245	18.245	-7.832	0.084	3.21927e-06	3.21927e-06	227.919	0.943	2.776	0	-0.233	0.233	1	0.851	1.175	1
AOM 2mg/kg	RTC	23.565	23.565	-2.513	0.069	8.06031e-08	8.06031e-08	5.707	0.953	2.776	0	-0.191	0.191	1	0.876	1.142	1
AOM 2mg/kg	SERPINB2	29.238	29.238	3.161	0.229	1.57938e-09	1.57938e-09	0.112	0.853	2.776	0	-0.637	0.637	1	0.643	1.555	1
AOM 2mg/kg	SERPINF1	25.791	25.791	-0.286	0.199	1.7219e-08	1.7219e-08	1.219	0.871	2.776	0	-0.553	0.553	1	0.682	1.467	1
AOM 2mg/kg	SIRT2	24.76	24.76	-1.317	0.045	3.51949e-08	3.51949e-08	2.492	0.969	2.776	0	-0.124	0.124	1	0.917	1.09	1
AOM 2mg/kg	SKP2	27.955	27.955	1.878	0.054	3.84365e-09	3.84365e-09	0.272	0.963	2.776	0	-0.151	0.151	1	0.901	1.11	1
AOM 2mg/kg	SLC2A1	26.438	26.438	0.361	0.137	1.09998e-08	1.09998e-08	0.779	0.909	2.776	0	-0.381	0.381	1	0.768	1.303	1
AOM 2mg/kg	SNAI1	30.485	30.485	4.408	0.099	6.65405e-10	6.65405e-10	0.047	0.934	2.776	0	-0.275	0.275	1	0.826	1.21	1
AOM 2mg/kg	SNAI2	27.577	27.577	1.5	0.112	4.99492e-09	4.99492e-09	0.354	0.925	2.776	0	-0.311	0.311	1	0.806	1.241	1
AOM 2mg/kg	SNAI3	32.95	32.95	6.873	0.227	1.20513e-10	1.20513e-10	0.009	0.854	2.776	0	-0.63	0.63	1	0.646	1.548	1
AOM 2mg/kg	SOD1	20.912	20.912	-5.165	0.082	5.06785e-07	5.06785e-07	35.88	0.944	2.776	0	-0.229	0.229	1	0.853	1.172	1
AOM 2mg/kg	SOX10	30.44	30.44	4.363	0.382	6.86288e-10	6.86288e-10	0.049	0.768	2.776	0	-1.06	1.06	1	0.48	2.085	1
AOM 2mg/kg	STMN1	21.72	21.72	-4.357	0.098	2.89416e-07	2.89416e-07	20.49	0.935	2.776	0	-0.271	0.271	1	0.829	1.206	1
AOM 2mg/kg	TBX2	27.852	27.852	1.775	0.059	4.12835e-09	4.12835e-09	0.292	0.96	2.776	0	-0.163	0.163	1	0.893	1.12	1
AOM 2mg/kg	TEK	27.972	27.972	1.895	0.039	3.79876e-09	3.79876e-09	0.269	0.973	2.776	0	-0.108	0.108	1	0.928	1.078	1
AOM 2mg/kg	TEP1	25.339	25.339	-0.738	0.116	2.35567e-08	2.35567e-08	1.668	0.923	2.776	0	-0.321	0.321	1	0.8	1.249	1
AOM 2mg/kg	TERF2IP	30.829	30.829	4.752	0.125	5.2431e-10	5.2431e-10	0.037	0.917	2.776	0	-0.347	0.347	1	0.786	1.272	1
AOM 2mg/kg	TINF2	26.08	26.08	0.003	0.023	1.40975e-08	1.40975e-08	0.998	0.984	2.776	0	-0.065	0.065	1	0.956	1.046	1
AOM 2mg/kg	TNKS	24.856	24.856	-1.221	0.042	3.29277e-08	3.29277e-08	2.331	0.971	2.776	0	-0.117	0.117	1	0.922	1.084	1
AOM 2mg/kg	TNKS2	24.486	24.486	-1.591	0.023	4.2545e-08	4.2545e-08	3.012	0.984	2.776	0	-0.065	0.065	1	0.956	1.046	1
AOM 2mg/kg	UQCRFS1	21.243	21.243	-4.834	0.13	4.02954e-07	4.02954e-07	28.529	0.914	2.776	0	-0.362	0.362	1	0.778	1.285	1
AOM 2mg/kg	VEGFC	25.258	25.258	-0.819	0.131	2.49193e-08	2.49193e-08	1.764	0.913	2.776	0	-0.365	0.365	1	0.777	1.288	1
AOM 2mg/kg	WEE1	24.892	24.892	-1.185	0.038	3.2122e-08	3.2122e-08	2.274	0.974	2.776	0	-0.104	0.104	1	0.93	1.075	1
AOM 2mg/kg	XIAP	21.634	21.634	-4.443	0.042	3.07198e-07	3.07198e-07	21.749	0.971	2.776	0	-0.117	0.117	1	0.922	1.084	1
AOM 2mg/kg	XRCC4	26.971	26.971	0.894	0.079	7.60301e-09	7.60301e-09	0.538	0.947	2.776	0	-0.219	0.219	1	0.859	1.164	1
AOM 2mg/kg Tumor	ACLY	24.421	24.421	-2.141	0.241	4.45095e-08	4.45095e-08	4.409	0.846	2.776	-0.138	-0.806	0.53	1.1	0.692	1.748	0.871
AOM 2mg/kg Tumor	ACSL4	26.123	26.123	-0.439	0.224	1.36869e-08	1.36869e-08	1.356	0.856	2.776	-0.621	-1.242	-0.001	1.538	1.001	2.365	0.178
AOM 2mg/kg Tumor	ACTB	17.731	17.731	-8.831	0.114	4.5969e-06	4.5969e-06	455.373	0.924	2.776	0.005	-0.312	0.321	0.997	0.8	1.241	1
AOM 2mg/kg Tumor	ADM	29.389	29.389	2.827	0.524	1.42274e-09	1.42274e-09	0.141	0.696	2.776	0.043	-1.411	1.497	0.971	0.354	2.66	1
AOM 2mg/kg Tumor	ANGPT1	30.126	30.126	3.565	0.273	8.53202e-10	8.53202e-10	0.085	0.827	2.776	0.986	0.227	1.745	0.505	0.298	0.855	0.108
AOM 2mg/kg Tumor	ANGPT2	28.86	28.86	2.298	0.357	2.05302e-09	2.05302e-09	0.203	0.781	2.776	-0.442	-1.433	0.548	1.359	0.684	2.699	0.539
AOM 2mg/kg Tumor	APAF1	25.989	25.989	-0.573	0.176	1.50189e-08	1.50189e-08	1.488	0.885	2.776	0.337	-0.15	0.824	0.792	0.565	1.11	0.322
AOM 2mg/kg Tumor	ARNT	26.909	26.909	0.347	0.225	7.93614e-09	7.93614e-09	0.786	0.856	2.776	0.523	-0.101	1.147	0.696	0.452	1.073	0.239
AOM 2mg/kg Tumor	ATP5A1	19.571	19.571	-6.99	0.155	1.2835e-06	1.2835e-06	127.145	0.898	2.776	-0.332	-0.762	0.098	1.259	0.935	1.696	0.29
AOM 2mg/kg Tumor	ATRX	25.5	25.5	-1.061	0.149	2.10672e-08	2.10672e-08	2.087	0.902	2.776	0.095	-0.317	0.508	0.936	0.703	1.246	0.844
AOM 2mg/kg Tumor	AURKA	26.576	26.576	0.014	0.179	9.99597e-09	9.99597e-09	0.99	0.883	2.776	-0.84	-1.338	-0.342	1.79	1.267	2.528	0.062
AOM 2mg/kg Tumor	B2M	17.986	17.986	-8.576	0.244	3.85197e-06	3.85197e-06	381.579	0.845	2.776	1.09	0.414	1.767	0.47	0.294	0.751	0.065
AOM 2mg/kg Tumor	BCL2L11	31.169	31.169	4.607	0.277	4.14162e-10	4.14162e-10	0.041	0.825	2.776	-0.331	-1.099	0.438	1.258	0.738	2.143	0.556
AOM 2mg/kg Tumor	BIRC3	26.011	26.011	-0.551	0.418	1.47891e-08	1.47891e-08	1.465	0.748	2.776	0.505	-0.656	1.666	0.705	0.315	1.576	0.553
AOM 2mg/kg Tumor	BMI1	25.454	25.454	-1.108	0.153	2.17586e-08	2.17586e-08	2.155	0.899	2.776	0.231	-0.194	0.657	0.852	0.634	1.144	0.435
AOM 2mg/kg Tumor	CA9	26.399	26.399	-0.163	0.305	1.1302e-08	1.1302e-08	1.12	0.81	2.776	0.69	-0.156	1.537	0.62	0.345	1.115	0.251
AOM 2mg/kg Tumor	CASP2	26.958	26.958	0.396	0.321	7.66912e-09	7.66912e-09	0.76	0.801	2.776	0.039	-0.852	0.93	0.974	0.525	1.806	1
AOM 2mg/kg Tumor	CASP7	25.567	25.567	-0.995	0.337	2.01163e-08	2.01163e-08	1.993	0.792	2.776	0.817	-0.117	1.752	0.567	0.297	1.085	0.224
AOM 2mg/kg Tumor	CASP9	29.412	29.412	2.85	0.267	1.39964e-09	1.39964e-09	0.139	0.831	2.776	0.837	0.097	1.577	0.56	0.335	0.935	0.15
AOM 2mg/kg Tumor	CCL2	25.551	25.551	-1.011	0.597	2.03482e-08	2.03482e-08	2.016	0.661	2.776	0.099	-1.559	1.758	0.934	0.296	2.947	1
AOM 2mg/kg Tumor	CCND2	22.801	22.801	-3.76	0.207	1.36802e-07	1.36802e-07	13.552	0.866	2.776	-1.086	-1.66	-0.512	2.123	1.426	3.161	0.048
AOM 2mg/kg Tumor	CCND3	26.872	26.872	0.31	0.19	8.14065e-09	8.14065e-09	0.806	0.877	2.776	0.32	-0.207	0.848	0.801	0.556	1.154	0.37
AOM 2mg/kg Tumor	CDC20	27.611	27.611	1.049	0.226	4.87814e-09	4.87814e-09	0.483	0.855	2.776	-0.847	-1.475	-0.219	1.799	1.164	2.78	0.098
AOM 2mg/kg Tumor	CDH2	32.591	32.591	6.029	0.565	1.54573e-10	1.54573e-10	0.015	0.676	2.776	1.867	0.298	3.435	0.274	0.092	0.813	0.129
AOM 2mg/kg Tumor	CFLAR	23.546	23.546	-3.015	0.151	8.16207e-08	8.16207e-08	8.085	0.9	2.776	0.164	-0.256	0.584	0.892	0.667	1.194	0.607
AOM 2mg/kg Tumor	COX5A	20.38	20.38	-6.182	0.161	7.32746e-07	7.32746e-07	72.586	0.894	2.776	-0.268	-0.715	0.179	1.204	0.883	1.641	0.474
AOM 2mg/kg Tumor	CPT2	25.288	25.288	-1.274	0.114	2.44099e-08	2.44099e-08	2.418	0.924	2.776	0.053	-0.264	0.369	0.964	0.774	1.201	0.945
AOM 2mg/kg Tumor	DDB2	28.389	28.389	1.827	0.113	2.84507e-09	2.84507e-09	0.282	0.925	2.776	0.109	-0.205	0.423	0.927	0.746	1.153	0.703
AOM 2mg/kg Tumor	DKC1	27.798	27.798	1.236	0.324	4.28473e-09	4.28473e-09	0.424	0.799	2.776	0.42	-0.48	1.321	0.747	0.4	1.395	0.538
AOM 2mg/kg Tumor	DSP	23.038	23.038	-3.524	0.123	1.16118e-07	1.16118e-07	11.503	0.918	2.776	0.124	-0.217	0.465	0.918	0.724	1.162	0.657
AOM 2mg/kg Tumor	E2F4	26.818	26.818	0.256	0.306	8.45054e-09	8.45054e-09	0.837	0.809	2.776	0.323	-0.527	1.174	0.799	0.443	1.441	0.617
AOM 2mg/kg Tumor	EPO	34.156	34.156	7.595	0.56	5.22292e-11	5.22292e-11	0.005	0.678	2.776	-0.42	-1.974	1.134	1.338	0.456	3.927	0.781
AOM 2mg/kg Tumor	ERCC3	27.209	27.209	0.647	0.096	6.44587e-09	6.44587e-09	0.639	0.936	2.776	-1.013	-1.279	-0.747	2.018	1.679	2.426	0.015
AOM 2mg/kg Tumor	ERCC5	28.175	28.175	1.613	0.191	3.29907e-09	3.29907e-09	0.327	0.876	2.776	0.393	-0.138	0.924	0.762	0.527	1.101	0.289
AOM 2mg/kg Tumor	ETS2	23.705	23.705	-2.857	0.247	7.31394e-08	7.31394e-08	7.245	0.843	2.776	-0.535	-1.22	0.15	1.449	0.901	2.329	0.266
AOM 2mg/kg Tumor	FASLG	29.692	29.692	3.131	0.231	1.15269e-09	1.15269e-09	0.114	0.852	2.776	0.521	-0.122	1.163	0.697	0.447	1.088	0.253
AOM 2mg/kg Tumor	FGF2	30.648	30.648	4.086	0.418	5.94486e-10	5.94486e-10	0.059	0.749	2.776	1.454	0.294	2.614	0.365	0.163	0.816	0.125
AOM 2mg/kg Tumor	FLT1	29.358	29.358	2.796	0.123	1.45313e-09	1.45313e-09	0.144	0.918	2.776	-0.075	-0.416	0.266	1.053	0.832	1.334	0.955
AOM 2mg/kg Tumor	FOXC2	34.1	34.1	7.668	1.079	5.4303e-11	5.4303e-11	0.005	0.473	3.182	1.356	-2.079	4.791	0.391	0.036	4.224	0.556
AOM 2mg/kg Tumor	G6PD	25.396	25.396	-1.166	0.235	2.2646e-08	2.2646e-08	2.243	0.85	2.776	-0.199	-0.851	0.454	1.148	0.73	1.804	0.718
AOM 2mg/kg Tumor	GADD45G	26.769	26.769	0.207	0.424	8.74606e-09	8.74606e-09	0.866	0.746	2.776	-1.283	-2.459	-0.107	2.433	1.077	5.497	0.151
AOM 2mg/kg Tumor	GDC	33.83	33.83	7.269	1.448	6.54663e-11	6.54663e-11	0.006	0.367	2.776	-2.713	-6.733	1.306	6.559	0.404	106.364	0.325
AOM 2mg/kg Tumor	GPD2	24.988	24.988	-1.574	0.157	3.00502e-08	3.00502e-08	2.977	0.897	2.776	0.217	-0.219	0.653	0.86	0.636	1.164	0.514
AOM 2mg/kg Tumor	GSC	33.783	33.783	7.35	0.453	6.7666e-11	6.7666e-11	0.006	0.731	3.182	-0.45	-1.891	0.99	1.366	0.503	3.708	0.732
AOM 2mg/kg Tumor	HMOX1	26.302	26.302	-0.26	0.755	1.20888e-08	1.20888e-08	1.198	0.593	2.776	-1.596	-3.692	0.501	3.022	0.707	12.923	0.277
AOM 2mg/kg Tumor	HPRT1	22.513	22.513	-4.049	0.281	1.6711e-07	1.6711e-07	16.554	0.823	2.776	-0.683	-1.463	0.098	1.605	0.935	2.757	0.224
AOM 2mg/kg Tumor	IGFBP3	24.362	24.362	-2.2	0.394	4.63891e-08	4.63891e-08	4.595	0.761	2.776	1.137	0.044	2.23	0.455	0.213	0.97	0.17
AOM 2mg/kg Tumor	IGFBP5	26.46	26.46	-0.102	0.481	1.08358e-08	1.08358e-08	1.073	0.717	2.776	1.168	-0.166	2.502	0.445	0.177	1.122	0.224
AOM 2mg/kg Tumor	IGFBP7	22.057	22.057	-4.504	0.321	2.29108e-07	2.29108e-07	22.696	0.8	2.776	-0.275	-1.167	0.617	1.21	0.652	2.245	0.734
AOM 2mg/kg Tumor	ING1	24.847	24.847	-1.715	0.113	3.31341e-08	3.31341e-08	3.282	0.924	2.776	0.197	-0.118	0.511	0.873	0.702	1.085	0.359
AOM 2mg/kg Tumor	KDR	29.516	29.516	2.954	0.26	1.30286e-09	1.30286e-09	0.129	0.835	2.776	0.894	0.173	1.616	0.538	0.326	0.887	0.122
AOM 2mg/kg Tumor	KRT14	27.812	27.812	1.25	0.954	4.24385e-09	4.24385e-09	0.42	0.516	2.776	-3.941	-6.59	-1.291	15.355	2.447	96.363	0.078
AOM 2mg/kg Tumor	LDHA	20.756	20.756	-5.805	0.221	5.64519e-07	5.64519e-07	55.922	0.858	2.776	-0.769	-1.384	-0.154	1.704	1.113	2.61	0.114
AOM 2mg/kg Tumor	LIG4	31.437	31.437	5.005	0.492	3.43947e-10	3.43947e-10	0.031	0.711	3.182	0.329	-1.236	1.895	0.796	0.269	2.355	0.896
AOM 2mg/kg Tumor	LPL	28.888	28.888	2.326	0.354	2.01364e-09	2.01364e-09	0.199	0.782	2.776	1.532	0.549	2.515	0.346	0.175	0.683	0.071
AOM 2mg/kg Tumor	MAP2K1	24.87	24.87	-1.692	0.291	3.26097e-08	3.26097e-08	3.23	0.817	2.776	-0.101	-0.909	0.707	1.073	0.613	1.877	1
AOM 2mg/kg Tumor	MAP2K3	27.895	27.895	1.334	0.255	4.00564e-09	4.00564e-09	0.397	0.838	2.776	0.254	-0.454	0.962	0.839	0.513	1.37	0.663
AOM 2mg/kg Tumor	MCM2	24.235	24.235	-2.327	0.272	5.06391e-08	5.06391e-08	5.016	0.828	2.776	-1.188	-1.943	-0.433	2.279	1.35	3.846	0.081
AOM 2mg/kg Tumor	MKI67	21.822	21.822	-4.74	0.222	2.69716e-07	2.69716e-07	26.718	0.857	2.776	-1.128	-1.745	-0.512	2.186	1.426	3.351	0.056
AOM 2mg/kg Tumor	NOL3	30.199	30.199	3.637	0.518	8.11488e-10	8.11488e-10	0.08	0.698	2.776	1.037	-0.401	2.474	0.487	0.18	1.32	0.297
AOM 2mg/kg Tumor	OCLN	24.613	24.613	-1.949	0.061	3.89687e-08	3.89687e-08	3.86	0.958	2.776	0.471	0.301	0.641	0.721	0.641	0.812	0.078
AOM 2mg/kg Tumor	PFKL	27.229	27.229	0.668	0.203	6.35519e-09	6.35519e-09	0.63	0.869	2.776	-0.733	-1.297	-0.17	1.662	1.125	2.457	0.139
AOM 2mg/kg Tumor	PGF	29.307	29.307	2.745	0.496	1.50604e-09	1.50604e-09	0.149	0.709	2.776	-2.206	-3.582	-0.83	4.614	1.778	11.973	0.073
AOM 2mg/kg Tumor	PINX1	26.508	26.508	-0.054	0.178	1.04773e-08	1.04773e-08	1.038	0.884	2.776	-1.135	-1.628	-0.641	2.196	1.559	3.092	0.041
AOM 2mg/kg Tumor	PPC	20.243	20.243	-6.319	0.269	8.05891e-07	8.05891e-07	79.832	0.83	2.776	-0.364	-1.11	0.382	1.287	0.767	2.158	0.491
AOM 2mg/kg Tumor	PPP1R15A	30.213	30.213	3.652	0.151	8.03287e-10	8.03287e-10	0.08	0.9	2.776	-0.807	-1.227	-0.386	1.749	1.307	2.34	0.048
AOM 2mg/kg Tumor	RPLP1	18.24	18.24	-8.322	0.253	3.23009e-06	3.23009e-06	319.976	0.839	2.776	-0.489	-1.192	0.213	1.404	0.863	2.284	0.314
AOM 2mg/kg Tumor	RTC	23.798	23.798	-2.763	0.217	6.85422e-08	6.85422e-08	6.79	0.86	2.776	-0.251	-0.854	0.353	1.19	0.783	1.808	0.578
AOM 2mg/kg Tumor	SERPINB2	29.283	29.283	2.721	0.534	1.53138e-09	1.53138e-09	0.152	0.691	2.776	-0.44	-1.923	1.043	1.357	0.485	3.793	0.752
AOM 2mg/kg Tumor	SERPINF1	27.259	27.259	0.697	0.505	6.22501e-09	6.22501e-09	0.617	0.705	2.776	0.983	-0.42	2.386	0.506	0.191	1.338	0.314
AOM 2mg/kg Tumor	SIRT2	25.706	25.706	-0.855	0.153	1.82645e-08	1.82645e-08	1.809	0.9	2.776	0.462	0.038	0.886	0.726	0.541	0.974	0.153
AOM 2mg/kg Tumor	SKP2	28.175	28.175	1.613	0.069	3.29911e-09	3.29911e-09	0.327	0.954	2.776	-0.264	-0.455	-0.074	1.201	1.052	1.371	0.104
AOM 2mg/kg Tumor	SLC2A1	26.595	26.595	0.033	0.263	9.86512e-09	9.86512e-09	0.977	0.833	2.776	-0.328	-1.058	0.403	1.255	0.756	2.082	0.565
AOM 2mg/kg Tumor	SNAI1	31.252	31.252	4.69	0.373	3.91119e-10	3.91119e-10	0.039	0.772	2.776	0.282	-0.753	1.317	0.822	0.401	1.685	0.772
AOM 2mg/kg Tumor	SNAI2	29.42	29.42	2.858	0.298	1.39232e-09	1.39232e-09	0.138	0.814	2.776	1.358	0.532	2.185	0.39	0.22	0.692	0.065
AOM 2mg/kg Tumor	SNAI3	32.708	32.708	6.147	0.348	1.42494e-10	1.42494e-10	0.014	0.786	2.776	-0.726	-1.691	0.239	1.654	0.848	3.229	0.311
AOM 2mg/kg Tumor	SOD1	20.751	20.751	-5.811	0.267	5.66558e-07	5.66558e-07	56.124	0.831	2.776	-0.645	-1.387	0.096	1.564	0.936	2.615	0.224
AOM 2mg/kg Tumor	SOX10	32.172	32.172	5.74	0.457	2.06604e-10	2.06604e-10	0.019	0.728	3.182	1.377	-0.079	2.832	0.385	0.14	1.056	0.2
AOM 2mg/kg Tumor	STMN1	20.697	20.697	-5.865	0.291	5.88293e-07	5.88293e-07	58.277	0.817	2.776	-1.508	-2.317	-0.699	2.844	1.623	4.984	0.056
AOM 2mg/kg Tumor	TBX2	30.033	30.033	3.471	0.388	9.10128e-10	9.10128e-10	0.09	0.764	2.776	1.697	0.621	2.773	0.308	0.146	0.65	0.081
AOM 2mg/kg Tumor	TEK	30.413	30.413	3.851	0.256	6.99602e-10	6.99602e-10	0.069	0.838	2.776	1.956	1.246	2.666	0.258	0.158	0.421	0.039
AOM 2mg/kg Tumor	TEP1	25.943	25.943	-0.619	0.242	1.5506e-08	1.5506e-08	1.536	0.846	2.776	0.119	-0.553	0.79	0.921	0.578	1.467	0.944
AOM 2mg/kg Tumor	TERF2IP	32.305	32.305	5.743	0.473	1.88521e-10	1.88521e-10	0.019	0.721	2.776	0.991	-0.321	2.304	0.503	0.203	1.25	0.281
AOM 2mg/kg Tumor	TINF2	26.456	26.456	-0.106	0.144	1.08655e-08	1.08655e-08	1.076	0.905	2.776	-0.109	-0.509	0.292	1.078	0.817	1.424	0.769
AOM 2mg/kg Tumor	TNKS	25.69	25.69	-0.872	0.147	1.84721e-08	1.84721e-08	1.83	0.903	2.776	0.349	-0.058	0.757	0.785	0.592	1.041	0.23
AOM 2mg/kg Tumor	TNKS2	25.518	25.518	-1.044	0.21	2.0819e-08	2.0819e-08	2.062	0.865	2.776	0.546	-0.036	1.129	0.685	0.457	1.025	0.203
AOM 2mg/kg Tumor	UQCRFS1	21.996	21.996	-4.566	0.149	2.39128e-07	2.39128e-07	23.688	0.902	2.776	0.268	-0.146	0.683	0.83	0.623	1.107	0.435
AOM 2mg/kg Tumor	VEGFC	25.857	25.857	-0.705	0.144	1.64582e-08	1.64582e-08	1.63	0.905	2.776	0.114	-0.286	0.513	0.924	0.701	1.219	0.847
AOM 2mg/kg Tumor	WEE1	25.094	25.094	-1.468	0.238	2.79266e-08	2.79266e-08	2.766	0.848	2.776	-0.283	-0.942	0.377	1.216	0.77	1.922	0.556
AOM 2mg/kg Tumor	XIAP	22.821	22.821	-3.74	0.155	1.34928e-07	1.34928e-07	13.366	0.898	2.776	0.702	0.273	1.132	0.615	0.456	0.828	0.071
AOM 2mg/kg Tumor	XRCC4	27.22	27.22	0.658	0.211	6.39644e-09	6.39644e-09	0.634	0.864	2.776	-0.235	-0.821	0.35	1.177	0.785	1.766	0.602
AOM CT	ACLY	23.942	23.942	-1.988	0.03	6.20471e-08	6.20471e-08	3.968	0.98	2.776	0.014	-0.068	0.097	0.99	0.935	1.049	1
AOM CT	ACSL4	26.245	26.245	0.314	0.095	1.25778e-08	1.25778e-08	0.804	0.936	2.776	0.132	-0.133	0.397	0.913	0.759	1.097	0.543
AOM CT	ACTB	17.207	17.207	-8.724	0.047	6.61121e-06	6.61121e-06	422.786	0.968	2.776	0.112	-0.019	0.243	0.925	0.845	1.013	0.383
AOM CT	ADM	28.93	28.93	3	0.076	1.95476e-09	1.95476e-09	0.125	0.949	2.776	0.216	0.004	0.428	0.861	0.744	0.997	0.398
AOM CT	ANGPT1	28.324	28.324	2.394	0.14	2.97512e-09	2.97512e-09	0.19	0.908	2.776	-0.185	-0.572	0.203	1.137	0.869	1.487	0.578
AOM CT	ANGPT2	28.608	28.608	2.678	0.062	2.44425e-09	2.44425e-09	0.156	0.958	2.776	-0.063	-0.234	0.109	1.044	0.927	1.176	0.771
AOM CT	APAF1	25.026	25.026	-0.904	0.047	2.92703e-08	2.92703e-08	1.872	0.968	2.776	0.006	-0.125	0.136	0.996	0.91	1.09	1
AOM CT	ARNT	25.705	25.705	-0.225	0.025	1.82768e-08	1.82768e-08	1.169	0.983	2.776	-0.049	-0.118	0.02	1.035	0.987	1.085	0.392
AOM CT	ATP5A1	19.511	19.511	-6.419	0.029	1.33832e-06	1.33832e-06	85.585	0.98	2.776	0.239	0.159	0.319	0.847	0.802	0.896	0.21
AOM CT	ATRX	24.849	24.849	-1.081	0.062	3.30916e-08	3.30916e-08	2.116	0.958	2.776	0.075	-0.097	0.248	0.949	0.842	1.07	0.657
AOM CT	AURKA	26.755	26.755	0.824	0.047	8.83149e-09	8.83149e-09	0.565	0.968	2.776	-0.03	-0.161	0.101	1.021	0.932	1.118	1
AOM CT	B2M	16.578	16.578	-9.352	0.118	1.0219e-05	1.0219e-05	653.503	0.922	2.776	0.314	-0.012	0.64	0.804	0.642	1.008	0.319
AOM CT	BCL2L11	30.982	30.982	5.052	0.054	4.71474e-10	4.71474e-10	0.03	0.963	2.776	0.113	-0.038	0.265	0.924	0.832	1.026	0.425
AOM CT	BIRC3	25.131	25.131	-0.8	0.075	2.72216e-08	2.72216e-08	1.741	0.95	2.776	0.256	0.049	0.463	0.837	0.726	0.967	0.117
AOM CT	BMI1	24.451	24.451	-1.479	0.074	4.36017e-08	4.36017e-08	2.788	0.95	2.776	-0.14	-0.346	0.066	1.102	0.955	1.271	0.352
AOM CT	CA9	25.173	25.173	-0.758	0.053	2.64395e-08	2.64395e-08	1.691	0.964	2.776	0.095	-0.052	0.243	0.936	0.845	1.037	0.446
AOM CT	CASP2	26.171	26.171	0.241	0.072	1.32353e-08	1.32353e-08	0.846	0.951	2.776	-0.117	-0.318	0.084	1.085	0.944	1.247	0.665
AOM CT	CASP7	24.342	24.342	-1.589	0.067	4.70343e-08	4.70343e-08	3.008	0.955	2.776	0.223	0.038	0.409	0.857	0.753	0.974	0.213
AOM CT	CASP9	27.974	27.974	2.044	0.048	3.79177e-09	3.79177e-09	0.242	0.967	2.776	0.03	-0.103	0.163	0.979	0.893	1.074	0.866
AOM CT	CCL2	25.2	25.2	-0.73	0.196	2.59454e-08	2.59454e-08	1.659	0.873	2.776	0.38	-0.166	0.926	0.768	0.526	1.122	0.502
AOM CT	CCND2	23.373	23.373	-2.557	0.089	9.2053e-08	9.2053e-08	5.887	0.94	2.776	0.117	-0.13	0.363	0.922	0.777	1.094	0.734
AOM CT	CCND3	25.951	25.951	0.021	0.036	1.54158e-08	1.54158e-08	0.986	0.975	2.776	0.03	-0.07	0.131	0.979	0.913	1.05	0.939
AOM CT	CDC20	27.813	27.813	1.883	0.037	4.24069e-09	4.24069e-09	0.271	0.974	2.776	-0.014	-0.117	0.09	1.009	0.939	1.085	1
AOM CT	CDH2	29.876	29.876	3.946	0.085	1.01468e-09	1.01468e-09	0.065	0.943	2.776	-0.217	-0.451	0.018	1.162	0.987	1.367	0.734
AOM CT	CFLAR	22.922	22.922	-3.008	0.051	1.25825e-07	1.25825e-07	8.046	0.965	2.776	0.171	0.03	0.312	0.888	0.805	0.979	0.147
AOM CT	COX5A	20.269	20.269	-5.662	0.06	7.91543e-07	7.91543e-07	50.619	0.959	2.776	0.252	0.087	0.418	0.839	0.748	0.942	0.331
AOM CT	CPT2	24.764	24.764	-1.167	0.026	3.51036e-08	3.51036e-08	2.245	0.982	2.776	0.16	0.087	0.232	0.895	0.851	0.941	0.065
AOM CT	DDB2	27.648	27.648	1.718	0.097	4.75429e-09	4.75429e-09	0.304	0.935	2.776	0	-0.269	0.269	1	0.83	1.205	1
AOM CT	DKC1	26.642	26.642	0.712	0.066	9.5471e-09	9.5471e-09	0.611	0.955	2.776	-0.104	-0.287	0.079	1.075	0.947	1.22	0.795
AOM CT	DSP	22.377	22.377	-3.554	0.036	1.83646e-07	1.83646e-07	11.744	0.975	2.776	0.094	-0.006	0.195	0.937	0.874	1.004	0.314
AOM CT	E2F4	25.841	25.841	-0.09	0.023	1.66404e-08	1.66404e-08	1.064	0.984	2.776	-0.023	-0.087	0.041	1.016	0.972	1.062	1
AOM CT	EPO	33.203	33.203	7.272	0.081	1.01155e-10	1.01155e-10	0.006	0.946	2.776	-0.742	-0.966	-0.518	1.673	1.432	1.954	0.085
AOM CT	ERCC3	27.806	27.806	1.875	0.083	4.26232e-09	4.26232e-09	0.273	0.944	2.776	0.215	-0.015	0.445	0.862	0.735	1.01	0.342
AOM CT	ERCC5	27.131	27.131	1.2	0.053	6.80542e-09	6.80542e-09	0.435	0.964	2.776	-0.021	-0.167	0.126	1.014	0.916	1.123	1
AOM CT	ETS2	23.491	23.491	-2.44	0.097	8.48389e-08	8.48389e-08	5.425	0.935	2.776	-0.118	-0.388	0.153	1.085	0.899	1.309	0.556
AOM CT	FASLG	28.523	28.523	2.593	0.107	2.59242e-09	2.59242e-09	0.166	0.929	2.776	-0.017	-0.314	0.28	1.012	0.824	1.243	1
AOM CT	FGF2	28.299	28.299	2.369	0.093	3.02758e-09	3.02758e-09	0.194	0.938	2.776	-0.263	-0.521	-0.005	1.2	1.003	1.435	0.173
AOM CT	FLT1	28.778	28.778	2.847	0.036	2.17259e-09	2.17259e-09	0.139	0.975	2.776	-0.024	-0.124	0.076	1.017	0.949	1.09	1
AOM CT	FOXC2	32.304	32.304	6.374	0.184	1.8856e-10	1.8856e-10	0.012	0.88	2.776	0.062	-0.45	0.574	0.958	0.672	1.366	1
AOM CT	G6PD	25.091	25.091	-0.84	0.032	2.79879e-08	2.79879e-08	1.79	0.978	2.776	0.127	0.038	0.215	0.916	0.861	0.974	0.082
AOM CT	GADD45G	27.461	27.461	1.53	0.09	5.414e-09	5.414e-09	0.346	0.939	2.776	0.041	-0.21	0.291	0.972	0.817	1.157	1
AOM CT	GDC	34.361	34.361	8.431	0.398	4.53092e-11	4.53092e-11	0.003	0.759	2.776	-1.551	-2.655	-0.447	2.93	1.363	6.298	0.23
AOM CT	GPD2	24.4	24.4	-1.531	0.042	4.5178e-08	4.5178e-08	2.889	0.971	2.776	0.26	0.144	0.376	0.835	0.77	0.905	0.147
AOM CT	GSC	33.203	33.203	7.272	0.083	1.01145e-10	1.01145e-10	0.006	0.944	2.776	-0.528	-0.757	-0.299	1.442	1.23	1.691	0.42
AOM CT	HMOX1	27.63	27.63	1.699	0.072	4.81507e-09	4.81507e-09	0.308	0.951	2.776	0.364	0.163	0.565	0.777	0.676	0.893	0.139
AOM CT	HPRT1	22.74	22.74	-3.191	0.061	1.42782e-07	1.42782e-07	9.131	0.959	2.776	0.176	0.007	0.344	0.885	0.788	0.995	0.271
AOM CT	IGFBP3	22.55	22.55	-3.38	0.184	1.62824e-07	1.62824e-07	10.413	0.881	2.776	-0.043	-0.553	0.466	1.031	0.724	1.467	1
AOM CT	IGFBP5	24.553	24.553	-1.378	0.181	4.0634e-08	4.0634e-08	2.599	0.882	2.776	-0.108	-0.61	0.394	1.078	0.761	1.526	0.95
AOM CT	IGFBP7	21.844	21.844	-4.086	0.143	2.6557e-07	2.6557e-07	16.983	0.905	2.776	0.143	-0.255	0.542	0.905	0.687	1.193	0.757
AOM CT	ING1	24.018	24.018	-1.913	0.056	5.88854e-08	5.88854e-08	3.766	0.962	2.776	-0.002	-0.158	0.155	1.001	0.898	1.116	1
AOM CT	KDR	28.032	28.032	2.102	0.046	3.64265e-09	3.64265e-09	0.233	0.969	2.776	0.043	-0.085	0.17	0.971	0.889	1.06	0.868
AOM CT	KRT14	31.335	31.335	5.405	0.221	3.69117e-10	3.69117e-10	0.024	0.858	2.776	0.214	-0.401	0.829	0.862	0.563	1.32	0.994
AOM CT	LDHA	21.156	21.156	-4.775	0.033	4.28055e-07	4.28055e-07	27.374	0.977	2.776	0.262	0.169	0.354	0.834	0.782	0.89	0.23
AOM CT	LIG4	29.537	29.537	3.607	0.143	1.28335e-09	1.28335e-09	0.082	0.906	2.776	-1.068	-1.465	-0.671	2.097	1.592	2.762	0.219
AOM CT	LPL	26.91	26.91	0.98	0.149	7.92979e-09	7.92979e-09	0.507	0.902	2.776	0.186	-0.227	0.599	0.879	0.66	1.171	0.716
AOM CT	MAP2K1	24.408	24.408	-1.522	0.073	4.49218e-08	4.49218e-08	2.873	0.951	2.776	0.068	-0.134	0.27	0.954	0.829	1.097	0.855
AOM CT	MAP2K3	26.938	26.938	1.007	0.069	7.77998e-09	7.77998e-09	0.498	0.953	2.776	-0.073	-0.264	0.119	1.052	0.921	1.201	0.803
AOM CT	MCM2	24.976	24.976	-0.954	0.037	3.02993e-08	3.02993e-08	1.938	0.975	2.776	0.184	0.083	0.286	0.88	0.82	0.944	0.061
AOM CT	MKI67	22.526	22.526	-3.404	0.066	1.65569e-07	1.65569e-07	10.588	0.955	2.776	0.207	0.024	0.39	0.866	0.763	0.983	0.266
AOM CT	NOL3	28.387	28.387	2.456	0.138	2.84929e-09	2.84929e-09	0.182	0.909	2.776	-0.144	-0.528	0.24	1.105	0.847	1.441	0.662
AOM CT	OCLN	23.641	23.641	-2.29	0.081	7.64665e-08	7.64665e-08	4.89	0.945	2.776	0.13	-0.095	0.355	0.914	0.782	1.068	0.657
AOM CT	PFKL	27.269	27.269	1.339	0.091	6.18137e-09	6.18137e-09	0.395	0.939	2.776	-0.062	-0.314	0.19	1.044	0.876	1.243	1
AOM CT	PGF	30.772	30.772	4.842	0.25	5.45292e-10	5.45292e-10	0.035	0.841	2.776	-0.109	-0.802	0.584	1.078	0.667	1.743	0.983
AOM CT	PINX1	27.206	27.206	1.275	0.052	6.46091e-09	6.46091e-09	0.413	0.964	2.776	0.194	0.049	0.34	0.874	0.79	0.967	0.234
AOM CT	PPC	20.139	20.139	-5.791	0.074	8.6589e-07	8.6589e-07	55.374	0.95	2.776	0.164	-0.041	0.368	0.893	0.775	1.029	0.318
AOM CT	PPP1R15A	30.559	30.559	4.629	0.08	6.32061e-10	6.32061e-10	0.04	0.946	2.776	0.171	-0.051	0.393	0.888	0.762	1.036	0.386
AOM CT	RPLP1	18.348	18.348	-7.582	0.086	2.99684e-06	2.99684e-06	191.647	0.942	2.776	0.25	0.011	0.489	0.841	0.712	0.993	0.224
AOM CT	RTC	23.559	23.559	-2.371	0.069	8.09186e-08	8.09186e-08	5.175	0.953	2.776	0.141	-0.051	0.333	0.907	0.794	1.036	0.395
AOM CT	SERPINB2	29.021	29.021	3.091	0.065	1.83513e-09	1.83513e-09	0.117	0.956	2.776	-0.07	-0.25	0.111	1.05	0.926	1.189	1
AOM CT	SERPINF1	25.867	25.867	-0.063	0.188	1.63394e-08	1.63394e-08	1.045	0.878	2.776	0.222	-0.299	0.744	0.857	0.597	1.231	0.716
AOM CT	SIRT2	24.626	24.626	-1.304	0.057	3.86131e-08	3.86131e-08	2.469	0.961	2.776	0.013	-0.145	0.171	0.991	0.888	1.106	1
AOM CT	SKP2	27.848	27.848	1.918	0.027	4.13818e-09	4.13818e-09	0.265	0.982	2.776	0.04	-0.035	0.115	0.972	0.923	1.024	0.808
AOM CT	SLC2A1	26.579	26.579	0.649	0.07	9.97198e-09	9.97198e-09	0.638	0.952	2.776	0.288	0.093	0.483	0.819	0.715	0.937	0.289
AOM CT	SNAI1	30.092	30.092	4.162	0.201	8.73811e-10	8.73811e-10	0.056	0.87	2.776	-0.246	-0.805	0.312	1.186	0.805	1.747	0.567
AOM CT	SNAI2	27.49	27.49	1.56	0.194	5.30364e-09	5.30364e-09	0.339	0.874	2.776	0.06	-0.479	0.6	0.959	0.66	1.394	1
AOM CT	SNAI3	32.918	32.918	6.987	0.107	1.23261e-10	1.23261e-10	0.008	0.928	2.776	0.114	-0.184	0.412	0.924	0.752	1.136	0.939
AOM CT	SOD1	20.932	20.932	-4.998	0.07	4.99678e-07	4.99678e-07	31.954	0.953	2.776	0.167	-0.028	0.362	0.891	0.778	1.019	0.356
AOM CT	SOX10	29.501	29.501	3.571	0.049	1.31604e-09	1.31604e-09	0.084	0.966	2.776	-0.793	-0.93	-0.656	1.732	1.575	1.905	0.283
AOM CT	STMN1	21.695	21.695	-4.235	0.052	2.94469e-07	2.94469e-07	18.831	0.964	2.776	0.122	-0.023	0.267	0.919	0.831	1.016	0.565
AOM CT	TBX2	27.969	27.969	2.039	0.109	3.80561e-09	3.80561e-09	0.243	0.927	2.776	0.264	-0.038	0.566	0.833	0.676	1.026	0.23
AOM CT	TEK	27.744	27.744	1.814	0.131	4.44879e-09	4.44879e-09	0.284	0.913	2.776	-0.081	-0.444	0.281	1.058	0.823	1.36	0.849
AOM CT	TEP1	25.332	25.332	-0.598	0.077	2.36745e-08	2.36745e-08	1.514	0.948	2.776	0.14	-0.074	0.353	0.908	0.783	1.053	0.607
AOM CT	TERF2IP	30.339	30.339	4.409	0.071	7.36255e-10	7.36255e-10	0.047	0.952	2.776	-0.343	-0.54	-0.146	1.268	1.107	1.454	0.188
AOM CT	TINF2	25.966	25.966	0.035	0.047	1.52576e-08	1.52576e-08	0.976	0.968	2.776	0.033	-0.097	0.163	0.978	0.893	1.07	0.828
AOM CT	TNKS	24.721	24.721	-1.21	0.046	3.61716e-08	3.61716e-08	2.313	0.969	2.776	0.011	-0.116	0.138	0.992	0.909	1.083	1
AOM CT	TNKS2	24.149	24.149	-1.781	0.098	5.37534e-08	5.37534e-08	3.438	0.934	2.776	-0.191	-0.463	0.082	1.141	0.945	1.378	0.311
AOM CT	UQCRFS1	21.292	21.292	-4.638	0.101	3.89362e-07	3.89362e-07	24.9	0.933	2.776	0.196	-0.083	0.475	0.873	0.719	1.059	0.517
AOM CT	VEGFC	25.184	25.184	-0.746	0.144	2.62346e-08	2.62346e-08	1.678	0.905	2.776	0.073	-0.328	0.473	0.951	0.72	1.255	0.983
AOM CT	WEE1	24.821	24.821	-1.11	0.045	3.3748e-08	3.3748e-08	2.158	0.969	2.776	0.076	-0.051	0.202	0.949	0.869	1.036	0.47
AOM CT	XIAP	21.695	21.695	-4.236	0.038	2.94642e-07	2.94642e-07	18.842	0.974	2.776	0.207	0.101	0.313	0.866	0.805	0.932	0.065
AOM CT	XRCC4	27.005	27.005	1.075	0.072	7.42348e-09	7.42348e-09	0.475	0.951	2.776	0.181	-0.02	0.382	0.882	0.767	1.014	0.314
AOM CT Tumor	ACLY	24.477	24.477	-2.055	0.127	4.28171e-08	4.28171e-08	4.156	0.916	2.776	-0.053	-0.406	0.301	1.037	0.812	1.325	0.994
AOM CT Tumor	ACSL4	26.339	26.339	-0.194	0.099	1.17848e-08	1.17848e-08	1.144	0.934	2.776	-0.376	-0.651	-0.102	1.298	1.073	1.57	0.096
AOM CT Tumor	ACTB	17.625	17.625	-8.908	0.165	4.94787e-06	4.94787e-06	480.27	0.892	2.776	-0.072	-0.53	0.386	1.051	0.765	1.444	0.965
AOM CT Tumor	ADM	30.29	30.29	3.758	0.207	7.61645e-10	7.61645e-10	0.074	0.867	2.776	0.974	0.4	1.547	0.509	0.342	0.758	0.061
AOM CT Tumor	ANGPT1	30.504	30.504	3.971	0.335	6.56908e-10	6.56908e-10	0.064	0.793	2.776	1.392	0.462	2.323	0.381	0.2	0.726	0.081
AOM CT Tumor	ANGPT2	29.319	29.319	2.786	0.2	1.49323e-09	1.49323e-09	0.145	0.871	2.776	0.046	-0.509	0.601	0.968	0.659	1.423	1
AOM CT Tumor	APAF1	26.061	26.061	-0.471	0.154	1.4281e-08	1.4281e-08	1.386	0.899	2.776	0.439	0.012	0.867	0.738	0.548	0.992	0.173
AOM CT Tumor	ARNT	26.886	26.886	0.353	0.144	8.0649e-09	8.0649e-09	0.783	0.905	2.776	0.529	0.128	0.93	0.693	0.525	0.915	0.112
AOM CT Tumor	ATP5A1	19.827	19.827	-6.705	0.221	1.07511e-06	1.07511e-06	104.356	0.858	2.776	-0.047	-0.66	0.566	1.033	0.676	1.58	1
AOM CT Tumor	ATRX	25.513	25.513	-1.019	0.262	2.08807e-08	2.08807e-08	2.027	0.834	2.776	0.138	-0.59	0.865	0.909	0.549	1.505	0.896
AOM CT Tumor	AURKA	26.318	26.318	-0.214	0.214	1.1953e-08	1.1953e-08	1.16	0.862	2.776	-1.069	-1.664	-0.473	2.097	1.388	3.169	0.056
AOM CT Tumor	B2M	18.153	18.153	-8.379	0.225	3.43018e-06	3.43018e-06	332.954	0.856	2.776	1.287	0.663	1.911	0.41	0.266	0.632	0.043
AOM CT Tumor	BCL2L11	31.305	31.305	4.773	0.184	3.76873e-10	3.76873e-10	0.037	0.88	2.776	-0.165	-0.676	0.345	1.122	0.787	1.597	0.709
AOM CT Tumor	BIRC3	25.802	25.802	-0.731	0.274	1.70962e-08	1.70962e-08	1.659	0.827	2.776	0.325	-0.436	1.086	0.798	0.471	1.353	0.556
AOM CT Tumor	BMI1	25.41	25.41	-1.122	0.192	2.24236e-08	2.24236e-08	2.177	0.876	2.776	0.217	-0.315	0.749	0.86	0.595	1.244	0.581
AOM CT Tumor	CA9	26.976	26.976	0.444	0.327	7.57516e-09	7.57516e-09	0.735	0.797	2.776	1.297	0.39	2.203	0.407	0.217	0.763	0.096
AOM CT Tumor	CASP2	26.771	26.771	0.239	0.097	8.73115e-09	8.73115e-09	0.847	0.935	2.776	-0.119	-0.388	0.149	1.086	0.902	1.308	0.709
AOM CT Tumor	CASP7	25.822	25.822	-0.71	0.111	1.68535e-08	1.68535e-08	1.636	0.926	2.776	1.102	0.793	1.411	0.466	0.376	0.577	0.013
AOM CT Tumor	CASP9	29.211	29.211	2.679	0.262	1.60912e-09	1.60912e-09	0.156	0.834	2.776	0.665	-0.062	1.392	0.631	0.381	1.044	0.212
AOM CT Tumor	CCL2	26.607	26.607	0.074	0.205	9.78666e-09	9.78666e-09	0.95	0.867	2.776	1.185	0.615	1.755	0.44	0.296	0.653	0.063
AOM CT Tumor	CCND2	22.777	22.777	-3.755	0.283	1.39115e-07	1.39115e-07	13.503	0.822	2.776	-1.081	-1.866	-0.297	2.116	1.228	3.644	0.092
AOM CT Tumor	CCND3	26.836	26.836	0.304	0.032	8.3471e-09	8.3471e-09	0.81	0.978	2.776	0.314	0.226	0.401	0.805	0.757	0.855	0.048
AOM CT Tumor	CDC20	27.448	27.448	0.916	0.207	5.46019e-09	5.46019e-09	0.53	0.866	2.776	-0.98	-1.554	-0.406	1.973	1.325	2.937	0.061
AOM CT Tumor	CDH2	32.346	32.346	5.813	0.286	1.83199e-10	1.83199e-10	0.018	0.82	2.776	1.651	0.857	2.445	0.318	0.184	0.552	0.048
AOM CT Tumor	CFLAR	23.701	23.701	-2.832	0.184	7.3333e-08	7.3333e-08	7.118	0.88	2.776	0.348	-0.163	0.859	0.786	0.551	1.12	0.317
AOM CT Tumor	COX5A	20.736	20.736	-5.796	0.161	5.72556e-07	5.72556e-07	55.576	0.894	2.776	0.118	-0.33	0.566	0.922	0.676	1.257	0.861
AOM CT Tumor	CPT2	25.276	25.276	-1.256	0.192	2.46058e-08	2.46058e-08	2.388	0.875	2.776	0.07	-0.463	0.604	0.952	0.658	1.379	0.994
AOM CT Tumor	DDB2	28.478	28.478	1.946	0.356	2.67466e-09	2.67466e-09	0.26	0.782	2.776	0.228	-0.759	1.215	0.854	0.431	1.693	0.832
AOM CT Tumor	DKC1	27.601	27.601	1.068	0.154	4.91357e-09	4.91357e-09	0.477	0.899	2.776	0.252	-0.177	0.68	0.84	0.624	1.13	0.501
AOM CT Tumor	DSP	23.065	23.065	-3.467	0.127	1.13942e-07	1.13942e-07	11.06	0.916	2.776	0.181	-0.172	0.534	0.882	0.691	1.127	0.469
AOM CT Tumor	E2F4	26.454	26.454	-0.078	0.051	1.08759e-08	1.08759e-08	1.056	0.965	2.776	-0.011	-0.153	0.13	1.008	0.914	1.112	1
AOM CT Tumor	EPO	33.607	33.607	7.33	0.354	7.64363e-11	7.64363e-11	0.006	0.782	3.182	-0.684	-1.81	0.442	1.607	0.736	3.507	0.342
AOM CT Tumor	ERCC3	27.269	27.269	0.737	0.188	6.18191e-09	6.18191e-09	0.6	0.878	2.776	-0.923	-1.445	-0.401	1.897	1.321	2.724	0.056
AOM CT Tumor	ERCC5	28.095	28.095	1.562	0.311	3.48803e-09	3.48803e-09	0.339	0.806	2.776	0.342	-0.52	1.204	0.789	0.434	1.434	0.596
AOM CT Tumor	ETS2	23.573	23.573	-2.959	0.336	8.01069e-08	8.01069e-08	7.776	0.792	2.776	-0.637	-1.569	0.296	1.555	0.815	2.968	0.316
AOM CT Tumor	FASLG	29.711	29.711	3.179	0.237	1.1379e-09	1.1379e-09	0.11	0.848	2.776	0.569	-0.089	1.227	0.674	0.427	1.064	0.229
AOM CT Tumor	FGF2	30.636	30.636	4.104	0.162	5.99269e-10	5.99269e-10	0.058	0.894	2.776	1.472	1.021	1.922	0.361	0.264	0.493	0.022
AOM CT Tumor	FLT1	29.621	29.621	3.089	0.095	1.21098e-09	1.21098e-09	0.118	0.936	2.776	0.217	-0.046	0.481	0.86	0.717	1.032	0.451
AOM CT Tumor	FOXC2	34.408	34.408	7.876	0.329	4.38598e-11	4.38598e-11	0.004	0.796	2.776	1.564	0.65	2.478	0.338	0.179	0.637	0.065
AOM CT Tumor	G6PD	25.319	25.319	-1.214	0.221	2.38926e-08	2.38926e-08	2.319	0.858	2.776	-0.247	-0.861	0.368	1.187	0.775	1.817	0.581
AOM CT Tumor	GADD45G	26.25	26.25	-0.282	0.366	1.25268e-08	1.25268e-08	1.216	0.776	2.776	-1.772	-2.788	-0.755	3.414	1.688	6.906	0.06
AOM CT Tumor	GDC	33.171	33.171	6.639	0.316	1.03401e-10	1.03401e-10	0.01	0.803	2.776	-3.343	-4.222	-2.465	10.15	5.522	18.659	0.048
AOM CT Tumor	GPD2	24.949	24.949	-1.584	0.185	3.08801e-08	3.08801e-08	2.997	0.88	2.776	0.207	-0.306	0.721	0.866	0.607	1.236	0.607
AOM CT Tumor	GSC	33.969	33.969	7.692	0.191	5.94773e-11	5.94773e-11	0.005	0.876	3.182	-0.108	-0.715	0.499	1.078	0.708	1.642	1
AOM CT Tumor	HMOX1	26.969	26.969	0.437	0.366	7.6107e-09	7.6107e-09	0.739	0.776	2.776	-0.899	-1.915	0.118	1.864	0.922	3.771	0.223
AOM CT Tumor	HPRT1	22.833	22.833	-3.7	0.219	1.33859e-07	1.33859e-07	12.993	0.859	2.776	-0.333	-0.943	0.276	1.26	0.826	1.922	0.435
AOM CT Tumor	IGFBP3	24.768	24.768	-1.765	0.332	3.50056e-08	3.50056e-08	3.398	0.794	2.776	1.572	0.65	2.494	0.336	0.177	0.637	0.065
AOM CT Tumor	IGFBP5	26.337	26.337	-0.196	0.233	1.18003e-08	1.18003e-08	1.145	0.851	2.776	1.074	0.429	1.72	0.475	0.304	0.743	0.065
AOM CT Tumor	IGFBP7	22.576	22.576	-3.956	0.393	1.59896e-07	1.59896e-07	15.52	0.762	2.776	0.273	-0.817	1.363	0.827	0.389	1.761	0.813
AOM CT Tumor	ING1	24.832	24.832	-1.7	0.245	3.34782e-08	3.34782e-08	3.25	0.844	2.776	0.211	-0.47	0.892	0.864	0.539	1.385	0.716
AOM CT Tumor	KDR	29.421	29.421	2.888	0.174	1.39154e-09	1.39154e-09	0.135	0.886	2.776	0.829	0.346	1.312	0.563	0.403	0.787	0.065
AOM CT Tumor	KRT14	28.183	28.183	1.65	0.869	3.28217e-09	3.28217e-09	0.319	0.547	2.776	-3.541	-5.954	-1.127	11.636	2.184	62.005	0.081
AOM CT Tumor	LDHA	21.04	21.04	-5.493	0.138	4.63812e-07	4.63812e-07	45.02	0.909	2.776	-0.456	-0.84	-0.073	1.372	1.052	1.79	0.15
AOM CT Tumor	LIG4	32.038	32.038	5.505	0.674	2.26836e-10	2.26836e-10	0.022	0.627	2.776	0.83	-1.041	2.701	0.563	0.154	2.058	0.592
AOM CT Tumor	LPL	29.149	29.149	2.616	0.274	1.68042e-09	1.68042e-09	0.163	0.827	2.776	1.822	1.062	2.583	0.283	0.167	0.479	0.027
AOM CT Tumor	MAP2K1	24.984	24.984	-1.549	0.122	3.01422e-08	3.01422e-08	2.926	0.919	2.776	0.042	-0.296	0.38	0.971	0.768	1.228	1
AOM CT Tumor	MAP2K3	27.821	27.821	1.289	0.127	4.21614e-09	4.21614e-09	0.409	0.916	2.776	0.209	-0.142	0.561	0.865	0.678	1.104	0.435
AOM CT Tumor	MCM2	24.386	24.386	-2.147	0.286	4.56167e-08	4.56167e-08	4.428	0.82	2.776	-1.008	-1.803	-0.213	2.011	1.159	3.489	0.122
AOM CT Tumor	MKI67	22.15	22.15	-4.383	0.248	2.14903e-07	2.14903e-07	20.86	0.842	2.776	-0.771	-1.459	-0.084	1.707	1.06	2.749	0.148
AOM CT Tumor	NOL3	30.654	30.654	4.122	0.129	5.91762e-10	5.91762e-10	0.057	0.915	2.776	1.522	1.165	1.879	0.348	0.272	0.446	0.011
AOM CT Tumor	OCLN	24.682	24.682	-1.851	0.282	3.71544e-08	3.71544e-08	3.606	0.822	2.776	0.569	-0.215	1.353	0.674	0.391	1.16	0.298
AOM CT Tumor	PFKL	27.53	27.53	0.997	0.146	5.16118e-09	5.16118e-09	0.501	0.904	2.776	-0.404	-0.81	0.002	1.323	0.999	1.753	0.316
AOM CT Tumor	PGF	30.229	30.229	3.696	0.15	7.94873e-10	7.94873e-10	0.077	0.901	2.776	-1.255	-1.671	-0.838	2.386	1.788	3.185	0.022
AOM CT Tumor	PINX1	26.511	26.511	-0.021	0.192	1.04533e-08	1.04533e-08	1.015	0.876	2.776	-1.102	-1.634	-0.57	2.146	1.484	3.104	0.048
AOM CT Tumor	PPC	20.203	20.203	-6.33	0.263	8.28643e-07	8.28643e-07	80.433	0.833	2.776	-0.375	-1.106	0.356	1.297	0.781	2.152	0.463
AOM CT Tumor	PPP1R15A	30.365	30.365	3.833	0.179	7.23093e-10	7.23093e-10	0.07	0.883	2.776	-0.625	-1.122	-0.129	1.543	1.093	2.177	0.113
AOM CT Tumor	RPLP1	18.652	18.652	-7.881	0.247	2.42774e-06	2.42774e-06	235.651	0.843	2.776	-0.048	-0.734	0.638	1.034	0.643	1.663	1
AOM CT Tumor	RTC	23.806	23.806	-2.726	0.201	6.81695e-08	6.81695e-08	6.617	0.87	2.776	-0.214	-0.772	0.345	1.16	0.787	1.708	0.626
AOM CT Tumor	SERPINB2	29.112	29.112	2.579	0.843	1.72405e-09	1.72405e-09	0.167	0.557	2.776	-0.582	-2.923	1.76	1.497	0.295	7.586	0.813
AOM CT Tumor	SERPINF1	28.105	28.105	1.573	0.327	3.46326e-09	3.46326e-09	0.336	0.797	2.776	1.859	0.95	2.767	0.276	0.147	0.518	0.043
AOM CT Tumor	SIRT2	25.842	25.842	-0.691	0.143	1.66277e-08	1.66277e-08	1.614	0.905	2.776	0.627	0.229	1.024	0.648	0.492	0.853	0.074
AOM CT Tumor	SKP2	28.38	28.38	1.847	0.195	2.86345e-09	2.86345e-09	0.278	0.873	2.776	-0.031	-0.573	0.512	1.021	0.701	1.488	1
AOM CT Tumor	SLC2A1	26.788	26.788	0.256	0.242	8.62724e-09	8.62724e-09	0.837	0.845	2.776	-0.105	-0.777	0.568	1.075	0.675	1.714	0.983
AOM CT Tumor	SNAI1	31.978	31.978	5.446	0.484	2.36397e-10	2.36397e-10	0.023	0.715	2.776	1.038	-0.306	2.381	0.487	0.192	1.236	0.271
AOM CT Tumor	SNAI2	30.052	30.052	3.52	0.224	8.98339e-10	8.98339e-10	0.087	0.856	2.776	2.02	1.399	2.641	0.247	0.16	0.379	0.016
AOM CT Tumor	SNAI3	32.669	32.669	6.137	0.251	1.46404e-10	1.46404e-10	0.014	0.84	2.776	-0.736	-1.434	-0.038	1.666	1.027	2.702	0.21
AOM CT Tumor	SOD1	21.121	21.121	-5.412	0.258	4.38624e-07	4.38624e-07	42.576	0.836	2.776	-0.247	-0.963	0.469	1.187	0.722	1.949	0.683
AOM CT Tumor	SOX10	32.024	32.024	5.748	0.389	2.28944e-10	2.28944e-10	0.019	0.764	3.182	1.384	0.146	2.622	0.383	0.162	0.904	0.163
AOM CT Tumor	STMN1	20.919	20.919	-5.613	0.35	5.04211e-07	5.04211e-07	48.942	0.785	2.776	-1.256	-2.227	-0.286	2.389	1.219	4.68	0.112
AOM CT Tumor	TBX2	29.994	29.994	3.462	0.123	9.35012e-10	9.35012e-10	0.091	0.918	2.776	1.687	1.346	2.029	0.311	0.245	0.393	0.011
AOM CT Tumor	TEK	30.664	30.664	4.131	0.19	5.87892e-10	5.87892e-10	0.057	0.877	2.776	2.237	1.709	2.764	0.212	0.147	0.306	0.016
AOM CT Tumor	TEP1	25.908	25.908	-0.624	0.162	1.58805e-08	1.58805e-08	1.541	0.894	2.776	0.114	-0.337	0.564	0.924	0.676	1.263	0.855
AOM CT Tumor	TERF2IP	32.096	32.096	5.564	0.467	2.17777e-10	2.17777e-10	0.021	0.723	2.776	0.812	-0.484	2.109	0.569	0.232	1.399	0.352
AOM CT Tumor	TINF2	26.518	26.518	-0.015	0.065	1.04095e-08	1.04095e-08	1.01	0.956	2.776	-0.018	-0.197	0.162	1.012	0.894	1.146	1
AOM CT Tumor	TNKS	25.806	25.806	-0.727	0.241	1.70498e-08	1.70498e-08	1.655	0.846	2.776	0.494	-0.174	1.162	0.71	0.447	1.128	0.287
AOM CT Tumor	TNKS2	25.547	25.547	-0.986	0.184	2.04007e-08	2.04007e-08	1.98	0.88	2.776	0.605	0.095	1.116	0.657	0.462	0.936	0.139
AOM CT Tumor	UQCRFS1	22.271	22.271	-4.261	0.165	1.97584e-07	1.97584e-07	19.179	0.892	2.776	0.573	0.115	1.031	0.672	0.489	0.924	0.133
AOM CT Tumor	VEGFC	26.374	26.374	-0.158	0.312	1.14957e-08	1.14957e-08	1.116	0.806	2.776	0.661	-0.205	1.527	0.632	0.347	1.153	0.281
AOM CT Tumor	WEE1	25.064	25.064	-1.468	0.227	2.85027e-08	2.85027e-08	2.767	0.854	2.776	-0.283	-0.914	0.349	1.217	0.785	1.885	0.538
AOM CT Tumor	XIAP	22.99	22.99	-3.543	0.137	1.20047e-07	1.20047e-07	11.652	0.909	2.776	0.9	0.52	1.281	0.536	0.412	0.698	0.043
AOM CT Tumor	XRCC4	27.541	27.541	1.008	0.193	5.12216e-09	5.12216e-09	0.497	0.875	2.776	0.115	-0.421	0.65	0.924	0.637	1.338	0.869
Saline 2mg/kg	ACLY	23.672	23.672	-2.294	0.027	7.48326e-08	7.48326e-08	4.903	0.981	2.571	-0.291	-0.361	-0.221	1.224	1.166	1.284	0.081
Saline 2mg/kg	ACSL4	26.705	26.705	0.739	0.064	9.14295e-09	9.14295e-09	0.599	0.957	2.571	0.557	0.393	0.721	0.68	0.606	0.762	0.016
Saline 2mg/kg	ACTB	17.017	17.017	-8.948	0.043	7.53811e-06	7.53811e-06	493.876	0.971	2.571	-0.112	-0.222	-0.002	1.081	1.002	1.166	0.357
Saline 2mg/kg	ADM	28.532	28.532	2.567	0.094	2.57653e-09	2.57653e-09	0.169	0.937	2.571	-0.218	-0.459	0.024	1.163	0.984	1.375	0.426
Saline 2mg/kg	ANGPT1	28.467	28.467	2.502	0.134	2.69468e-09	2.69468e-09	0.177	0.911	2.571	-0.077	-0.421	0.267	1.055	0.831	1.339	0.938
Saline 2mg/kg	ANGPT2	28.957	28.957	2.992	0.111	1.91891e-09	1.91891e-09	0.126	0.926	2.571	0.252	-0.034	0.537	0.84	0.689	1.024	0.251
Saline 2mg/kg	APAF1	25.428	25.428	-0.537	0.116	2.21453e-08	2.21453e-08	1.451	0.923	2.571	0.373	0.074	0.672	0.772	0.627	0.95	0.147
Saline 2mg/kg	ARNT	25.501	25.501	-0.465	0.095	2.10641e-08	2.10641e-08	1.38	0.937	2.571	-0.289	-0.532	-0.046	1.222	1.032	1.446	0.133
Saline 2mg/kg	ATP5A1	19.194	19.194	-6.771	0.119	1.6668e-06	1.6668e-06	109.204	0.921	2.571	-0.113	-0.42	0.194	1.081	0.874	1.338	0.75
Saline 2mg/kg	ATRX	24.806	24.806	-1.159	0.077	3.40902e-08	3.40902e-08	2.233	0.948	2.571	-0.003	-0.2	0.195	1.002	0.874	1.149	1
Saline 2mg/kg	AURKA	26.292	26.292	0.327	0.072	1.21702e-08	1.21702e-08	0.797	0.951	2.571	-0.527	-0.714	-0.341	1.441	1.267	1.64	0.048
Saline 2mg/kg	B2M	17.123	17.123	-8.842	0.097	7.00523e-06	7.00523e-06	458.963	0.935	2.571	0.824	0.574	1.074	0.565	0.475	0.672	0.043
Saline 2mg/kg	BCL2L11	30.956	30.956	4.991	0.172	4.80124e-10	4.80124e-10	0.031	0.887	2.571	0.052	-0.391	0.496	0.964	0.709	1.311	1
Saline 2mg/kg	BIRC3	24.968	24.968	-0.998	0.037	3.04774e-08	3.04774e-08	1.997	0.975	2.571	0.058	-0.037	0.153	0.961	0.899	1.026	0.565
Saline 2mg/kg	BMI1	24.431	24.431	-1.535	0.067	4.42206e-08	4.42206e-08	2.897	0.954	2.571	-0.195	-0.368	-0.022	1.145	1.016	1.291	0.172
Saline 2mg/kg	CA9	24.866	24.866	-1.099	0.037	3.26972e-08	3.26972e-08	2.142	0.975	2.571	-0.246	-0.342	-0.151	1.186	1.11	1.267	0.049
Saline 2mg/kg	CASP2	26.098	26.098	0.133	0.078	1.39217e-08	1.39217e-08	0.912	0.947	2.571	-0.225	-0.426	-0.025	1.169	1.017	1.343	0.314
Saline 2mg/kg	CASP7	24.306	24.306	-1.66	0.037	4.82229e-08	4.82229e-08	3.159	0.975	2.571	0.152	0.057	0.248	0.9	0.842	0.961	0.319
Saline 2mg/kg	CASP9	28.146	28.146	2.18	0.104	3.36734e-09	3.36734e-09	0.221	0.931	2.571	0.166	-0.101	0.434	0.891	0.74	1.072	0.376
Saline 2mg/kg	CCL2	25.313	25.313	-0.653	0.14	2.39933e-08	2.39933e-08	1.572	0.908	2.571	0.458	0.099	0.817	0.728	0.568	0.934	0.338
Saline 2mg/kg	CCND2	23.588	23.588	-2.378	0.076	7.93269e-08	7.93269e-08	5.197	0.949	2.571	0.296	0.101	0.491	0.814	0.711	0.932	0.238
Saline 2mg/kg	CCND3	26.133	26.133	0.168	0.056	1.35877e-08	1.35877e-08	0.89	0.962	2.571	0.178	0.033	0.322	0.884	0.8	0.977	0.196
Saline 2mg/kg	CDC20	27.318	27.318	1.353	0.074	5.97504e-09	5.97504e-09	0.391	0.95	2.571	-0.543	-0.733	-0.353	1.457	1.277	1.662	0.085
Saline 2mg/kg	CDH2	29.17	29.17	3.205	0.194	1.65549e-09	1.65549e-09	0.108	0.874	2.571	-0.958	-1.457	-0.459	1.942	1.374	2.745	0.108
Saline 2mg/kg	CFLAR	23.182	23.182	-2.784	0.063	1.05104e-07	1.05104e-07	6.886	0.957	2.571	0.396	0.234	0.558	0.76	0.679	0.85	0.025
Saline 2mg/kg	COX5A	20.074	20.074	-5.891	0.103	9.05688e-07	9.05688e-07	59.338	0.931	2.571	0.023	-0.241	0.287	0.984	0.82	1.182	1
Saline 2mg/kg	CPT2	24.703	24.703	-1.263	0.073	3.66238e-08	3.66238e-08	2.399	0.95	2.571	0.064	-0.125	0.253	0.957	0.839	1.091	0.732
Saline 2mg/kg	DDB2	27.525	27.525	1.56	0.031	5.17702e-09	5.17702e-09	0.339	0.979	2.571	-0.158	-0.237	-0.079	1.116	1.056	1.179	0.183
Saline 2mg/kg	DKC1	27.538	27.538	1.573	0.065	5.12967e-09	5.12967e-09	0.336	0.956	2.571	0.757	0.591	0.923	0.592	0.527	0.664	0.048
Saline 2mg/kg	DSP	22.173	22.173	-3.792	0.076	2.11442e-07	2.11442e-07	13.853	0.949	2.571	-0.144	-0.339	0.05	1.105	0.966	1.264	0.319
Saline 2mg/kg	E2F4	26.134	26.134	0.168	0.074	1.3584e-08	1.3584e-08	0.89	0.95	2.571	0.235	0.045	0.425	0.85	0.745	0.969	0.171
Saline 2mg/kg	EPO	31.236	31.236	5.27	0.491	3.9552e-10	3.9552e-10	0.026	0.712	2.571	-2.744	-4.006	-1.482	6.7	2.794	16.068	0.042
Saline 2mg/kg	ERCC3	26.786	26.786	0.82	0.05	8.64412e-09	8.64412e-09	0.566	0.966	2.571	-0.84	-0.97	-0.71	1.79	1.636	1.958	0.022
Saline 2mg/kg	ERCC5	27.082	27.082	1.117	0.1	7.03852e-09	7.03852e-09	0.461	0.933	2.571	-0.104	-0.362	0.154	1.075	0.899	1.286	0.698
Saline 2mg/kg	ETS2	23.565	23.565	-2.4	0.087	8.05543e-08	8.05543e-08	5.278	0.941	2.571	-0.078	-0.302	0.146	1.055	0.904	1.233	0.708
Saline 2mg/kg	FASLG	29.574	29.574	3.609	0.132	1.25132e-09	1.25132e-09	0.082	0.912	2.571	0.999	0.659	1.339	0.5	0.395	0.633	0.022
Saline 2mg/kg	FGF2	28.409	28.409	2.444	0.159	2.80525e-09	2.80525e-09	0.184	0.896	2.571	-0.188	-0.597	0.221	1.139	0.858	1.512	0.556
Saline 2mg/kg	FLT1	28.94	28.94	2.974	0.111	1.9423e-09	1.9423e-09	0.127	0.926	2.571	0.103	-0.183	0.389	0.931	0.764	1.135	0.841
Saline 2mg/kg	FOXC2	32.537	32.537	6.572	0.256	1.60439e-10	1.60439e-10	0.011	0.837	2.571	0.26	-0.399	0.919	0.835	0.529	1.319	0.795
Saline 2mg/kg	G6PD	25.11	25.11	-0.855	0.082	2.76093e-08	2.76093e-08	1.809	0.945	2.571	0.112	-0.099	0.322	0.926	0.8	1.071	0.469
Saline 2mg/kg	GADD45G	27.078	27.078	1.113	0.116	7.05683e-09	7.05683e-09	0.462	0.922	2.571	-0.376	-0.676	-0.077	1.298	1.055	1.598	0.298
Saline 2mg/kg	GDC	33.522	33.522	7.556	0.622	8.10832e-11	8.10832e-11	0.005	0.65	2.571	-2.426	-4.024	-0.827	5.373	1.774	16.27	0.117
Saline 2mg/kg	GPD2	24.122	24.122	-1.844	0.046	5.47857e-08	5.47857e-08	3.589	0.968	2.571	-0.053	-0.172	0.066	1.037	0.955	1.126	0.866
Saline 2mg/kg	GSC	31.567	31.567	5.601	0.441	3.14379e-10	3.14379e-10	0.021	0.737	2.571	-2.199	-3.332	-1.066	4.592	2.094	10.069	0.049
Saline 2mg/kg	HMOX1	26.811	26.811	0.845	0.251	8.49589e-09	8.49589e-09	0.557	0.84	2.571	-0.49	-1.136	0.155	1.405	0.898	2.198	0.3
Saline 2mg/kg	HPRT1	22.881	22.881	-3.085	0.061	1.29474e-07	1.29474e-07	8.483	0.958	2.571	0.282	0.124	0.44	0.823	0.737	0.918	0.098
Saline 2mg/kg	IGFBP3	23.181	23.181	-2.784	0.097	1.05117e-07	1.05117e-07	6.887	0.935	2.571	0.553	0.303	0.803	0.682	0.573	0.81	0.043
Saline 2mg/kg	IGFBP5	24.722	24.722	-1.243	0.183	3.61298e-08	3.61298e-08	2.367	0.881	2.571	0.027	-0.444	0.498	0.982	0.708	1.361	1
Saline 2mg/kg	IGFBP7	22.059	22.059	-3.906	0.122	2.28806e-07	2.28806e-07	14.991	0.919	2.571	0.323	0.01	0.637	0.799	0.643	0.993	0.287
Saline 2mg/kg	ING1	24.26	24.26	-1.705	0.044	4.97682e-08	4.97682e-08	3.261	0.97	2.571	0.206	0.094	0.318	0.867	0.802	0.937	0.074
Saline 2mg/kg	KDR	28.426	28.426	2.46	0.14	2.7733e-09	2.7733e-09	0.182	0.908	2.571	0.401	0.042	0.76	0.757	0.59	0.971	0.151
Saline 2mg/kg	KRT14	29.434	29.434	3.468	0.33	1.37889e-09	1.37889e-09	0.09	0.796	2.571	-1.722	-2.57	-0.875	3.3	1.833	5.938	0.148
Saline 2mg/kg	LDHA	21.047	21.047	-4.918	0.09	4.61423e-07	4.61423e-07	30.231	0.94	2.571	0.118	-0.113	0.349	0.921	0.785	1.081	0.708
Saline 2mg/kg	LIG4	29.144	29.144	3.179	0.179	1.68513e-09	1.68513e-09	0.11	0.883	2.571	-1.496	-1.956	-1.037	2.821	2.051	3.879	0.114
Saline 2mg/kg	LPL	27.277	27.277	1.312	0.127	6.14903e-09	6.14903e-09	0.403	0.916	2.571	0.518	0.191	0.845	0.698	0.557	0.876	0.172
Saline 2mg/kg	MAP2K1	24.648	24.648	-1.317	0.068	3.8032e-08	3.8032e-08	2.492	0.954	2.571	0.274	0.097	0.45	0.827	0.732	0.935	0.185
Saline 2mg/kg	MAP2K3	26.959	26.959	0.994	0.062	7.66362e-09	7.66362e-09	0.502	0.958	2.571	-0.086	-0.245	0.073	1.061	0.95	1.185	0.716
Saline 2mg/kg	MCM2	25.461	25.461	-0.504	0.167	2.1645e-08	2.1645e-08	1.418	0.891	2.571	0.635	0.205	1.064	0.644	0.478	0.867	0.081
Saline 2mg/kg	MKI67	22.452	22.452	-3.513	0.131	1.74267e-07	1.74267e-07	11.418	0.913	2.571	0.098	-0.24	0.436	0.934	0.739	1.181	0.823
Saline 2mg/kg	NOL3	28.169	28.169	2.204	0.159	3.31336e-09	3.31336e-09	0.217	0.896	2.571	-0.396	-0.804	0.011	1.316	0.992	1.746	0.198
Saline 2mg/kg	OCLN	23.492	23.492	-2.473	0.084	8.47524e-08	8.47524e-08	5.553	0.943	2.571	-0.053	-0.27	0.163	1.038	0.893	1.205	0.983
Saline 2mg/kg	PFKL	26.935	26.935	0.97	0.106	7.7921e-09	7.7921e-09	0.511	0.929	2.571	-0.431	-0.703	-0.159	1.348	1.117	1.628	0.256
Saline 2mg/kg	PGF	30.765	30.765	4.799	0.146	5.4821e-10	5.4821e-10	0.036	0.904	2.571	-0.152	-0.527	0.224	1.111	0.856	1.441	0.758
Saline 2mg/kg	PINX1	27.25	27.25	1.285	0.055	6.26446e-09	6.26446e-09	0.41	0.962	2.571	0.204	0.062	0.346	0.868	0.787	0.958	0.221
Saline 2mg/kg	PPC	20.178	20.178	-5.787	0.136	8.4299e-07	8.4299e-07	55.23	0.91	2.571	0.167	-0.183	0.518	0.89	0.698	1.135	0.556
Saline 2mg/kg	PPP1R15A	29.814	29.814	3.849	0.124	1.05925e-09	1.05925e-09	0.069	0.917	2.571	-0.609	-0.929	-0.29	1.525	1.222	1.903	0.048
Saline 2mg/kg	RPLP1	18.333	18.333	-7.633	0.095	3.02922e-06	3.02922e-06	198.466	0.936	2.571	0.2	-0.046	0.445	0.871	0.735	1.032	0.34
Saline 2mg/kg	RTC	23.799	23.799	-2.166	0.159	6.85139e-08	6.85139e-08	4.489	0.895	2.571	0.346	-0.064	0.756	0.787	0.592	1.045	0.254
Saline 2mg/kg	SERPINB2	29.373	29.373	3.408	0.224	1.43824e-09	1.43824e-09	0.094	0.856	2.571	0.247	-0.329	0.823	0.843	0.565	1.256	0.734
Saline 2mg/kg	SERPINF1	25.567	25.567	-0.398	0.078	2.01142e-08	2.01142e-08	1.318	0.947	2.571	-0.112	-0.312	0.088	1.081	0.941	1.242	0.887
Saline 2mg/kg	SIRT2	24.544	24.544	-1.422	0.064	4.08905e-08	4.08905e-08	2.679	0.957	2.571	-0.105	-0.268	0.059	1.075	0.96	1.204	0.435
Saline 2mg/kg	SKP2	27.99	27.99	2.025	0.055	3.74996e-09	3.74996e-09	0.246	0.962	2.571	0.147	0.006	0.289	0.903	0.818	0.996	0.256
Saline 2mg/kg	SLC2A1	26.127	26.127	0.162	0.104	1.3646e-08	1.3646e-08	0.894	0.93	2.571	-0.199	-0.467	0.069	1.148	0.953	1.382	0.538
Saline 2mg/kg	SNAI1	29.735	29.735	3.77	0.219	1.11913e-09	1.11913e-09	0.073	0.859	2.571	-0.638	-1.2	-0.076	1.556	1.054	2.298	0.148
Saline 2mg/kg	SNAI2	26.701	26.701	0.736	0.099	9.16536e-09	9.16536e-09	0.6	0.934	2.571	-0.764	-1.017	-0.51	1.698	1.425	2.024	0.026
Saline 2mg/kg	SNAI3	32.547	32.547	6.582	0.393	1.59311e-10	1.59311e-10	0.01	0.761	2.571	-0.291	-1.302	0.721	1.223	0.607	2.466	0.813
Saline 2mg/kg	SOD1	20.99	20.99	-4.975	0.09	4.80175e-07	4.80175e-07	31.46	0.94	2.571	0.19	-0.041	0.42	0.877	0.747	1.029	0.344
Saline 2mg/kg	SOX10	29.23	29.23	3.265	0.138	1.58801e-09	1.58801e-09	0.104	0.909	2.571	-1.098	-1.453	-0.744	2.141	1.674	2.739	0.169
Saline 2mg/kg	STMN1	21.669	21.669	-4.296	0.146	2.99891e-07	2.99891e-07	19.648	0.904	2.571	0.061	-0.315	0.436	0.959	0.739	1.244	0.996
Saline 2mg/kg	TBX2	28.27	28.27	2.304	0.211	3.09045e-09	3.09045e-09	0.202	0.864	2.571	0.53	-0.012	1.071	0.693	0.476	1.009	0.189
Saline 2mg/kg	TEK	27.869	27.869	1.904	0.121	4.07818e-09	4.07818e-09	0.267	0.92	2.571	0.009	-0.302	0.321	0.993	0.801	1.233	1
Saline 2mg/kg	TEP1	25.162	25.162	-0.804	0.1	2.6643e-08	2.6643e-08	1.746	0.933	2.571	-0.066	-0.324	0.193	1.047	0.875	1.252	0.945
Saline 2mg/kg	TERF2IP	29.704	29.704	3.739	0.211	1.14348e-09	1.14348e-09	0.075	0.864	2.571	-1.013	-1.555	-0.471	2.018	1.386	2.939	0.048
Saline 2mg/kg	TINF2	25.833	25.833	-0.133	0.047	1.67327e-08	1.67327e-08	1.096	0.968	2.571	-0.135	-0.256	-0.014	1.098	1.01	1.194	0.151
Saline 2mg/kg	TNKS	24.817	24.817	-1.148	0.086	3.38268e-08	3.38268e-08	2.216	0.942	2.571	0.073	-0.148	0.294	0.951	0.816	1.108	0.739
Saline 2mg/kg	TNKS2	24.355	24.355	-1.61	0.099	4.66064e-08	4.66064e-08	3.054	0.934	2.571	-0.02	-0.273	0.234	1.014	0.851	1.208	1
Saline 2mg/kg	UQCRFS1	21.519	21.519	-4.446	0.075	3.32706e-07	3.32706e-07	21.798	0.95	2.571	0.388	0.196	0.58	0.764	0.669	0.873	0.161
Saline 2mg/kg	VEGFC	25.174	25.174	-0.791	0.062	2.64129e-08	2.64129e-08	1.731	0.958	2.571	0.028	-0.132	0.188	0.981	0.878	1.096	1
Saline 2mg/kg	WEE1	24.963	24.963	-1.002	0.058	3.05733e-08	3.05733e-08	2.003	0.96	2.571	0.183	0.033	0.333	0.881	0.794	0.977	0.139
Saline 2mg/kg	XIAP	22.001	22.001	-3.964	0.116	2.38253e-07	2.38253e-07	15.61	0.923	2.571	0.479	0.18	0.777	0.718	0.584	0.883	0.065
Saline 2mg/kg	XRCC4	26.882	26.882	0.917	0.048	8.08319e-09	8.08319e-09	0.53	0.967	2.571	0.023	-0.1	0.147	0.984	0.903	1.072	1
Saline CT	ACLY	23.699	23.699	-2.275	0.04	7.34238e-08	7.34238e-08	4.839	0.973	2.571	-0.272	-0.374	-0.171	1.208	1.126	1.296	0.09
Saline CT	ACSL4	26.636	26.636	0.662	0.074	9.58739e-09	9.58739e-09	0.632	0.95	2.571	0.48	0.288	0.671	0.717	0.628	0.819	0.027
Saline CT	ACTB	17.051	17.051	-8.923	0.084	7.36487e-06	7.36487e-06	485.419	0.943	2.571	-0.087	-0.304	0.129	1.062	0.914	1.235	0.699
Saline CT	ADM	28.487	28.487	2.513	0.104	2.65754e-09	2.65754e-09	0.175	0.93	2.571	-0.271	-0.539	-0.003	1.207	1.002	1.453	0.318
Saline CT	ANGPT1	28.462	28.462	2.488	0.101	2.70431e-09	2.70431e-09	0.178	0.933	2.571	-0.091	-0.349	0.168	1.065	0.89	1.274	0.823
Saline CT	ANGPT2	28.837	28.837	2.863	0.078	2.08482e-09	2.08482e-09	0.137	0.947	2.571	0.123	-0.078	0.325	0.918	0.798	1.056	0.491
Saline CT	APAF1	25.31	25.31	-0.664	0.089	2.40411e-08	2.40411e-08	1.585	0.94	2.571	0.246	0.016	0.476	0.843	0.719	0.989	0.246
Saline CT	ARNT	25.455	25.455	-0.519	0.092	2.17367e-08	2.17367e-08	1.433	0.938	2.571	-0.343	-0.579	-0.107	1.268	1.077	1.493	0.082
Saline CT	ATP5A1	19.277	19.277	-6.697	0.058	1.57424e-06	1.57424e-06	103.758	0.961	2.571	-0.039	-0.187	0.109	1.027	0.927	1.138	0.994
Saline CT	ATRX	24.818	24.818	-1.155	0.05	3.37977e-08	3.37977e-08	2.228	0.966	2.571	0.001	-0.127	0.13	0.999	0.914	1.092	1
Saline CT	AURKA	26.563	26.563	0.589	0.176	1.00856e-08	1.00856e-08	0.665	0.885	2.571	-0.265	-0.716	0.186	1.202	0.879	1.643	0.458
Saline CT	B2M	17.051	17.051	-8.923	0.056	7.36557e-06	7.36557e-06	485.465	0.962	2.571	0.743	0.599	0.887	0.598	0.541	0.66	0.057
Saline CT	BCL2L11	30.905	30.905	4.931	0.168	4.97303e-10	4.97303e-10	0.033	0.89	2.571	-0.007	-0.439	0.425	1.005	0.745	1.356	1
Saline CT	BIRC3	24.919	24.919	-1.055	0.05	3.15275e-08	3.15275e-08	2.078	0.966	2.571	0	-0.128	0.129	1	0.914	1.093	1
Saline CT	BMI1	24.53	24.53	-1.444	0.044	4.12689e-08	4.12689e-08	2.72	0.97	2.571	-0.104	-0.217	0.009	1.075	0.994	1.162	0.338
Saline CT	CA9	24.859	24.859	-1.115	0.118	3.28661e-08	3.28661e-08	2.166	0.922	2.571	-0.262	-0.564	0.04	1.199	0.973	1.479	0.239
Saline CT	CASP2	26.043	26.043	0.069	0.053	1.44683e-08	1.44683e-08	0.954	0.964	2.571	-0.289	-0.426	-0.152	1.222	1.111	1.344	0.186
Saline CT	CASP7	24.262	24.262	-1.712	0.097	4.9705e-08	4.9705e-08	3.276	0.935	2.571	0.1	-0.15	0.35	0.933	0.785	1.109	0.718
Saline CT	CASP9	28.141	28.141	2.167	0.059	3.37855e-09	3.37855e-09	0.223	0.96	2.571	0.153	0.002	0.304	0.899	0.81	0.998	0.181
Saline CT	CCL2	25.339	25.339	-0.635	0.147	2.35682e-08	2.35682e-08	1.553	0.903	2.571	0.475	0.096	0.854	0.719	0.553	0.936	0.323
Saline CT	CCND2	23.61	23.61	-2.364	0.079	7.80947e-08	7.80947e-08	5.147	0.947	2.571	0.31	0.107	0.514	0.806	0.7	0.929	0.224
Saline CT	CCND3	26.119	26.119	0.145	0.064	1.37223e-08	1.37223e-08	0.904	0.957	2.571	0.155	-0.009	0.319	0.898	0.802	1.007	0.283
Saline CT	CDC20	27.814	27.814	1.84	0.259	4.23857e-09	4.23857e-09	0.279	0.836	2.571	-0.056	-0.722	0.609	1.04	0.656	1.649	1
Saline CT	CDH2	29.334	29.334	3.36	0.157	1.47726e-09	1.47726e-09	0.097	0.897	2.571	-0.802	-1.206	-0.398	1.744	1.318	2.307	0.15
Saline CT	CFLAR	23.157	23.157	-2.817	0.054	1.06893e-07	1.06893e-07	7.045	0.963	2.571	0.363	0.223	0.503	0.778	0.706	0.857	0.022
Saline CT	COX5A	20.118	20.118	-5.856	0.076	8.78645e-07	8.78645e-07	57.912	0.949	2.571	0.058	-0.138	0.254	0.96	0.838	1.1	0.983
Saline CT	CPT2	24.744	24.744	-1.23	0.105	3.55769e-08	3.55769e-08	2.345	0.93	2.571	0.097	-0.172	0.366	0.935	0.776	1.126	0.693
Saline CT	DDB2	27.542	27.542	1.568	0.158	5.11835e-09	5.11835e-09	0.337	0.896	2.571	-0.15	-0.556	0.256	1.11	0.837	1.471	0.683
Saline CT	DKC1	27.613	27.613	1.639	0.062	4.87227e-09	4.87227e-09	0.321	0.958	2.571	0.823	0.664	0.981	0.565	0.506	0.631	0.043
Saline CT	DSP	22.168	22.168	-3.806	0.051	2.12209e-07	2.12209e-07	13.987	0.965	2.571	-0.158	-0.288	-0.028	1.116	1.019	1.221	0.164
Saline CT	E2F4	26.114	26.114	0.14	0.052	1.37732e-08	1.37732e-08	0.908	0.964	2.571	0.206	0.072	0.341	0.867	0.79	0.951	0.17
Saline CT	EPO	32.035	32.035	6.061	0.537	2.27293e-10	2.27293e-10	0.015	0.689	2.571	-1.954	-3.335	-0.572	3.874	1.487	10.093	0.086
Saline CT	ERCC3	26.852	26.852	0.878	0.056	8.2538e-09	8.2538e-09	0.544	0.962	2.571	-0.782	-0.925	-0.639	1.719	1.557	1.898	0.023
Saline CT	ERCC5	27.037	27.037	1.063	0.055	7.26192e-09	7.26192e-09	0.479	0.963	2.571	-0.158	-0.299	-0.017	1.116	1.012	1.23	0.289
Saline CT	ETS2	23.55	23.55	-2.424	0.122	8.14102e-08	8.14102e-08	5.366	0.919	2.571	-0.102	-0.417	0.213	1.073	0.863	1.335	0.726
Saline CT	FASLG	29.321	29.321	3.347	0.193	1.49128e-09	1.49128e-09	0.098	0.875	2.571	0.737	0.242	1.232	0.6	0.426	0.846	0.081
Saline CT	FGF2	28.397	28.397	2.423	0.1	2.82937e-09	2.82937e-09	0.186	0.933	2.571	-0.209	-0.465	0.047	1.156	0.968	1.381	0.271
Saline CT	FLT1	28.874	28.874	2.9	0.115	2.03284e-09	2.03284e-09	0.134	0.923	2.571	0.028	-0.268	0.324	0.98	0.799	1.204	1
Saline CT	FOXC2	33.028	33.028	7.054	0.113	1.14167e-10	1.14167e-10	0.008	0.925	2.571	0.742	0.452	1.033	0.598	0.489	0.731	0.21
Saline CT	G6PD	25.166	25.166	-0.808	0.034	2.65676e-08	2.65676e-08	1.751	0.976	2.571	0.158	0.07	0.247	0.896	0.843	0.953	0.055
Saline CT	GADD45G	26.869	26.869	0.895	0.178	8.16085e-09	8.16085e-09	0.538	0.884	2.571	-0.595	-1.053	-0.137	1.51	1.099	2.075	0.169
Saline CT	GDC	33.487	33.487	7.513	0.463	8.30822e-11	8.30822e-11	0.005	0.726	2.571	-2.469	-3.659	-1.28	5.538	2.428	12.634	0.087
Saline CT	GPD2	24.077	24.077	-1.897	0.052	5.6516e-08	5.6516e-08	3.725	0.965	2.571	-0.106	-0.239	0.026	1.076	0.982	1.18	0.567
Saline CT	GSC	32.073	32.073	6.099	0.347	2.2129e-10	2.2129e-10	0.015	0.786	2.571	-1.701	-2.594	-0.808	3.252	1.751	6.039	0.065
Saline CT	HMOX1	26.826	26.826	0.852	0.202	8.40491e-09	8.40491e-09	0.554	0.869	2.571	-0.483	-1.003	0.036	1.398	0.975	2.004	0.224
Saline CT	HPRT1	22.929	22.929	-3.045	0.106	1.25199e-07	1.25199e-07	8.252	0.929	2.571	0.322	0.05	0.593	0.8	0.663	0.966	0.15
Saline CT	IGFBP3	22.975	22.975	-2.999	0.11	1.21329e-07	1.21329e-07	7.997	0.927	2.571	0.337	0.056	0.619	0.791	0.651	0.962	0.163
Saline CT	IGFBP5	24.759	24.759	-1.215	0.153	3.52157e-08	3.52157e-08	2.321	0.899	2.571	0.055	-0.338	0.448	0.963	0.733	1.264	1
Saline CT	IGFBP7	21.988	21.988	-3.986	0.133	2.40354e-07	2.40354e-07	15.842	0.912	2.571	0.244	-0.098	0.585	0.845	0.667	1.07	0.458
Saline CT	ING1	24.228	24.228	-1.746	0.075	5.09066e-08	5.09066e-08	3.355	0.95	2.571	0.165	-0.027	0.356	0.892	0.781	1.019	0.266
Saline CT	KDR	28.396	28.396	2.422	0.142	2.83042e-09	2.83042e-09	0.187	0.906	2.571	0.363	-0.002	0.728	0.778	0.604	1.001	0.188
Saline CT	KRT14	30.213	30.213	4.239	0.414	8.03458e-10	8.03458e-10	0.053	0.751	2.571	-0.952	-2.015	0.112	1.934	0.926	4.042	0.428
Saline CT	LDHA	21.022	21.022	-4.952	0.085	4.69553e-07	4.69553e-07	30.948	0.943	2.571	0.084	-0.133	0.302	0.943	0.811	1.097	0.832
Saline CT	LIG4	29.432	29.432	3.458	0.198	1.38098e-09	1.38098e-09	0.091	0.871	2.571	-1.218	-1.728	-0.707	2.326	1.633	3.312	0.172
Saline CT	LPL	26.999	26.999	1.025	0.122	7.45447e-09	7.45447e-09	0.491	0.919	2.571	0.232	-0.082	0.545	0.852	0.685	1.058	0.565
Saline CT	MAP2K1	24.685	24.685	-1.289	0.091	3.70721e-08	3.70721e-08	2.443	0.939	2.571	0.302	0.068	0.536	0.811	0.69	0.954	0.181
Saline CT	MAP2K3	26.923	26.923	0.949	0.035	7.86143e-09	7.86143e-09	0.518	0.976	2.571	-0.131	-0.222	-0.041	1.095	1.028	1.166	0.435
Saline CT	MCM2	25.428	25.428	-0.546	0.124	2.21508e-08	2.21508e-08	1.46	0.918	2.571	0.593	0.274	0.912	0.663	0.532	0.827	0.055
Saline CT	MKI67	22.774	22.774	-3.2	0.12	1.39441e-07	1.39441e-07	9.191	0.92	2.571	0.411	0.103	0.72	0.752	0.607	0.931	0.116
Saline CT	NOL3	28.163	28.163	2.189	0.123	3.3268e-09	3.3268e-09	0.219	0.918	2.571	-0.411	-0.728	-0.094	1.33	1.067	1.656	0.112
Saline CT	OCLN	23.528	23.528	-2.446	0.101	8.26757e-08	8.26757e-08	5.449	0.932	2.571	-0.026	-0.286	0.233	1.018	0.851	1.219	1
Saline CT	PFKL	26.871	26.871	0.897	0.127	8.14603e-09	8.14603e-09	0.537	0.916	2.571	-0.504	-0.831	-0.177	1.418	1.13	1.778	0.208
Saline CT	PGF	30.906	30.906	4.932	0.093	4.97078e-10	4.97078e-10	0.033	0.938	2.571	-0.019	-0.258	0.22	1.013	0.859	1.195	1
Saline CT	PINX1	27.265	27.265	1.291	0.081	6.20143e-09	6.20143e-09	0.409	0.945	2.571	0.21	0.001	0.419	0.865	0.748	1	0.266
Saline CT	PPC	20.199	20.199	-5.775	0.243	8.30914e-07	8.30914e-07	54.766	0.845	2.571	0.18	-0.444	0.803	0.883	0.573	1.36	0.773
Saline CT	PPP1R15A	30.052	30.052	4.078	0.197	8.98382e-10	8.98382e-10	0.059	0.872	2.571	-0.38	-0.886	0.126	1.301	0.916	1.849	0.305
Saline CT	RPLP1	18.334	18.334	-7.64	0.076	3.02577e-06	3.02577e-06	199.429	0.948	2.571	0.193	-0.004	0.389	0.875	0.764	1.003	0.311
Saline CT	RTC	23.645	23.645	-2.329	0.206	7.62156e-08	7.62156e-08	5.023	0.867	2.571	0.184	-0.346	0.714	0.88	0.61	1.271	0.708
Saline CT	SERPINB2	29.606	29.606	3.632	0.114	1.22354e-09	1.22354e-09	0.081	0.924	2.571	0.472	0.18	0.763	0.721	0.589	0.883	0.297
Saline CT	SERPINF1	25.39	25.39	-0.584	0.157	2.27448e-08	2.27448e-08	1.499	0.897	2.571	-0.298	-0.702	0.105	1.23	0.93	1.627	0.523
Saline CT	SIRT2	24.428	24.428	-1.546	0.065	4.42966e-08	4.42966e-08	2.92	0.956	2.571	-0.229	-0.397	-0.06	1.172	1.043	1.317	0.108
Saline CT	SKP2	28.067	28.067	2.093	0.05	3.55613e-09	3.55613e-09	0.234	0.966	2.571	0.215	0.086	0.345	0.861	0.787	0.942	0.106
Saline CT	SLC2A1	26.089	26.089	0.115	0.14	1.40139e-08	1.40139e-08	0.924	0.908	2.571	-0.246	-0.606	0.113	1.186	0.924	1.522	0.474
Saline CT	SNAI1	29.767	29.767	3.793	0.145	1.09437e-09	1.09437e-09	0.072	0.904	2.571	-0.615	-0.987	-0.242	1.531	1.183	1.982	0.065
Saline CT	SNAI2	26.734	26.734	0.76	0.133	8.95996e-09	8.95996e-09	0.591	0.912	2.571	-0.74	-1.082	-0.398	1.67	1.318	2.116	0.043
Saline CT	SNAI3	32.7	32.7	6.726	0.244	1.43346e-10	1.43346e-10	0.009	0.845	2.571	-0.147	-0.774	0.48	1.107	0.717	1.71	0.939
Saline CT	SOD1	20.993	20.993	-4.981	0.038	4.79272e-07	4.79272e-07	31.589	0.974	2.571	0.184	0.087	0.28	0.88	0.823	0.941	0.26
Saline CT	SOX10	29.313	29.313	3.339	0.114	1.49908e-09	1.49908e-09	0.099	0.924	2.571	-1.024	-1.318	-0.73	2.034	1.659	2.493	0.188
Saline CT	STMN1	21.896	21.896	-4.078	0.059	2.56293e-07	2.56293e-07	16.892	0.96	2.571	0.279	0.126	0.431	0.824	0.742	0.916	0.173
Saline CT	TBX2	28.326	28.326	2.352	0.145	2.9724e-09	2.9724e-09	0.196	0.905	2.571	0.577	0.205	0.949	0.67	0.518	0.867	0.071
Saline CT	TEK	27.899	27.899	1.925	0.079	3.99626e-09	3.99626e-09	0.263	0.947	2.571	0.03	-0.173	0.233	0.979	0.851	1.127	0.998
Saline CT	TEP1	25.007	25.007	-0.967	0.073	2.96565e-08	2.96565e-08	1.955	0.951	2.571	-0.229	-0.417	-0.041	1.172	1.029	1.335	0.322
Saline CT	TERF2IP	29.838	29.838	3.864	0.101	1.04173e-09	1.04173e-09	0.069	0.933	2.571	-0.887	-1.146	-0.629	1.85	1.546	2.213	0.022
Saline CT	TINF2	25.857	25.857	-0.117	0.071	1.64519e-08	1.64519e-08	1.084	0.952	2.571	-0.12	-0.302	0.062	1.086	0.958	1.232	0.352
Saline CT	TNKS	24.79	24.79	-1.184	0.048	3.44785e-08	3.44785e-08	2.272	0.967	2.571	0.037	-0.088	0.161	0.975	0.894	1.063	0.849
Saline CT	TNKS2	24.379	24.379	-1.595	0.056	4.58283e-08	4.58283e-08	3.021	0.962	2.571	-0.004	-0.148	0.14	1.003	0.907	1.108	1
Saline CT	UQCRFS1	21.586	21.586	-4.388	0.192	3.17634e-07	3.17634e-07	20.935	0.875	2.571	0.446	-0.048	0.94	0.734	0.521	1.034	0.255
Saline CT	VEGFC	25.171	25.171	-0.803	0.051	2.64728e-08	2.64728e-08	1.745	0.965	2.571	0.016	-0.115	0.147	0.989	0.903	1.083	1
Saline CT	WEE1	25.061	25.061	-0.913	0.157	2.85609e-08	2.85609e-08	1.882	0.897	2.571	0.273	-0.131	0.677	0.828	0.626	1.095	0.334
Saline CT	XIAP	21.905	21.905	-4.069	0.095	2.54688e-07	2.54688e-07	16.787	0.936	2.571	0.374	0.128	0.619	0.772	0.651	0.915	0.074
Saline CT	XRCC4	26.928	26.928	0.954	0.089	7.83305e-09	7.83305e-09	0.516	0.94	2.571	0.06	-0.17	0.29	0.959	0.818	1.125	0.892

## Sheet: Table 2 & 4-5
# Analysis Group Name : AOM CT Tumor
# Description : Including all applicable data files.
# Created By :jennifer.roberts@hc-sc.gc.ca
# Last Modified Date : 2018-12-07 02:11:04 PM
# Number of Experiments in Analysis Group : 32
# List of instrument types in the study that are imported : 7500 Fast Real-Time PCR System
# Normalization method : Global Normalization
# Reference Sample : C65T
# Reference Group : AOM CT Tumor
# Max CT : 40.0
# Confidence Level : 95.0
# Array: Cancer PathwayFinder
Bio Group Name	Target Name	Mean Equivalent Cq	Mean Adjusted Equivalent Cq	Mean DCq	DCq SE	Mean L-Quant	Mean Adjusted L-Quant	Mean N-Quant	Sigma N-Quant	F Factor	DDCq	DDCq - Fsigma	DDCq + Fsigma	Rq	Rq Min	Rq Max	Corrected P-Value
AOM 2mg/kg	ACLY	24.075	24.075	-2.003	0.071	5.65981e-08	5.65981e-08	4.007	0.952	2.776	0.053	-0.145	0.251	0.964	0.841	1.106	1
AOM 2mg/kg	ACSL4	26.259	26.259	0.182	0.064	1.24485e-08	1.24485e-08	0.881	0.957	2.776	0.376	0.2	0.553	0.77	0.682	0.871	0.072
AOM 2mg/kg	ACTB	17.241	17.241	-8.836	0.059	6.45347e-06	6.45347e-06	456.896	0.96	2.776	0.072	-0.092	0.236	0.951	0.849	1.066	1
AOM 2mg/kg	ADM	28.861	28.861	2.784	0.126	2.0505e-09	2.0505e-09	0.145	0.917	2.776	-0.974	-1.322	-0.625	1.964	1.542	2.5	0.043
AOM 2mg/kg	ANGPT1	28.656	28.656	2.579	0.106	2.36439e-09	2.36439e-09	0.167	0.929	2.776	-1.392	-1.685	-1.099	2.625	2.143	3.216	0.059
AOM 2mg/kg	ANGPT2	28.817	28.817	2.74	0.063	2.11413e-09	2.11413e-09	0.15	0.957	2.776	-0.046	-0.221	0.129	1.033	0.915	1.166	1
AOM 2mg/kg	APAF1	25.167	25.167	-0.91	0.089	2.6546e-08	2.6546e-08	1.879	0.94	2.776	-0.439	-0.687	-0.192	1.356	1.142	1.609	0.158
AOM 2mg/kg	ARNT	25.901	25.901	-0.176	0.023	1.59543e-08	1.59543e-08	1.13	0.984	2.776	-0.529	-0.593	-0.465	1.443	1.38	1.508	0.086
AOM 2mg/kg	ATP5A1	19.419	19.419	-6.658	0.094	1.42655e-06	1.42655e-06	100.998	0.937	2.776	0.047	-0.215	0.309	0.968	0.807	1.16	1
AOM 2mg/kg	ATRX	24.92	24.92	-1.157	0.053	3.14922e-08	3.14922e-08	2.23	0.964	2.776	-0.138	-0.284	0.009	1.1	0.994	1.218	0.955
AOM 2mg/kg	AURKA	26.931	26.931	0.854	0.101	7.81357e-09	7.81357e-09	0.553	0.933	2.776	1.069	0.789	1.348	0.477	0.393	0.579	0.04
AOM 2mg/kg	B2M	16.411	16.411	-9.666	0.147	1.14759e-05	1.14759e-05	812.473	0.903	2.776	-1.287	-1.696	-0.878	2.44	1.838	3.24	0.024
AOM 2mg/kg	BCL2L11	31.015	31.015	4.938	0.061	4.607e-10	4.607e-10	0.033	0.959	2.776	0.165	-0.003	0.334	0.892	0.793	1.002	0.731
AOM 2mg/kg	BIRC3	25.022	25.022	-1.056	0.039	2.93602e-08	2.93602e-08	2.079	0.973	2.776	-0.325	-0.434	-0.216	1.253	1.161	1.351	0.598
AOM 2mg/kg	BMI1	24.738	24.738	-1.339	0.049	3.57425e-08	3.57425e-08	2.531	0.967	2.776	-0.217	-0.353	-0.082	1.163	1.058	1.277	0.619
AOM 2mg/kg	CA9	25.224	25.224	-0.853	0.048	2.55129e-08	2.55129e-08	1.806	0.967	2.776	-1.297	-1.429	-1.164	2.457	2.241	2.693	0.072
AOM 2mg/kg	CASP2	26.435	26.435	0.358	0.107	1.10212e-08	1.10212e-08	0.78	0.929	2.776	0.119	-0.177	0.415	0.921	0.75	1.13	0.731
AOM 2mg/kg	CASP7	24.265	24.265	-1.812	0.079	4.96005e-08	4.96005e-08	3.512	0.946	2.776	-1.102	-1.322	-0.882	2.147	1.842	2.501	0.003
AOM 2mg/kg	CASP9	28.091	28.091	2.014	0.025	3.49716e-09	3.49716e-09	0.248	0.983	2.776	-0.665	-0.734	-0.595	1.585	1.511	1.664	0.205
AOM 2mg/kg	CCL2	24.967	24.967	-1.11	0.242	3.04978e-08	3.04978e-08	2.159	0.845	2.776	-1.185	-1.858	-0.512	2.273	1.426	3.624	0.043
AOM 2mg/kg	CCND2	23.403	23.403	-2.674	0.122	9.01522e-08	9.01522e-08	6.383	0.919	2.776	1.081	0.741	1.421	0.473	0.373	0.598	0.071
AOM 2mg/kg	CCND3	26.067	26.067	-0.01	0.058	1.42219e-08	1.42219e-08	1.007	0.961	2.776	-0.314	-0.474	-0.153	1.243	1.112	1.389	0.029
AOM 2mg/kg	CDC20	27.973	27.973	1.896	0.139	3.79473e-09	3.79473e-09	0.269	0.908	2.776	0.98	0.594	1.366	0.507	0.388	0.663	0.043
AOM 2mg/kg	CDH2	30.24	30.24	4.162	0.26	7.88773e-10	7.88773e-10	0.056	0.835	2.776	-1.651	-2.372	-0.93	3.14	1.905	5.177	0.029
AOM 2mg/kg	CFLAR	22.898	22.898	-3.18	0.041	1.2797e-07	1.2797e-07	9.06	0.972	2.776	-0.348	-0.462	-0.234	1.273	1.176	1.378	0.331
AOM 2mg/kg	COX5A	20.163	20.163	-5.914	0.136	8.51691e-07	8.51691e-07	60.298	0.91	2.776	-0.118	-0.495	0.259	1.085	0.836	1.409	0.924
AOM 2mg/kg	CPT2	24.751	24.751	-1.326	0.035	3.54214e-08	3.54214e-08	2.508	0.976	2.776	-0.07	-0.167	0.026	1.05	0.982	1.122	1
AOM 2mg/kg	DDB2	27.795	27.795	1.718	0.057	4.29411e-09	4.29411e-09	0.304	0.961	2.776	-0.228	-0.387	-0.069	1.171	1.049	1.308	0.891
AOM 2mg/kg	DKC1	26.893	26.893	0.816	0.137	8.02183e-09	8.02183e-09	0.568	0.909	2.776	-0.252	-0.634	0.13	1.191	0.914	1.551	0.522
AOM 2mg/kg	DSP	22.429	22.429	-3.648	0.042	1.77071e-07	1.77071e-07	12.536	0.971	2.776	-0.181	-0.297	-0.064	1.133	1.045	1.229	0.488
AOM 2mg/kg	E2F4	26.01	26.01	-0.067	0.068	1.47952e-08	1.47952e-08	1.047	0.954	2.776	0.011	-0.177	0.2	0.992	0.871	1.131	1
AOM 2mg/kg	EPO	34.092	34.092	8.014	0.187	5.4627e-11	5.4627e-11	0.004	0.878	2.776	0.684	0.164	1.204	0.622	0.434	0.893	0.369
AOM 2mg/kg	ERCC3	27.737	27.737	1.66	0.107	4.46875e-09	4.46875e-09	0.316	0.929	2.776	0.923	0.627	1.22	0.527	0.429	0.647	0.04
AOM 2mg/kg	ERCC5	27.298	27.298	1.221	0.069	6.06024e-09	6.06024e-09	0.429	0.953	2.776	-0.342	-0.533	-0.15	1.267	1.11	1.447	0.631
AOM 2mg/kg	ETS2	23.755	23.755	-2.322	0.029	7.06282e-08	7.06282e-08	5	0.98	2.776	0.637	0.557	0.717	0.643	0.608	0.68	0.33
AOM 2mg/kg	FASLG	28.687	28.687	2.61	0.033	2.31406e-09	2.31406e-09	0.164	0.977	2.776	-0.569	-0.66	-0.478	1.483	1.392	1.58	0.224
AOM 2mg/kg	FGF2	28.709	28.709	2.632	0.046	2.27888e-09	2.27888e-09	0.161	0.969	2.776	-1.472	-1.6	-1.344	2.774	2.538	3.031	0.009
AOM 2mg/kg	FLT1	28.949	28.949	2.871	0.133	1.93017e-09	1.93017e-09	0.137	0.912	2.776	-0.217	-0.586	0.151	1.163	0.901	1.501	0.47
AOM 2mg/kg	FOXC2	32.389	32.389	6.312	0.293	1.77815e-10	1.77815e-10	0.013	0.816	2.776	-1.564	-2.377	-0.752	2.957	1.684	5.193	0.048
AOM 2mg/kg	G6PD	25.111	25.111	-0.967	0.017	2.76039e-08	2.76039e-08	1.954	0.988	2.776	0.247	0.199	0.294	0.843	0.815	0.871	0.619
AOM 2mg/kg	GADD45G	27.567	27.567	1.489	0.176	5.03046e-09	5.03046e-09	0.356	0.885	2.776	1.772	1.282	2.261	0.293	0.209	0.411	0.043
AOM 2mg/kg	GDC	36.059	36.059	9.982	0.624	1.39663e-11	1.39663e-11	0.001	0.649	2.776	3.343	1.61	5.077	0.099	0.03	0.328	0.031
AOM 2mg/kg	GPD2	24.286	24.286	-1.791	0.083	4.88814e-08	4.88814e-08	3.461	0.944	2.776	-0.207	-0.439	0.024	1.155	0.984	1.355	0.645
AOM 2mg/kg	GSC	33.878	33.878	7.801	0.341	6.33542e-11	6.33542e-11	0.004	0.79	2.776	0.108	-0.838	1.055	0.928	0.481	1.787	1
AOM 2mg/kg	HMOX1	27.413	27.413	1.335	0.111	5.59704e-09	5.59704e-09	0.396	0.926	2.776	0.899	0.59	1.207	0.536	0.433	0.664	0.214
AOM 2mg/kg	HPRT1	22.711	22.711	-3.366	0.071	1.45664e-07	1.45664e-07	10.313	0.952	2.776	0.333	0.135	0.532	0.794	0.692	0.911	0.448
AOM 2mg/kg	IGFBP3	22.74	22.74	-3.337	0.087	1.42719e-07	1.42719e-07	10.104	0.941	2.776	-1.572	-1.814	-1.33	2.974	2.514	3.517	0.048
AOM 2mg/kg	IGFBP5	24.807	24.807	-1.27	0.18	3.40615e-08	3.40615e-08	2.411	0.883	2.776	-1.074	-1.573	-0.575	2.105	1.489	2.976	0.046
AOM 2mg/kg	IGFBP7	21.848	21.848	-4.229	0.134	2.64953e-07	2.64953e-07	18.758	0.912	2.776	-0.273	-0.644	0.097	1.209	0.935	1.563	0.871
AOM 2mg/kg	ING1	24.166	24.166	-1.911	0.045	5.31281e-08	5.31281e-08	3.761	0.969	2.776	-0.211	-0.336	-0.086	1.157	1.062	1.262	0.738
AOM 2mg/kg	KDR	28.137	28.137	2.059	0.063	3.38875e-09	3.38875e-09	0.24	0.957	2.776	-0.829	-1.004	-0.653	1.776	1.573	2.006	0.043
AOM 2mg/kg	KRT14	31.268	31.268	5.191	0.551	3.86712e-10	3.86712e-10	0.027	0.683	2.776	3.541	2.011	5.07	0.086	0.03	0.248	0.058
AOM 2mg/kg	LDHA	21.041	21.041	-5.036	0.11	4.63494e-07	4.63494e-07	32.815	0.926	2.776	0.456	0.15	0.763	0.729	0.589	0.901	0.123
AOM 2mg/kg	LIG4	30.752	30.752	4.675	0.431	5.52835e-10	5.52835e-10	0.039	0.742	2.776	-0.83	-2.026	0.366	1.778	0.776	4.073	0.63
AOM 2mg/kg	LPL	26.871	26.871	0.794	0.174	8.14848e-09	8.14848e-09	0.577	0.886	2.776	-1.822	-2.306	-1.339	3.537	2.529	4.946	0.015
AOM 2mg/kg	MAP2K1	24.487	24.487	-1.591	0.096	4.25424e-08	4.25424e-08	3.012	0.936	2.776	-0.042	-0.308	0.225	1.029	0.856	1.238	1
AOM 2mg/kg	MAP2K3	27.157	27.157	1.08	0.085	6.68229e-09	6.68229e-09	0.473	0.942	2.776	-0.209	-0.446	0.028	1.156	0.981	1.363	0.451
AOM 2mg/kg	MCM2	24.939	24.939	-1.139	0.032	3.10962e-08	3.10962e-08	2.202	0.978	2.776	1.008	0.918	1.098	0.497	0.467	0.529	0.092
AOM 2mg/kg	MKI67	22.466	22.466	-3.611	0.086	1.72626e-07	1.72626e-07	12.222	0.942	2.776	0.771	0.533	1.01	0.586	0.497	0.691	0.119
AOM 2mg/kg	NOL3	28.677	28.677	2.6	0.068	2.32944e-09	2.32944e-09	0.165	0.954	2.776	-1.522	-1.712	-1.332	2.871	2.517	3.275	0.002
AOM 2mg/kg	OCLN	23.657	23.657	-2.42	0.114	7.55892e-08	7.55892e-08	5.352	0.924	2.776	-0.569	-0.885	-0.254	1.484	1.192	1.847	0.307
AOM 2mg/kg	PFKL	27.478	27.478	1.401	0.188	5.3487e-09	5.3487e-09	0.379	0.878	2.776	0.404	-0.119	0.927	0.756	0.526	1.086	0.33
AOM 2mg/kg	PGF	31.028	31.028	4.951	0.149	4.56734e-10	4.56734e-10	0.032	0.902	2.776	1.255	0.84	1.669	0.419	0.314	0.559	0.007
AOM 2mg/kg	PINX1	27.158	27.158	1.081	0.078	6.67703e-09	6.67703e-09	0.473	0.947	2.776	1.102	0.885	1.319	0.466	0.401	0.541	0.028
AOM 2mg/kg	PPC	20.122	20.122	-5.955	0.065	8.76142e-07	8.76142e-07	62.03	0.956	2.776	0.375	0.196	0.554	0.771	0.681	0.873	0.482
AOM 2mg/kg	PPP1R15A	30.535	30.535	4.458	0.084	6.42623e-10	6.42623e-10	0.045	0.943	2.776	0.625	0.391	0.86	0.648	0.551	0.763	0.087
AOM 2mg/kg	RPLP1	18.245	18.245	-7.832	0.084	3.21927e-06	3.21927e-06	227.919	0.943	2.776	0.048	-0.185	0.281	0.967	0.823	1.137	1
AOM 2mg/kg	RTC	23.565	23.565	-2.513	0.069	8.06031e-08	8.06031e-08	5.707	0.953	2.776	0.214	0.022	0.405	0.862	0.755	0.985	0.659
AOM 2mg/kg	SERPINB2	29.238	29.238	3.161	0.229	1.57938e-09	1.57938e-09	0.112	0.853	2.776	0.582	-0.055	1.219	0.668	0.43	1.039	0.871
AOM 2mg/kg	SERPINF1	25.791	25.791	-0.286	0.199	1.7219e-08	1.7219e-08	1.219	0.871	2.776	-1.859	-2.411	-1.306	3.626	2.473	5.319	0.025
AOM 2mg/kg	SIRT2	24.76	24.76	-1.317	0.045	3.51949e-08	3.51949e-08	2.492	0.969	2.776	-0.627	-0.751	-0.502	1.544	1.416	1.683	0.052
AOM 2mg/kg	SKP2	27.955	27.955	1.878	0.054	3.84365e-09	3.84365e-09	0.272	0.963	2.776	0.031	-0.121	0.182	0.979	0.882	1.087	1
AOM 2mg/kg	SLC2A1	26.438	26.438	0.361	0.137	1.09998e-08	1.09998e-08	0.779	0.909	2.776	0.105	-0.277	0.486	0.93	0.714	1.211	1
AOM 2mg/kg	SNAI1	30.485	30.485	4.408	0.099	6.65405e-10	6.65405e-10	0.047	0.934	2.776	-1.038	-1.313	-0.762	2.053	1.696	2.485	0.279
AOM 2mg/kg	SNAI2	27.577	27.577	1.5	0.112	4.99492e-09	4.99492e-09	0.354	0.925	2.776	-2.02	-2.331	-1.708	4.056	3.268	5.033	0.005
AOM 2mg/kg	SNAI3	32.95	32.95	6.873	0.227	1.20513e-10	1.20513e-10	0.009	0.854	2.776	0.736	0.106	1.367	0.6	0.388	0.929	0.202
AOM 2mg/kg	SOD1	20.912	20.912	-5.165	0.082	5.06785e-07	5.06785e-07	35.88	0.944	2.776	0.247	0.018	0.476	0.843	0.719	0.988	0.705
AOM 2mg/kg	SOX10	30.44	30.44	4.363	0.382	6.86288e-10	6.86288e-10	0.049	0.768	2.776	-1.384	-2.444	-0.325	2.611	1.252	5.442	0.138
AOM 2mg/kg	STMN1	21.72	21.72	-4.357	0.098	2.89416e-07	2.89416e-07	20.49	0.935	2.776	1.256	0.985	1.527	0.419	0.347	0.505	0.086
AOM 2mg/kg	TBX2	27.852	27.852	1.775	0.059	4.12835e-09	4.12835e-09	0.292	0.96	2.776	-1.687	-1.85	-1.524	3.22	2.876	3.606	0.002
AOM 2mg/kg	TEK	27.972	27.972	1.895	0.039	3.79876e-09	3.79876e-09	0.269	0.973	2.776	-2.237	-2.345	-2.129	4.713	4.373	5.08	0.005
AOM 2mg/kg	TEP1	25.339	25.339	-0.738	0.116	2.35567e-08	2.35567e-08	1.668	0.923	2.776	-0.114	-0.435	0.207	1.082	0.866	1.352	0.918
AOM 2mg/kg	TERF2IP	30.829	30.829	4.752	0.125	5.2431e-10	5.2431e-10	0.037	0.917	2.776	-0.812	-1.16	-0.465	1.756	1.38	2.234	0.376
AOM 2mg/kg	TINF2	26.08	26.08	0.003	0.023	1.40975e-08	1.40975e-08	0.998	0.984	2.776	0.018	-0.047	0.082	0.988	0.944	1.033	1
AOM 2mg/kg	TNKS	24.856	24.856	-1.221	0.042	3.29277e-08	3.29277e-08	2.331	0.971	2.776	-0.494	-0.611	-0.378	1.409	1.299	1.527	0.297
AOM 2mg/kg	TNKS2	24.486	24.486	-1.591	0.023	4.2545e-08	4.2545e-08	3.012	0.984	2.776	-0.605	-0.67	-0.54	1.521	1.454	1.591	0.108
AOM 2mg/kg	UQCRFS1	21.243	21.243	-4.834	0.13	4.02954e-07	4.02954e-07	28.529	0.914	2.776	-0.573	-0.934	-0.211	1.488	1.158	1.911	0.102
AOM 2mg/kg	VEGFC	25.258	25.258	-0.819	0.131	2.49193e-08	2.49193e-08	1.764	0.913	2.776	-0.661	-1.026	-0.296	1.581	1.228	2.036	0.291
AOM 2mg/kg	WEE1	24.892	24.892	-1.185	0.038	3.2122e-08	3.2122e-08	2.274	0.974	2.776	0.283	0.179	0.387	0.822	0.765	0.884	0.562
AOM 2mg/kg	XIAP	21.634	21.634	-4.443	0.042	3.07198e-07	3.07198e-07	21.749	0.971	2.776	-0.9	-1.017	-0.784	1.866	1.722	2.024	0.024
AOM 2mg/kg	XRCC4	26.971	26.971	0.894	0.079	7.60301e-09	7.60301e-09	0.538	0.947	2.776	-0.115	-0.334	0.105	1.083	0.93	1.26	0.935
AOM 2mg/kg Tumor	ACLY	24.421	24.421	-2.141	0.241	4.45095e-08	4.45095e-08	4.409	0.846	2.776	-0.085	-0.753	0.583	1.061	0.668	1.686	1
AOM 2mg/kg Tumor	ACSL4	26.123	26.123	-0.439	0.224	1.36869e-08	1.36869e-08	1.356	0.856	2.776	-0.245	-0.866	0.375	1.185	0.771	1.822	0.653
AOM 2mg/kg Tumor	ACTB	17.731	17.731	-8.831	0.114	4.5969e-06	4.5969e-06	455.373	0.924	2.776	0.077	-0.24	0.393	0.948	0.761	1.181	1
AOM 2mg/kg Tumor	ADM	29.389	29.389	2.827	0.524	1.42274e-09	1.42274e-09	0.141	0.696	2.776	-0.931	-2.385	0.523	1.906	0.696	5.223	0.373
AOM 2mg/kg Tumor	ANGPT1	30.126	30.126	3.565	0.273	8.53202e-10	8.53202e-10	0.085	0.827	2.776	-0.407	-1.166	0.353	1.326	0.783	2.243	0.675
AOM 2mg/kg Tumor	ANGPT2	28.86	28.86	2.298	0.357	2.05302e-09	2.05302e-09	0.203	0.781	2.776	-0.489	-1.479	0.502	1.403	0.706	2.788	0.55
AOM 2mg/kg Tumor	APAF1	25.989	25.989	-0.573	0.176	1.50189e-08	1.50189e-08	1.488	0.885	2.776	-0.102	-0.589	0.385	1.073	0.766	1.505	0.989
AOM 2mg/kg Tumor	ARNT	26.909	26.909	0.347	0.225	7.93614e-09	7.93614e-09	0.786	0.856	2.776	-0.006	-0.63	0.618	1.004	0.651	1.548	1
AOM 2mg/kg Tumor	ATP5A1	19.571	19.571	-6.99	0.155	1.2835e-06	1.2835e-06	127.145	0.898	2.776	-0.285	-0.715	0.145	1.218	0.904	1.641	0.618
AOM 2mg/kg Tumor	ATRX	25.5	25.5	-1.061	0.149	2.10672e-08	2.10672e-08	2.087	0.902	2.776	-0.042	-0.455	0.371	1.03	0.773	1.371	1
AOM 2mg/kg Tumor	AURKA	26.576	26.576	0.014	0.179	9.99597e-09	9.99597e-09	0.99	0.883	2.776	0.229	-0.27	0.727	0.853	0.604	1.205	0.738
AOM 2mg/kg Tumor	B2M	17.986	17.986	-8.576	0.244	3.85197e-06	3.85197e-06	381.579	0.845	2.776	-0.197	-0.873	0.48	1.146	0.717	1.832	0.899
AOM 2mg/kg Tumor	BCL2L11	31.169	31.169	4.607	0.277	4.14162e-10	4.14162e-10	0.041	0.825	2.776	-0.165	-0.934	0.603	1.122	0.658	1.911	0.955
AOM 2mg/kg Tumor	BIRC3	26.011	26.011	-0.551	0.418	1.47891e-08	1.47891e-08	1.465	0.748	2.776	0.18	-0.981	1.341	0.883	0.395	1.974	1
AOM 2mg/kg Tumor	BMI1	25.454	25.454	-1.108	0.153	2.17586e-08	2.17586e-08	2.155	0.899	2.776	0.014	-0.412	0.44	0.99	0.737	1.33	1
AOM 2mg/kg Tumor	CA9	26.399	26.399	-0.163	0.305	1.1302e-08	1.1302e-08	1.12	0.81	2.776	-0.607	-1.453	0.24	1.523	0.847	2.738	0.45
AOM 2mg/kg Tumor	CASP2	26.958	26.958	0.396	0.321	7.66912e-09	7.66912e-09	0.76	0.801	2.776	0.158	-0.733	1.049	0.896	0.483	1.662	0.98
[truncated: 438 more rows]

[truncated: 1 more sheets: Table 4-6]
