# Supplementary material for: Dietary acrylamide exposure in F344 rats and colon tumor-bearing nude nu/nu mice: Dataset of gene expression of cancer pathway targets and methylation status of tumor suppressor genes in colon mucosae and tumors
Source: Data Brief. 2019 Nov 7;27:104763. doi: 10.1016/j.dib.2019.104763 (PMC6889650; doi:10.1016/j.dib.2019.104763)
Supplement: Multimedia component 2 [file mmc2.xlsx]

## Sheet: Table 5&Figure 1
COLON MUCOSA	0mg/kg Saline																2mg/kg Saline
	B57		B58		C89		C90		D121		D122		Mean		SEM		Sa		B64		C95		C96		D127		D128		Mean		SEM			anova
	UM	M	UM	M	UM	M	UM	M	UM	M	UM	M	Unmethylated	Methylated	UM	M	UM	M	UM	M	UM	M	UM	M	UM	M	UM	M	Unmethylated	Methylated	UM	M		p-value
Brca1	0.997319	0.00268134	0.999514	0.00048617	0.999816	0.000184497	0.99853	0.00146972	0.998329	0.00167113	0.997684	0.00231627	0.998532	0.00146819	0.000401845	0.000401845	0.997634	0.00236562	0.99833	0.0016696	0.99646	0.0035396	0.997358	0.00264171	0.999827	0.000172504	0.998856	0.00114417	0.998078	0.0019222	0.000485142	0.000485142		0.448
Ccnd2	0.98258	0.0174197	0.987247	0.0127533	0.990766	0.00923402	0.987894	0.0121061	0.988516	0.0114839	0.988879	0.0111206	0.987647	0.0123529	0.00112391	0.00112391	0.986289	0.0137113	0.982432	0.0175676	0.980143	0.0198567	0.988898	0.0111016	0.990064	0.00993589	0.989546	0.0104537	0.986229	0.0137711	0.00167622	0.00167622		0.498
Cdh1	0.999455	0.000545241	0.999351	0.000648771	0.999063	0.000937124	0.999325	0.000675026	0.99858	0.0014201	0.999993	7.09577e-06	0.999294	0.00070556	0.000189904	0.000189904	0.998425	0.00157477	0.998941	0.00105946	0.999874	0.00012632	0.999057	0.000943071	0.999999	9.71739e-07	0.999264	0.000735624	0.99926	0.000740037	0.000242413	0.000242413		0.913
Cdh13	0.991941	0.00805883	0.994723	0.00527703	0.995459	0.00454084	0.99295	0.00704973	0.995451	0.00454884	0.99835	0.00165043	0.994812	0.00518761	0.000913918	0.000913918	0.990388	0.00961209	0.991999	0.00800121	0.990954	0.00904641	0.996532	0.00346783	0.993576	0.00642399	0.993236	0.006764	0.992781	0.00721926	0.000905327	0.000905327		0.145
Cdkn1c	0.998459	0.00154063	0.999373	0.000626686	0.998986	0.0010139	0.998469	0.00153097	0.999026	0.000974444	0.998432	0.00156837	0.998791	0.00120917	0.000160723	0.000160723	0.995717	0.0042832	0.998829	0.00117083	0.996034	0.00396623	0.998026	0.00197425	0.999241	0.000759136	0.998518	0.00148151	0.997727	0.00227253	0.000609103	0.000609103		0.122
Dapk1	0.998857	0.00114319	0.997742	0.0022583	0.998398	0.00160204	0.999055	0.000944824	0.998923	0.00107741	0.99916	0.000839723	0.998689	0.00131091	0.000217638	0.000217638	0.996752	0.00324772	0.99716	0.00283966	0.998136	0.00186363	0.998503	0.0014968	0.999095	0.00090494	0.999365	0.000634827	0.998169	0.00183126	0.000425271	0.000425271		0.302
Esr1	0.939159	0.0608414	0.943493	0.0565066	0.929425	0.0705746	0.934715	0.065285	0.92919	0.0708103	0.93811	0.0618898	0.935682	0.064318	0.00231826	0.00231826	0.93362	0.0663797	0.92446	0.0755404	0.930452	0.069548	0.918997	0.0810035	0.938349	0.0616506	0.933359	0.0666413	0.929873	0.0701273	0.00286345	0.00286345		0.146
Gstp1	0.978538	0.0214616	0.985671	0.0143293	0.986803	0.0131969	0.987826	0.0121739	0.988717	0.0112833	0.986597	0.0134028	0.985692	0.014308	0.00149367	0.00149367	0.982966	0.017034	0.969337	0.0306628	0.979139	0.0208614	0.980011	0.0199887	0.986866	0.0131345	0.985821	0.0141788	0.98069	0.01931	0.00259102	0.00259102		0.125
Hoxa1	0.987292	0.0127081	0.993899	0.00610105	0.994628	0.00537189	0.993667	0.00633308	0.994163	0.00583665	0.989474	0.0105263	0.992187	0.00781283	0.00124244	0.00124244	0.984501	0.0154991	0.990293	0.00970709	0.990894	0.00910608	0.987046	0.0129543	0.994224	0.00577615	0.996034	0.00396642	0.990498	0.00950152	0.00175696	0.00175696		0.451
Igf2	0.995969	0.00403114	0.997771	0.00222928	0.996252	0.0037483	0.997567	0.00243255	0.997362	0.00263751	0.998795	0.00120474	0.997286	0.00271392	0.000424364	0.000424364	0.997325	0.00267468	0.995051	0.00494923	0.994634	0.00536561	0.998451	0.00154909	0.998342	0.00165793	0.996731	0.00326872	0.996756	0.00324421	0.000661366	0.000661366		0.515
Mlh1	0.999253	0.000746712	0.999999	1.19428e-06	0.999633	0.00036707	0.999092	0.000908441	0.999196	0.000803977	0.998359	0.00164076	0.999255	0.000744693	0.000225733	0.000225733	0.998785	0.00121512	0.999487	0.000513437	0.999581	0.000418919	0.999228	0.000772038	0.999631	0.000368897	0.99969	0.000309918	0.9994	0.000599722	0.000139739	0.000139739		0.597
Neurog1	0.998365	0.00163477	0.998981	0.00101941	0.999273	0.000727469	0.998277	0.00172317	0.997625	0.00237473	0.998261	0.00173869	0.998464	0.00153637	0.000238742	0.000238742	0.998799	0.00120097	0.9979	0.00209978	0.997635	0.00236455	0.998911	0.00108866	0.999196	0.000804031	0.9987	0.00130034	0.998524	0.00147639	0.000250779	0.000250779		0.866
Opcml			0.996318	0.00368183	0.996198	0.00380152	0.994564	0.00543622	0.995901	0.00409908	0.993034	0.00696575	0.995203	0.00479688	0.00062585	0.00062585	0.989483	0.0105166	0.98842	0.0115801	0.992902	0.00709763	0.993388	0.00661187	0.996915	0.00308506	0.981993	0.0180068	0.990517	0.009483	0.00210545	0.00210545		0.082
Prdm2	0.999912	8.84204e-05	0.999908	9.24507e-05	0.999978	2.16941e-05	0.999752	0.000247822	0.999528	0.000472044	0.999837	0.000162902	0.999819	0.000180889	6.61538e-05	6.61538e-05	0.999512	0.000488442	0.999926	7.42883e-05	0.999702	0.00029786	0.999846	0.000154245	0.999979	2.14412e-05	0.999753	0.00024721	0.999786	0.000213914	6.91912e-05	6.91912e-05		0.737
Pten	0.998451	0.00154875	0.998401	0.00159851	0.99941	0.000590417	0.998585	0.00141522	0.998434	0.00156589	0.998384	0.00161631	0.998611	0.00138918	0.000162357	0.000162357	0.997784	0.00221552	0.998932	0.00106819	0.999141	0.000858929	0.998195	0.00180457	0.999358	0.00064228	0.998769	0.00123125	0.998697	0.00130346	0.000243467	0.000243467		0.776
Rassf1	0.997043	0.00295722	0.997723	0.00227748	0.997684	0.00231561	0.996702	0.00329777	0.997677	0.00232295	0.99515	0.00484973	0.996997	0.00300346	0.000406643	0.000406643	0.997123	0.00287682	0.996183	0.00381696	0.994314	0.00568568	0.99592	0.00408034	0.997646	0.00235447	0.997712	0.00228831	0.996483	0.0035171	0.000528567	0.000528567		0.459
Runx3	0.998757	0.00124323	0.999258	0.000742385	0.998798	0.00120242	0.999336	0.000664049	0.99827	0.00173043	0.997886	0.00211359	0.998717	0.00128268	0.00022902	0.00022902	0.999509	0.000491187	0.998518	0.00148226	0.9978	0.00220016	0.99183	0.00817016	0.999715	0.000284701	0.999006	0.000993613	0.99773	0.00227035	0.00121343	0.00121343		0.442
Sfrp2	0.99923	0.000770324	0.999456	0.000543603	0.999342	0.000657569	0.99893	0.00107011	0.998721	0.00127914	0.999686	0.00031433	0.999227	0.000772512	0.000143849	0.000143849	0.998972	0.00102787	0.999976	2.43591e-05	0.999856	0.000143992	0.997924	0.00207587	0.999967	3.25245e-05	0.998699	0.00130125	0.999232	0.000767642	0.000343788	0.000343788		0.99
Socs1	0.999999	5.25015e-07	0.999251	0.000748568	0.999846	0.000154395	0.997245	0.00275515	0.997997	0.00200271	0.999727	0.000272706	0.999011	0.000989009	0.000461571	0.000461571	0.999241	0.000759414	0.999999	1.46866e-06	0.999999	1.39895e-06	0.999998	1.53577e-06	0.999391	0.000608955	0.999999	5.32789e-07	0.999771	0.000228884	0.000145283	0.000145283		0.147
Timp3	0.999987	1.34777e-05	0.998894	0.00110646	0.999787	0.000212672	0.999452	0.000547973	0.998693	0.00130714	0.999986	1.42267e-05	0.999466	0.000533657	0.000228765	0.000228765	0.999269	0.000730551	0.999458	0.000541797	0.998703	0.00129705	0.999878	0.000121603	0.999993	6.51525e-06	0.999334	0.000665862	0.999439	0.000560563	0.000189947	0.000189947		0.93
Vhl	0.99848	0.00152021	0.999978	2.23014e-05	0.999214	0.00078572	0.99887	0.00113047	0.998959	0.00104127	0.999197	0.000803497	0.999116	0.000883913	0.000204035	0.000204035	0.999308	0.0006917	0.99871	0.00129029	0.999591	0.000408821	0.999981	1.85283e-05	0.999182	0.000818166	0.999295	0.000704733	0.999345	0.000655374	0.00017318	0.00017318		0.413
Wif1	0.999972	2.75981e-05	0.999927	7.26505e-05	0.999953	4.68414e-05	0.999621	0.000379475	0.999248	0.00075151	0.99988	0.00011983	0.999767	0.000232984	0.000116286	0.000116286	0.999877	0.00012274	0.999755	0.000244749	0.997131	0.00286915	0.999951	4.89271e-05	0.997481	0.00251861	0.999588	0.000412366	0.998964	0.00103609	0.000528581	0.000528581		0.169
													0.994194	0.00580606	0.00290353	0.00290353													0.993089	0.00691145	0.0031927	0.0031927

## Sheet: Table 5&Figure 2
COLON MUCOSA	0mg/kg AOM																2mg/kg AOM
	B35		B37		C69		C70		D97		D100		Mean		SEM		B52		B53		C85		C87		D117		D120		Mean		SEM			t-test
	UM	M	UM	M	UM	M	UM	M	UM	M	UM	M	Unmethylated	Methylated	UM	M	UM	M	UM	M	UM	M	UM	M	UM	M	UM	M	Unmethylated	Methylated	UM	M		p-value
Brca1	0.996431	0.00356936	0.999513	0.000486562	0.999811	0.000189108	0.998429	0.0015715	0.999471	0.000528699	0.999975	2.51156e-05	0.998938	0.00106172	0.000547694	0.000547694	0.996281	0.00371868	0.999571	0.000429002	0.999167	0.000833497	0.997759	0.00224086	0.998998	0.00100238	0.99983	0.000169928	0.998601	0.00139906	0.000548278	0.000548278		0.633
Ccnd2	0.984917	0.0150825	0.98449	0.0155097	0.983314	0.0166865	0.980626	0.0193743	0.983489	0.0165107	0.984788	0.0152115	0.983604	0.0163959	0.000655266	0.000655266	0.981933	0.0180675	0.983502	0.0164979	0.980749	0.0192515	0.981427	0.0185734	0.984445	0.0155551	0.981746	0.018254	0.9823	0.0176999	0.000567377	0.000567377		0.778
Cdh1	0.999591	0.00040869	0.99999	1.02337e-05	0.999836	0.000164037	0.999393	0.000606714	0.999927	7.2912e-05	0.999998	1.74414e-06	0.999789	0.000210722	0.000100173	0.000100173	0.999242	0.000757906	0.999789	0.000211	0.999512	0.00048846	0.999079	0.00092058	0.999625	0.000375014	0.999466	0.000534104	0.999452	0.000547844	0.000104898	0.000104898		0.462
Cdh13	0.986736	0.0132641	0.992999	0.0070008	0.994838	0.00516163	0.99503	0.00496966	0.992327	0.00767348	0.99379	0.00621017	0.99262	0.00737998	0.00125103	0.00125103	0.990574	0.00942596	0.992236	0.00776375	0.991731	0.00826888	0.993991	0.00600904	0.990891	0.00910919	0.991018	0.00898241	0.99174	0.00825987	0.000513667	0.000513667		0.856
Cdkn1c	0.998477	0.00152273	0.998693	0.00130687	0.999251	0.000748932	0.998811	0.00118889	0.999087	0.000912679	0.9995	0.000499745	0.99897	0.00102997	0.00015477	0.00015477	0.999487	0.000512557	0.998265	0.00173496	0.998737	0.00126256	0.999215	0.000784537	0.999594	0.000405937	0.99904	0.00096042	0.999057	0.000943494	0.000202356	0.000202356		0.508
Dapk1	0.998682	0.00131823	0.998729	0.0012708	0.99923	0.000769721	0.998837	0.0011629	0.999172	0.000827804	0.998791	0.00120868	0.998907	0.00109302	9.58208e-05	9.58208e-05	0.998903	0.00109669	0.998317	0.00168323	0.99971	0.000289806	0.997919	0.0020806	0.998865	0.00113514	0.999979	2.1277e-05	0.998949	0.00105112	0.000321906	0.000321906		0.058
Esr1	0.912878	0.0871219	0.946118	0.0538823	0.929242	0.0707577	0.923684	0.0763159	0.916446	0.0835536	0.921603	0.0783969	0.924995	0.0750047	0.00482124	0.00482124	0.897628	0.102372	0.923209	0.0767911	0.917107	0.0828932	0.956319	0.043681	0.903609	0.0963914	0.909375	0.0906252	0.917874	0.0821257	0.00854931	0.00854931		0.792
Gstp1	0.975183	0.0248166	0.979666	0.0203338	0.981351	0.0186493	0.977023	0.0229766	0.975478	0.0245221	0.976599	0.0234007	0.97755	0.0224499	0.000999981	0.000999981	0.971809	0.0281913	0.976381	0.0236192	0.965014	0.0349862			0.978886	0.0211144	0.976788	0.0232119	0.973775	0.0262246	0.00226027	0.00226027		0.626
Hoxa1	0.994225	0.00577523	0.989738	0.0102623	0.99108	0.00892042	0.989086	0.0109144	0.991871	0.00812861	0.993318	0.00668151	0.991553	0.00844708	0.000815767	0.000815767	0.994956	0.00504397	0.993632	0.00636838	0.9945	0.00550037	0.988489	0.0115112	0.994813	0.00518683	0.995749	0.00425142	0.99369	0.00631036	0.00107724	0.00107724		0.804
Igf2	0.993951	0.00604858	0.998849	0.00115124	0.99794	0.0020599	0.99829	0.00170986	0.996585	0.00341487	0.996718	0.00328152	0.997056	0.00294433	0.000718628	0.000718628	0.997263	0.00273698	0.994761	0.00523946	0.9971	0.00290032	0.995981	0.0040194	0.997419	0.0025813	0.997562	0.00243814	0.996681	0.00331927	0.000447693	0.000447693		0.801
Mlh1	0.99987	0.000130391	0.999325	0.000675303	0.999988	1.19929e-05	0.999285	0.000715338	0.99999	1.01907e-05	0.999984	1.61517e-05	0.99974	0.000259895	0.000139042	0.000139042	0.99978	0.000220174	0.999373	0.000626836	0.999871	0.000128988	0.999025	0.000974708	0.999817	0.000182717	0.99957	0.000429556	0.999573	0.000427163	0.000133065	0.000133065		0.713
Neurog1	0.998434	0.00156624	0.998543	0.00145681	0.999847	0.000153072	0.998492	0.00150841	0.999534	0.000465735	0.999608	0.00039173	0.999076	0.000923666	0.000266179	0.000266179	0.994876	0.00512369	0.998945	0.00105506	0.97102	0.0289804	0.994659	0.00534138	0.973225	0.0267746	0.99925	0.000749949	0.988662	0.0113375	0.00529769	0.00529769		0.646
Opcml	0.991303	0.00869688	0.996206	0.00379401	0.994234	0.00576574	0.996741	0.00325915	0.994521	0.0054788	0.997456	0.00254431	0.995077	0.00492315	0.000912185	0.000912185	0.990549	0.00945078	0.995558	0.0044425	0.965992	0.0340083	0.991985	0.00801545	0.975188	0.0248121	0.996954	0.00304566	0.986038	0.0139625	0.00511559	0.00511559		0.809
Prdm2	0.999915	8.45451e-05	0.999714	0.000285947	0.999981	1.92009e-05	0.999808	0.000191792	0.999789	0.00021114			0.999841	0.000158525	4.32992e-05	4.32992e-05			0.999791	0.000208876	0.999973	2.72611e-05	0.999311	0.000689469	0.999922	7.78025e-05	0.999886	0.00011382	0.999777	0.000223446	0.000109755	0.000109755		0.501
Pten	0.998748	0.00125244	0.999259	0.00074091	0.999471	0.000528713	0.998451	0.0015494	0.999597	0.000403377	0.999751	0.00024898	0.999213	0.000787304	0.000208436	0.000208436	0.998743	0.00125708	0.999014	0.00098625	0.998429	0.00157079	0.998568	0.00143213	0.999202	0.000797834	0.999361	0.000638629	0.998886	0.00111379	0.000149733	0.000149733		0.77
Rassf1	0.995444	0.00455565	0.998741	0.00125937	0.997631	0.00236916	0.99764	0.00235958	0.997345	0.00265527	0.998184	0.00181612	0.997497	0.00250252	0.000458019	0.000458019	0.994912	0.00508776	0.997083	0.00291703	0.996994	0.0030064	0.997235	0.00276521	0.997194	0.00280644	0.998133	0.00186718	0.996925	0.003075	0.000436187	0.000436187		0.67
Runx3	0.999477	0.000523175	0.999803	0.000197493	0.999948	5.20749e-05	0.99864	0.00135987	0.999818	0.000182041	0.999623	0.000377467	0.999551	0.000448687	0.000194283	0.000194283	0.999388	0.000612243	0.99853	0.00147034	0.999163	0.000837179	0.999589	0.000410617	0.999141	0.000859399	0.999841	0.000158649	0.999275	0.000724738	0.000184254	0.000184254		0.695
Sfrp2	0.999972	2.83123e-05	0.9998	0.000199802	0.999955	4.47708e-05	0.99824	0.0017599	0.999377	0.000622718	0.999833	0.000166698	0.99953	0.000470366	0.000272523	0.000272523	0.999982	1.82702e-05	0.999514	0.000486318	0.999831	0.00016892	0.998914	0.00108644	0.999517	0.00048268	0.999987	1.33951e-05	0.999624	0.000376004	0.000166395	0.000166395		0.683
Socs1	0.99986	0.000140366	0.999861	0.000139474	0.999874	0.000126371	0.999117	0.000883158	0.999999	5.19913e-07	0.999997	2.88109e-06	0.999785	0.000215462	0.000136206	0.000136206	1	4.79393e-07	0.999696	0.000303677	0.99968	0.000319595	0.999841	0.000159423	0.999999	5.30323e-07	0.999999	5.75806e-07	0.999869	0.000130714	6.25197e-05	6.25197e-05		0.474
Timp3	0.999624	0.000375913	0.99894	0.00105998	0.999984	1.64923e-05	0.998685	0.00131452	0.999511	0.000489166	0.999992	8.31229e-06	0.999456	0.000544064	0.000220335	0.000220335	0.999447	0.000552759	0.999271	0.00072923	0.999999	1.34276e-06	0.999602	0.000398332	0.998944	0.00105606	0.99999	1.0043e-05	0.999542	0.000457961	0.00016862	0.00016862		0.788
Vhl	0.998544	0.00145612	0.999886	0.000114119	0.99938	0.000620337	0.999501	0.000499161	0.99966	0.000339658	0.999286	0.000713751	0.999376	0.000623857	0.000187697	0.000187697	0.99906	0.0009404	0.999231	0.000768662	0.999248	0.000752003	0.999341	0.00065913	0.998854	0.00114586	0.999346	0.000653542	0.99918	0.000819933	7.7788e-05	7.7788e-05		0.286
Wif1	0.999378	0.000621734	0.999973	2.69404e-05	0.999548	0.000452195	0.999239	0.000761229	0.999516	0.000484058	0.999898	0.000102054	0.999592	0.000408035	0.000117898	0.000117898	0.999553	0.000446676	0.999291	0.000708795	0.999313	0.000687396	0.999515	0.00048473	0.999053	0.000947113	0.999926	7.38563e-05	0.999442	0.000558094	0.000121525	0.000121525		0.366
													0.99326	0.00674013	0.00347234	0.00347234													0.991769	0.00823127	0.00381234	0.00381234

## Sheet: Table 5&Figure 4
COLON TUMOR	0mg/kg AOM														2mg/kg AOM
	B34		D97		D98		D100		D102		Mean		SEM		A19		B53		B54		B55		C84		C87		Mean		SEM			t-test
	UM	M	UM	M	UM	M	UM	M	UM	M	Unmethylated	Methylated	UM	M	UM	M	UM	M	UM	M	UM	M	UM	M	UM	M	Unmethylated	Methylated	UM	M		p-value
Brca1	1	4.33844e-07	0.99965	0.00035022	0.999803	0.000197328	0.999939	6.13239e-05	0.999454	0.000546066	0.999769	0.000231074	9.91375e-05	9.91375e-05	0.999623	0.000376885	0.999713	0.000287133	0.999843	0.000156726	0.999999	1.00174e-06	0.999695	0.000304767	0.999993	7.10648e-06	0.999811	0.000188937	6.52695e-05	6.52695e-05		0.467
Ccnd2	0.991323	0.00867722	0.99624	0.00375981	0.995501	0.00449868	0.997124	0.00287596	0.995439	0.00456115	0.995125	0.00487457	0.00099842	0.00099842	0.992892	0.00710789	0.996959	0.00304134	0.99459	0.00541007	0.996935	0.00306521	0.991865	0.00813492	0.990069	0.00993143	0.993885	0.00611514	0.00113837	0.00113837		0.982
Cdh1	0.999741	0.000259297	0.999998	1.81967e-06	0.999997	2.91309e-06	0.999928	7.23021e-05	0.999778	0.000222398	0.999888	0.000111746	5.45433e-05	5.45433e-05	0.999798	0.000202021	0.999942	5.75488e-05	0.99989	0.000109829	0.999879	0.000120783	0.999852	0.000148232	0.999996	3.52995e-06	0.999893	0.000106991	2.83305e-05	2.83305e-05		0.299
Cdh13	0.996507	0.00349331	0.998452	0.00154771	0.398488	0.601512	0.998527	0.00147303	0.997495	0.00250492	0.877894	0.122106	0.119852	0.119852	0.431443	0.568557	0.997546	0.0024538	0.994126	0.00587379	0.375108	0.624892	0.99449	0.00550967	0.994466	0.00553368	0.797863	0.202137	0.124992	0.124992		0.66
Cdkn1c	0.99942	0.000580391	0.998882	0.00111768	0.998762	0.0012379	0.999613	0.000387373	0.997884	0.00211635	0.998912	0.00108794	0.00030244	0.00030244	0.998218	0.00178235	0.999413	0.00058653	0.998854	0.00114627	0.998211	0.00178935	0.997938	0.00206212	0.998306	0.00169352	0.99849	0.00151002	0.000221797	0.000221797		0.301
Dapk1	0.999808	0.000192178	0.999361	0.000638556	0.999572	0.000427789	0.99906	0.000940381	0.999174	0.000826362	0.999395	0.000605053	0.000134988	0.000134988	0.999344	0.000655929	0.999633	0.000366773	0.99964	0.000360091	0.999838	0.000162369	0.999377	0.000623248	0.999782	0.000217822	0.999602	0.000397706	8.31988e-05	8.31988e-05		0.708
Esr1	0.421615	0.578385	0.498834	0.501166	0.220879	0.779121	0.483935	0.516065	0.27906	0.72094	0.380865	0.619135	0.0557496	0.0557496	0.165071	0.834929	0.966707	0.0332929	0.247233	0.752767	0.242634	0.757366	0.16282	0.83718	0.210453	0.789547	0.332486	0.667514	0.127709	0.127709		0.423
Gstp1	0.992283	0.00771728	0.996528	0.00347187	0.997257	0.00274255	0.99754	0.0024596	0.997672	0.00232827	0.996256	0.00374391	0.00101286	0.00101286	0.995805	0.0041949	0.997004	0.00299624	0.996	0.00399956	0.997641	0.00235853	0.989662	0.010338	0.994489	0.00551131	0.9951	0.00489976	0.00117384	0.00117384		0.788
Hoxa1	0.996546	0.00345402	0.996897	0.00310286	0.99339	0.00661005	0.997226	0.00277401	0.986268	0.0137315	0.994066	0.00593449	0.00206652	0.00206652	0.990882	0.00911793	0.997252	0.00274801	0.992045	0.0079545	0.992941	0.00705866	0.984637	0.0153627	0.985522	0.0144776	0.990547	0.00945324	0.00194267	0.00194267		0.703
Igf2	0.999232	0.000768118	0.999023	0.000976573	0.99893	0.00106979	0.999138	0.000862171	0.998926	0.00107436	0.99905	0.000950203	5.97146e-05	5.97146e-05	0.998966	0.00103386	0.999015	0.000985138	0.999178	0.00082157	0.999128	0.000872457	0.998508	0.00149205	0.997838	0.00216171	0.998772	0.0012278	0.00021054	0.00021054		0.715
Mlh1	0.999863	0.000137456	1	3.49833e-07	0.999919	8.13215e-05	0.999999	5.51386e-07	0.999912	8.80464e-05	0.999938	6.1545e-05	2.67591e-05	2.67591e-05	0.999734	0.000266296	0.999878	0.000122467	0.999996	3.76516e-06	0.999827	0.000173215	0.999693	0.000306634	0.999995	5.29344e-06	0.999854	0.000146278	5.21528e-05	5.21528e-05		0.393
Neurog1	0.99979	0.00021049	0.996894	0.00310577	0.999618	0.000381622	0.998974	0.00102605	0.993938	0.00606214	0.997843	0.00215722	0.00110386	0.00110386	0.996681	0.00331898	0.998951	0.00104858	0.998974	0.00102643			0.997856	0.00214398	0.986446	0.013554	0.995782	0.0042184	0.00216509	0.00216509		0.377
Opcml	0.510214	0.489786	0.451972	0.548028	0.450734	0.549266	0.996647	0.00335346	0.446251	0.553749	0.571164	0.428836	0.10702	0.10702	0.38299	0.61701	0.998128	0.00187232	0.447571	0.552429	0.393078	0.606922	0.409328	0.590672	0.48837	0.51163	0.519911	0.480089	0.0969504	0.0969504		0.42
Prdm2	0.999986	1.39259e-05	0.999983	1.66446e-05	0.999982	1.78275e-05	0.999977	2.26852e-05	0.99982	0.000180492	0.99995	5.03151e-05	3.25751e-05	3.25751e-05	0.999938	6.19727e-05	0.999972	2.76291e-05	0.999941	5.88222e-05	0.999982	1.7877e-05	0.999741	0.000258872	0.999959	4.1437e-05	0.999922	7.77683e-05	3.68907e-05	3.68907e-05		0.803
Pten	0.999507	0.000492733	0.999681	0.000318677	0.999439	0.000561247	0.999564	0.000436144	0.999019	0.000980955	0.999442	0.000557951	0.000112979	0.000112979	0.999207	0.000793029	0.999669	0.000330979	0.998729	0.00127058	0.999505	0.000494832	0.99909	0.000910385	0.998705	0.00129486	0.999151	0.000849111	0.000160956	0.000160956		0.9
Rassf1	0.998417	0.00158259	0.999391	0.000609377	0.99947	0.000529996	0.999401	0.000599391	0.999142	0.000857761	0.999164	0.000835823	0.000194788	0.000194788	0.999391	0.000609136	0.999731	0.000269368	0.999593	0.000407416	0.999632	0.000367927	0.998198	0.00180232	0.999532	0.000467807	0.999346	0.000653997	0.00023423	0.00023423		0.997
Runx3	0.999433	0.000567059	0.999995	4.72059e-06	0.999956	4.39243e-05	0.999688	0.000312385	0.999659	0.000340875	0.999746	0.000253793	0.000103739	0.000103739	0.999922	7.75008e-05	0.999826	0.000174192	0.999984	1.60065e-05	0.999933	6.66041e-05	0.999543	0.000456939	0.999777	0.000222801	0.999831	0.000169007	6.53438e-05	6.53438e-05		0.828
Sfrp2	0.999988	1.20551e-05	0.99999	1.02058e-05	0.999942	5.83613e-05	0.99997	3.0019e-05	0.998969	0.00103142	0.999772	0.000228413	0.000200939	0.000200939	0.999708	0.000292385	0.999818	0.000181514	0.999837	0.000163145	0.999835	0.00016526	0.999794	0.000205588	0.999751	0.000248814	0.999791	0.000209451	2.10712e-05	2.10712e-05		0.731
Socs1	1	4.2125e-07	1	4.59776e-07	1	3.98974e-07	0.99979	0.000210494	0.999999	5.22553e-07	0.999958	4.24593e-05	4.20087e-05	4.20087e-05	1	4.28275e-07	0.999805	0.000195025	0.999866	0.000133922	0.999999	5.26438e-07	0.999706	0.000294031	1	4.06918e-07	0.999896	0.000104057	5.08128e-05	5.08128e-05		0.642
Timp3	0.999863	0.00013736	0.999999	5.97468e-07	0.999978	2.23056e-05	0.999912	8.80155e-05	0.999827	0.000172626	0.999916	8.41809e-05	3.27719e-05	3.27719e-05	0.999716	0.000283685	0.999925	7.46505e-05	0.999904	9.5621e-05	0.999996	3.90432e-06	0.999704	0.000295754	0.99997	2.98435e-05	0.999869	0.000130576	5.20475e-05	5.20475e-05		0.911
Vhl	0.999894	0.000105959	0.999849	0.000151412	0.999897	0.000103364	0.999801	0.000198861	0.99974	0.000260214	0.999836	0.000163962	2.97291e-05	2.97291e-05	0.999722	0.000277602	0.999843	0.000157078	0.999948	5.23268e-05	0.999881	0.000119421	0.999636	0.000363704	0.99998	1.984e-05	0.999835	0.000164995	5.41816e-05	5.41816e-05		0.636
Wif1	0.999887	0.000113435	0.999728	0.000271938	0.999884	0.000116125	0.999859	0.000141227	0.99941	0.000589831	0.999753	0.000246511	9.06393e-05	9.06393e-05	0.999818	0.00018201	0.999845	0.000154973	0.999924	7.62463e-05	0.99983	0.000169733	0.999677	0.000323128	0.999498	0.000501573	0.999765	0.00023461	6.25836e-05	6.25836e-05		0.589
											0.945805	0.0541954	0.0334717	0.0334717													0.937246	0.0627544	0.0369408	0.0369408

## Sheet: Brca1
0mg aom Muc	2mg AOM Muc	0mg Saline Muc	2mg Saline Muc	0mg AOM T	2mg AOM T			Comparisons for factor:
0.00356936	0.00371868	0.00268134	0.00236562	4.33844e-07	0.000376885			Comparison	Diff of Means	t	P	P<0.050
0.000486562	0.000429002	0.00048617	0.0016696	0.00035022	0.000287133			Saline 2mg vs. Tumor 2mg	0.00173	2.94	0.092	No
0.000189108	0.000833497	0.000184497	0.0035396	0.000197328	0.000156726			Saline 2mg vs. Tumor CT	0.00169	2.735	0.138	No
0.0015715	0.00224086	0.00146972	0.00264171	6.13239e-05	1.00174e-06			Saline CT vs. Tumor 2mg	0.00128	2.17	0.399	No
0.000528699	0.00100238	0.00167113	0.000172504	0.000546066	0.000304767			AOM 2mg vs. Tumor 2mg	0.00121	2.052	0.455	No
2.51156e-05	0.000169928	0.00231627	0.00114417		7.10648e-06			Saline CT vs. Tumor CT	0.00124	2	0.463	No
								AOM 2mg vs. Tumor CT	0.00117	1.889	0.511	No
								AOM CT vs. Tumor 2mg	0.000873	1.48	0.767	No
Anova: Single Factor								Saline 2mg vs. AOM CT	0.00086	1.459	0.741	No
								AOM CT vs. Tumor CT	0.000831	1.343	0.77	No
SUMMARY								Saline 2mg vs. AOM 2mg	0.000523	0.887	0.944	No
Groups	Count	Sum	Average	Variance				Saline 2mg vs. Saline CT	0.000454	0.77	0.949	No
0mg aom Muc	6	0.00637034	0.00106172	1.79981e-06				Saline CT vs. AOM CT	0.000406	0.689	0.936	No
2mg AOM Muc	6	0.00839435	0.00139906	1.80365e-06				AOM 2mg vs. AOM CT	0.000337	0.572	0.921	No
0mg Saline Muc	6	0.00880913	0.00146819	9.68878e-07				Saline CT vs. AOM 2mg	6.91e-05	0.117	0.991	No
2mg Saline Muc	6	0.0115332	0.0019222	1.41217e-06				Tumor CT vs. Tumor 2mg	4.21e-05	0.0681	0.946	No
0mg AOM T	5	0.00115537	0.000231074	4.91412e-08
2mg AOM T	6	0.00113362	0.000188937	2.55606e-08
ANOVA
Source of Variation	SS	df	MS	F	P-value	F crit
Between Groups	1.41354e-05	5	2.82708e-06	2.71054	0.0396656	2.54539
Within Groups	3.0247e-05	29	1.043e-06
Total	4.43824e-05	34

## Sheet: Table 5&Figure 6
HUMAN XENOGRAPH	0mg/kg												2mg/kg
	2		6		8		9		Mean		SEM		37		38		39		41		Mean		SEM			t-test
	UM	M	UM	M	UM	M	UM	M	Unmethylated	Methylated	UM	M	UM	M	UM	M	UM	M	UM	M	Unmethylated	Methylated	UM	M		p-value
APC	0.996816	0.00318372	0.999281	0.000719345	0.998657	0.00134272	0.997582	0.00241751	0.998084	0.00191582	0.000549185	0.000549185	0.996378	0.00362224	0.99999	9.99142e-06	0.99951	0.000489884	0.998605	0.00139502	0.998621	0.00137928	0.00080089	0.00080089		0.601
BRCA1	0.978277	0.021723	0.991329	0.00867107	0.991918	0.00808227	0.988649	0.0113512	0.987543	0.0124569	0.00316955	0.00316955	0.990902	0.00909751	0.995438	0.0045621	0.986312	0.0136876	0.992389	0.00761086	0.99126	0.00873952	0.00190036	0.00190036		0.353
CDH1	0.979564	0.0204357	0.991683	0.0083169	0.989771	0.0102286	0.9902	0.00980002	0.987805	0.0121953	0.00277715	0.00277715	0.992507	0.00749291	0.996679	0.00332102	0.984257	0.0157428	0.994585	0.00541462	0.992007	0.00799283	0.00272005	0.00272005		0.321
CDH13	0.00534014	0.99466	0.00574081	0.994259	0.00410978	0.99589	0.00356602	0.996434	0.00468919	0.995311	0.000510463	0.000510463	0.00438248	0.995618	0.000929797	0.99907	0.00369894	0.996301	0.000629922	0.99937	0.00241029	0.99759	0.000953579	0.000953579		0.2
CDKN2A	0.00375396	0.996246	0.00272373	0.997276	0.00464031	0.99536	0.00548268	0.994517	0.00415017	0.99585	0.000592138	0.000592138	0.00247645	0.997524	0.000739206	0.999261	0.00304724	0.996953	0.00212722	0.997873	0.00209753	0.997902	0.000490871	0.000490871		0.37
DAPK1	0.999031	0.000968712	0.999526	0.000474204	0.998648	0.00135196	0.997518	0.00248158	0.998681	0.00131912	0.000427109	0.000427109	0.997297	0.00270265	0.999858	0.000142226	0.996059	0.00394093	0.999414	0.000585824	0.998157	0.00184291	0.000895052	0.000895052		0.616
ESR1	0.00451713	0.995483	0.00462598	0.995374	0.00264388	0.997356	0.00398594	0.996014	0.00394323	0.996057	0.000455123	0.000455123	0.00319512	0.996805	0.00149102	0.998509	0.00122744	0.998773	0.00204189	0.997958	0.00198887	0.998011	0.000436412	0.000436412		0.121
FHIT	0.995923	0.00407687	0.99815	0.00184968	0.998452	0.00154789	0.996554	0.00344571	0.99727	0.00273004	0.00061228	0.00061228	0.993494	0.00650558	0.999758	0.000241868	0.993229	0.00677095	0.998874	0.00112641	0.996339	0.0036612	0.00172911	0.00172911		1
GSTP1	0.996055	0.00394514	0.997055	0.0029454	0.998187	0.00181291	0.996766	0.00323438	0.997016	0.00298446	0.000443417	0.000443417	0.998039	0.00196146	0.999287	0.000712762	0.997027	0.00297295	0.998063	0.00193696	0.998104	0.00189603	0.000462406	0.000462406		0.14
MGMT	0.96384	0.03616	0.986902	0.0130982	0.983045	0.016955	0.984896	0.0151043	0.979671	0.0203294	0.00533532	0.00533532	0.9832	0.0167996	0.994461	0.00553883	0.981468	0.0185319	0.992261	0.00773909	0.987848	0.0121524	0.00323408	0.00323408		0.238
MLH1	0.404028	0.595972	0.360051	0.639949	0.382331	0.617669	0.376093	0.623907	0.380626	0.619374	0.00910332	0.00910332	0.397663	0.602337	0.377546	0.622454	0.396243	0.603757	0.340798	0.659202	0.378062	0.621938	0.0132401	0.0132401		0.878
NEUROG1	0.00890795	0.991092	0.00842362	0.991576	0.00703772	0.992962	0.007662	0.992338	0.00800782	0.991992	0.000412694	0.000412694	0.00684965	0.99315	0.00197612	0.998024	0.0039922	0.996008	0.00234951	0.99765	0.00379187	0.996208	0.00110933	0.00110933		0.112
PDLIM4	0.00552457	0.994475	0.00662873	0.993371	0.00369648	0.996304	0.00255406	0.997446	0.00460096	0.995399	0.000911628	0.000911628	0.00514546	0.994855	0.0021235	0.997876	0.00255013	0.99745	0.000607684	0.999392	0.0026067	0.997393	0.000943312	0.000943312		0.179
PTEN	0.994566	0.00543406	0.997927	0.00207332	0.997339	0.00266064	0.997334	0.00266554	0.996792	0.00320839	0.000754801	0.000754801	0.996068	0.00393205	0.999454	0.000546019	0.995812	0.00418784	0.999407	0.00059258	0.997685	0.00231462	0.00100906	0.00100906		0.505
RARB	0.00996253	0.990037	0.00934736	0.990653	0.0038271	0.996173	0.00355734	0.996443	0.00667358	0.993326	0.00172674	0.00172674	0.00615794	0.993842	0.0020043	0.997996	0.00802118	0.991979	0.00341024	0.99659	0.00489842	0.995102	0.00135181	0.00135181		0.449
RASSF1	0.989911	0.0100888	0.99617	0.0038298	0.997602	0.00239754	0.996683	0.00331727	0.995092	0.00490834	0.00175204	0.00175204	0.995054	0.00494554	0.998522	0.0014784	0.99355	0.00644955	0.998937	0.00106251	0.996516	0.003484	0.00131709	0.00131709		0.54
RUNX3	0.0128243	0.987176	0.0110264	0.988974	0.00461548	0.995385	0.0090549	0.990945	0.00938029	0.99062	0.00176495	0.00176495	0.0106624	0.989338	0.0118161	0.988184	0.0139349	0.986065	0.0102803	0.98972	0.0116734	0.988327	0.000821466	0.000821466		0.283
SOCS1	0.0389134	0.961087	0.0219209	0.978079	0.0191625	0.980837	0.0126406	0.987359	0.0231594	0.976841	0.00560018	0.00560018	0.0230832	0.976917	0.00687435	0.993126	0.0246461	0.975354	0.00664712	0.993353	0.0153127	0.984687	0.00494799	0.00494799		0.334
TIMP3	0.0107378	0.989262	0.0149978	0.985002	0.00887337	0.991127	0.0141745	0.985825	0.0121959	0.987804	0.00144137	0.00144137	0.0164078	0.983592	0.00506873	0.994931	0.0165168	0.983483	0.00455453	0.995445	0.010637	0.989363	0.00336497	0.00336497		1
TP73	0.00198324	0.998017	0.00470027	0.9953	0.000424121	0.999576	0.00343146	0.996569	0.00263477	0.997365	0.000922517	0.000922517	0.00314743	0.996853	0.00028381	0.999716	0.00334942	0.996651	0.00140097	0.998599	0.00204541	0.997955	0.000732202	0.000732202		0.635
VHL	0.996769	0.00323097	0.998093	0.00190702	0.998824	0.00117598	0.996563	0.00343685	0.997562	0.0024377	0.000540148	0.000540148	0.997992	0.00200849	0.999187	0.000813451	0.992616	0.00738376	0.999605	0.000394834	0.99735	0.00265013	0.00161448	0.00161448		0.905
WIF1	0.00846087	0.991539	0.00527528	0.994725	0.0043642	0.995636	0.00662208	0.993378	0.00618061	0.993819	0.000890387	0.000890387	0.00713003	0.99287	0.00138888	0.998611	0.0101591	0.989841	0.00155698	0.998443	0.00505875	0.994941	0.00216091	0.00216091		0.886

## Sheet: Figure 3
	Control/Saline Mucosa				Treated/Saline Mucosa				Control/AOM Mucosa				Treated/AOM Mucosa				Control/AOM tumors				Treated/AOM tumors
	Mean		SEM		Mean		SEM		Mean		SEM		Mean		SEM		Mean		SEM		Mean		SEM
	Unmethylated	Methylated	UM	M	Unmethylated	Methylated	UM	M	Unmethylated	Methylated	UM	M	Unmethylated	Methylated	UM	M	Unmethylated	Methylated	UM	M	Unmethylated	Methylated	UM	M	p-value
Brca1	0.998532	0.00146819	0.000401845	0.000401845	0.998078	0.0019222	0.000485142	0.000485142	0.998938	0.00106172	0.000547694	0.000547694	0.998601	0.00139906	0.000548278	0.000548278	0.999769	0.000231074	9.91375e-05	9.91375e-05	0.999811	0.000188937	6.52695e-05	6.52695e-05	0.0396656
Ccnd2	0.987647	0.0123529	0.00112391	0.00112391	0.986229	0.0137711	0.00167622	0.00167622	0.983604	0.0163959	0.000655266	0.000655266	0.9823	0.0176999	0.000567377	0.000567377	0.995125	0.00487457	0.00099842	0.00099842	0.993885	0.00611514	0.00113837	0.00113837	3.45047e-09
Cdh1	0.999294	0.00070556	0.000189904	0.000189904	0.99926	0.000740037	0.000242413	0.000242413	0.999789	0.000210722	0.000100173	0.000100173	0.999452	0.000547844	0.000104898	0.000104898	0.999888	0.000111746	5.45433e-05	5.45433e-05	0.999893	0.000106991	2.83305e-05	2.83305e-05	0.00603091
Cdh13	0.994812	0.00518761	0.000913918	0.000913918	0.992781	0.00721926	0.000905327	0.000905327	0.99262	0.00737998	0.00125103	0.00125103	0.99174	0.00825987	0.000513667	0.000513667	0.877894	0.122106	0.119852	0.119852	0.797863	0.202137	0.124992	0.124992	0.19356
Cdkn1c	0.998791	0.00120917	0.000160723	0.000160723	0.997727	0.00227253	0.000609103	0.000609103	0.99897	0.00102997	0.00015477	0.00015477	0.999057	0.000943494	0.000202356	0.000202356	0.998912	0.00108794	0.00030244	0.00030244	0.99849	0.00151002	0.000221797	0.000221797	0.0550329
Dapk1	0.998689	0.00131091	0.000217638	0.000217638	0.998169	0.00183126	0.000425271	0.000425271	0.998907	0.00109302	9.58208e-05	9.58208e-05	0.998949	0.00105112	0.000321906	0.000321906	0.999395	0.000605053	0.000134988	0.000134988	0.999602	0.000397706	8.31988e-05	8.31988e-05	0.00621632
Esr1	0.935682	0.064318	0.00231826	0.00231826	0.929873	0.0701273	0.00286345	0.00286345	0.924995	0.0750047	0.00482124	0.00482124	0.917874	0.0821257	0.00854931	0.00854931	0.380865	0.619135	0.0557496	0.0557496	0.332486	0.667514	0.127709	0.127709	7.03144e-10
Gstp1	0.985692	0.014308	0.00149367	0.00149367	0.98069	0.01931	0.00259102	0.00259102	0.97755	0.0224499	0.000999981	0.000999981	0.973775	0.0262246	0.00226027	0.00226027	0.996256	0.00374391	0.00101286	0.00101286	0.9951	0.00489976	0.00117384	0.00117384	6.90682e-10
Hoxa1	0.992187	0.00781283	0.00124244	0.00124244	0.990498	0.00950152	0.00175696	0.00175696	0.991553	0.00844708	0.000815767	0.000815767	0.99369	0.00631036	0.00107724	0.00107724	0.994066	0.00593449	0.00206652	0.00206652	0.990547	0.00945324	0.00194267	0.00194267	0.448826
Igf2	0.997286	0.00271392	0.000424364	0.000424364	0.996756	0.00324421	0.000661366	0.000661366	0.997056	0.00294433	0.000718628	0.000718628	0.996681	0.00331927	0.000447693	0.000447693	0.99905	0.000950203	5.97146e-05	5.97146e-05	0.998772	0.0012278	0.00021054	0.00021054	0.00503272
Mlh1	0.999255	0.000744693	0.000225733	0.000225733	0.9994	0.000599722	0.000139739	0.000139739	0.99974	0.000259895	0.000139042	0.000139042	0.999573	0.000427163	0.000133065	0.000133065	0.999938	6.1545e-05	2.67591e-05	2.67591e-05	0.999854	0.000146278	5.21528e-05	5.21528e-05	0.0129318
Neurog1	0.998464	0.00153637	0.000238742	0.000238742	0.998524	0.00147639	0.000250779	0.000250779	0.999076	0.000923666	0.000266179	0.000266179	0.988662	0.0113375	0.00529769	0.00529769	0.997843	0.00215722	0.00110386	0.00110386	0.995782	0.0042184	0.00216509	0.00216509	0.0436047
Opcml	0.995203	0.00479688	0.00062585	0.00062585	0.990517	0.009483	0.00210545	0.00210545	0.995077	0.00492315	0.000912185	0.000912185	0.986038	0.0139625	0.00511559	0.00511559	0.571164	0.428836	0.10702	0.10702	0.519911	0.480089	0.0969504	0.0969504	1.39276e-07
Prdm2	0.999819	0.000180889	6.61538e-05	6.61538e-05	0.999786	0.000213914	6.91912e-05	6.91912e-05	0.999841	0.000158525	4.32992e-05	4.32992e-05	0.999777	0.000223446	0.000109755	0.000109755	0.99995	5.03151e-05	3.25751e-05	3.25751e-05	0.999922	7.77683e-05	3.68907e-05	3.68907e-05	0.376142
Pten	0.998611	0.00138918	0.000162357	0.000162357	0.998697	0.00130346	0.000243467	0.000243467	0.999213	0.000787304	0.000208436	0.000208436	0.998886	0.00111379	0.000149733	0.000149733	0.999442	0.000557951	0.000112979	0.000112979	0.999151	0.000849111	0.000160956	0.000160956	0.0253138
Rassf1	0.996997	0.00300346	0.000406643	0.000406643	0.996483	0.0035171	0.000528567	0.000528567	0.997497	0.00250252	0.000458019	0.000458019	0.996925	0.003075	0.000436187	0.000436187	0.999164	0.000835823	0.000194788	0.000194788	0.999346	0.000653997	0.00023423	0.00023423	3.21636e-05
Runx3	0.998717	0.00128268	0.00022902	0.00022902	0.99773	0.00227035	0.00121343	0.00121343	0.999551	0.000448687	0.000194283	0.000194283	0.999275	0.000724738	0.000184254	0.000184254	0.999746	0.000253793	0.000103739	0.000103739	0.999831	0.000169007	6.53438e-05	6.53438e-05	0.0744999
Sfrp2	0.999227	0.000772512	0.000143849	0.000143849	0.999232	0.000767642	0.000343788	0.000343788	0.99953	0.000470366	0.000272523	0.000272523	0.999624	0.000376004	0.000166395	0.000166395	0.999772	0.000228413	0.000200939	0.000200939	0.999791	0.000209451	2.10712e-05	2.10712e-05	0.283421
Socs1	0.999011	0.000989009	0.000461571	0.000461571	0.999771	0.000228884	0.000145283	0.000145283	0.999785	0.000215462	0.000136206	0.000136206	0.999869	0.000130714	6.25197e-05	6.25197e-05	0.999958	4.24593e-05	4.20087e-05	4.20087e-05	0.999896	0.000104057	5.08128e-05	5.08128e-05	0.0395463
Timp3	0.999466	0.000533657	0.000228765	0.000228765	0.999439	0.000560563	0.000189947	0.000189947	0.999456	0.000544064	0.000220335	0.000220335	0.999542	0.000457961	0.00016862	0.00016862	0.999916	8.41809e-05	3.27719e-05	3.27719e-05	0.999869	0.000130576	5.20475e-05	5.20475e-05	0.210194
Vhl	0.999116	0.000883913	0.000204035	0.000204035	0.999345	0.000655374	0.00017318	0.00017318	0.999376	0.000623857	0.000187697	0.000187697	0.99918	0.000819933	7.7788e-05	7.7788e-05	0.999836	0.000163962	2.97291e-05	2.97291e-05	0.999835	0.000164995	5.41816e-05	5.41816e-05	0.00287364
Wif1	0.999767	0.000232984	0.000116286	0.000116286	0.998964	0.00103609	0.000528581	0.000528581	0.999592	0.000408035	0.000117898	0.000117898	0.999442	0.000558094	0.000121525	0.000121525	0.999753	0.000246511	9.06393e-05	9.06393e-05	0.999765	0.00023461	6.25836e-05	6.25836e-05	0.166647

## Sheet: Table 6&Figure 5A
0mg aom Muc	2mg AOM Muc	0mg Saline Muc	2mg Saline Muc	0mg AOM T	2mg AOM T			Comparisons for factor:
0.0150825	0.0180675	0.0174197	0.0137113	0.00867722	0.00710789			Comparison	Diff of Means	t	P	P<0.050
0.0155097	0.0164979	0.0127533	0.0175676	0.00375981	0.00304134			AOM 2mg vs. Tumor CT	0.0128	7.995	<0.001	Yes
0.0166865	0.0192515	0.00923402	0.0198567	0.00449868	0.00541007			AOM 2mg vs. Tumor 2mg	0.0116	7.574	<0.001	Yes
0.0193743	0.0185734	0.0121061	0.0111016	0.00287596	0.00306521			AOM CT vs. Tumor CT	0.0115	7.182	<0.001	Yes
0.0165107	0.0155551	0.0114839	0.00993589	0.00456115	0.00813492			AOM CT vs. Tumor 2mg	0.0103	6.721	<0.001	Yes
0.0152115	0.018254	0.0111206	0.0104537		0.00993143			Saline 2mg vs. Tumor CT	0.0089	5.546	<0.001	Yes
								Saline 2mg vs. Tumor 2mg	0.00766	5.005	<0.001	Yes
								Saline CT vs. Tumor CT	0.00748	4.662	<0.001	Yes
Anova: Single Factor								Saline CT vs. Tumor 2mg	0.00624	4.078	0.003	Yes
								AOM 2mg vs. Saline CT	0.00535	3.496	0.011	Yes
SUMMARY								AOM CT vs. Saline CT	0.00404	2.643	0.076	No
Groups	Count	Sum	Average	Variance				AOM 2mg vs. Saline 2mg	0.00393	2.569	0.076	No
0mg aom Muc	6	0.0983752	0.0163959	2.57624e-06				AOM CT vs. Saline 2mg	0.00262	1.716	0.335	No
2mg AOM Muc	6	0.106199	0.0176999	1.9315e-06				Saline 2mg vs. Saline CT	0.00142	0.927	0.74	No
0mg Saline Muc	6	0.0741177	0.0123529	7.57904e-06				AOM 2mg vs. AOM CT	0.0013	0.853	0.641	No
2mg Saline Muc	6	0.0826269	0.0137711	1.68583e-05				Tumor 2mg vs. Tumor CT	0.00124	0.773	0.446	No
0mg AOM T	5	0.0243728	0.00487457	4.98421e-06
2mg AOM T	6	0.0366909	0.00611514	7.77531e-06
ANOVA
Source of Variation	SS	df	MS	F	P-value	F crit
Between Groups	0.000791929	5	0.000158386	22.5666	3.45047e-09	2.54539
Within Groups	0.000203539	29	7.01858e-06
Total	0.000995468	34

## Sheet: Cdh1
0mg aom Muc	2mg AOM Muc	0mg Saline Muc	2mg Saline Muc	0mg AOM T	2mg AOM T			Comparison	Diff of Means	t	P	P<0.050
0.00040869	0.000757906	0.000545241	0.00157477	0.000259297	0.000202021			Saline 2mg vs. Tumor 2mg	0.000633	3.13	0.058	No
1.02337e-05	0.000211	0.000648771	0.00105946	1.81967e-06	5.75488e-05			Saline 2mg vs. Tumor CT	0.000628	2.962	0.081	No
0.000164037	0.00048846	0.000937124	0.00012632	2.91309e-06	0.000109829			Saline CT vs. Tumor 2mg	0.000599	2.959	0.076	No
0.000606714	0.00092058	0.000675026	0.000943071	7.23021e-05	0.000120783			Saline CT vs. Tumor CT	0.000594	2.799	0.103	No
7.2912e-05	0.000375014	0.0014201	9.71739e-07	0.000222398	0.000148232			Saline 2mg vs. AOM CT	0.000529	2.617	0.143	No
1.74414e-06	0.000534104	7.09577e-06	0.000735624		3.52995e-06			Saline CT vs. AOM CT	0.000495	2.446	0.189	No
								AOM 2mg vs. Tumor 2mg	0.000441	2.179	0.291	No
								AOM 2mg vs. Tumor CT	0.000436	2.056	0.331	No
Anova: Single Factor								AOM 2mg vs. AOM CT	0.000337	1.667	0.545	No
								Saline 2mg vs. AOM 2mg	0.000192	0.95	0.924	No
SUMMARY								Saline CT vs. AOM 2mg	0.000158	0.78	0.946	No
Groups	Count	Sum	Average	Variance				AOM CT vs. Tumor 2mg	0.000104	0.513	0.977	No
0mg aom Muc	6	0.00126433	0.000210722	6.02078e-08				AOM CT vs. Tumor CT	9.9e-05	0.467	0.955	No
2mg AOM Muc	6	0.00328706	0.000547844	6.60215e-08				Saline 2mg vs. Saline CT	3.45e-05	0.17	0.982	No
0mg Saline Muc	6	0.00423336	0.00070556	2.16381e-07				Tumor CT vs. Tumor 2mg	4.76e-06	0.0224	0.982	No
2mg Saline Muc	6	0.00444022	0.000740037	3.52585e-07
0mg AOM T	5	0.00055873	0.000111746	1.48748e-08
2mg AOM T	6	0.000641944	0.000106991	4.81571e-09
ANOVA
Source of Variation	SS	df	MS	F	P-value	F crit
Between Groups	2.52546e-06	5	5.05092e-07	4.11503	0.00603091	2.54539
Within Groups	3.55956e-06	29	1.22743e-07
Total	6.08501e-06	34

## Sheet: Cdh13
0mg aom Muc	2mg AOM Muc	0mg Saline Muc	2mg Saline Muc	0mg AOM T	2mg AOM T
0.0132641	0.00942596	0.00805883	0.00961209	0.00349331	0.568557
0.0070008	0.00776375	0.00527703	0.00800121	0.00154771	0.0024538
0.00516163	0.00826888	0.00454084	0.00904641	0.601512	0.00587379
0.00496966	0.00600904	0.00704973	0.00346783	0.00147303	0.624892
0.00767348	0.00910919	0.00454884	0.00642399	0.00250492	0.00550967
0.00621017	0.00898241	0.00165043	0.006764		0.00553368
Anova: Single Factor
SUMMARY
Groups	Count	Sum	Average	Variance
0mg aom Muc	6	0.0442799	0.00737998	9.3905e-06
2mg AOM Muc	6	0.0495592	0.00825987	1.58312e-06
0mg Saline Muc	6	0.0311257	0.00518761	5.01148e-06
2mg Saline Muc	6	0.0433155	0.00721926	4.91771e-06
0mg AOM T	5	0.610531	0.122106	0.0718225
2mg AOM T	6	1.21282	0.202137	0.0937386
ANOVA
Source of Variation	SS	df	MS	F	P-value	F crit
Between Groups	0.207584	5	0.0415168	1.59239	0.19356	2.54539
Within Groups	0.756088	29	0.026072
Total	0.963672	34

## Sheet: Cdkn1c
0mg aom Muc	2mg AOM Muc	0mg Saline Muc	2mg Saline Muc	0mg AOM T	2mg AOM T
0.00152273	0.000512557	0.00154063	0.0042832	0.000580391	0.00178235
0.00130687	0.00173496	0.000626686	0.00117083	0.00111768	0.00058653
0.000748932	0.00126256	0.0010139	0.00396623	0.0012379	0.00114627
0.00118889	0.000784537	0.00153097	0.00197425	0.000387373	0.00178935
0.000912679	0.000405937	0.000974444	0.000759136	0.00211635	0.00206212
0.000499745	0.00096042	0.00156837	0.00148151		0.00169352
Anova: Single Factor
SUMMARY
Groups	Count	Sum	Average	Variance
0mg aom Muc	6	0.00617984	0.00102997	1.43723e-07
2mg AOM Muc	6	0.00566097	0.000943494	2.45688e-07
0mg Saline Muc	6	0.007255	0.00120917	1.54992e-07
2mg Saline Muc	6	0.0136352	0.00227253	2.22604e-06
0mg AOM T	5	0.0054397	0.00108794	4.57351e-07
2mg AOM T	6	0.00906015	0.00151002	2.95164e-07
ANOVA
Source of Variation	SS	df	MS	F	P-value	F crit
Between Groups	7.32834e-06	5	1.46567e-06	2.47731	0.0550329	2.54539
Within Groups	1.71574e-05	29	5.91636e-07
Total	2.44858e-05	34

[truncated: 17 more sheets: Table 6&Figure 5B, Table 6&Figure 5C, Table 6&Figure 5D, Hoxa1, Table 6&Figure 5E, Table 6&Figure 5F, Neurog1, Table 6&Figure 5G, Prdm2, Pten, Table 6&Figure 5H, Runx3, Srfp2, Socs1, Timp3, Vhl, Wif1]
